# Supplementary material for: Mitochondrial and immune response dysregulation in melanoma recurrence
Source: Clin Transl Med. 2023 Nov 21;13(11):e1495. doi: 10.1002/ctm2.1495 (PMC10663649; doi:10.1002/ctm2.1495)
Supplement: Supplementary file 3 — Supporting Information [file CTM2-13-e1495-s004.xlsx]

## Sheet: ClinicalInfoSumm
CLINICOPATHOLOGICAL PARAMETERS		Non-recurrent	Recurrent
		(Group A, n=6)	(Group B, n=6)
Patients	Variable	Median ± SD	Median ± SD	p-value†
Age	Age at primary diagnosis (years)	68 ± 8.7	61 ± 16	0.5628
Survival	DFS (m)1	89 ± 18	49 ± 13	0.0087‡
	PFS (m)2	89 ± 18	60 ± 10	0.0866
	OS (m)3	89 ± 18	61 ± 22	0.3896
Breslow level	Breslow level (mm)	0.23 ± 0.1	1.21 ± 0.4	0.0022‡
Gender	Male	6/6	2/6	0.0606
	Female	0/6	4/6
Clinical stage (AJCC8)	IA	6/6	2/6	0.0606
	IB	0/6	3/6	0.1818
	IIA	0/6	1/6	>0.9999
Type	SSM4	6/6	6/6	>0.9999
Clark level	II	6/6	1/6	0.0152‡
	III	0/6	5/6	0.0152‡
Regression	Presence of regression areas	6/6	3/6	0.1818
Ulceration	-	0/6	3/6	0.1818
Tumor cells	Mean	12241 ±4596	11390±1168	0.2358
TME cells	Mean	10610±4926	9893±1789	0.3446
Median and standard deviation (SD) are represented for continuous variables, and the number of patients (n) is shown for categorical variables.
†p-values calculated between non-recurrent and recurrent subgroups (Mann-Whitney U test).
‡ p-value< 0.05 were considered significant
1DFS: disease-free survival, 2PFS: progression-free survival, 3OS: overall survival
4SSM: superficial spreading melanoma
