# Supplementary material for: Mitochondrial and immune response dysregulation in melanoma recurrence
Source: Clin Transl Med. 2023 Nov 21;13(11):e1495. doi: 10.1002/ctm2.1495 (PMC10663649; doi:10.1002/ctm2.1495)
Supplement: Supplementary file 4 — Supporting Information [file CTM2-13-e1495-s003.xlsx]

## Sheet: ClinicalInfo
General information of the patient					Survival and recurrence status					Histopathology information of the samples						Sample information for proteomics
Patient	Age at Primary	Sex	Location of the Primary	AJCC8	Recurrence of the disease	DFS (m)	PFS (m)	OS (m)	Live	Type	Pathology staging (T)	Ulceration (U)	Clark level	Breslow (mm)	Regression	Sample	Region	N° cells
Patient1	60	M	trunk	IA	NO	>98	>98	>98	YES	SSM	1	0	II.	0.152	YES	Patient1_Stroma	Stroma	10214
						98	98	98	1							Patient1_Tumor	Tumor	11073
Patient2	71	M	trunk	IA	NO	>60	>60	>60	YES	SSM	1	0	II.	0.228	YES	Patient2_Stroma	Stroma	8972
						60	60	60	1							Patient2_Tumor	Tumor	11661
Patient3	65	M	trunk	IA	NO	>96	>96	>96	YES	SSM	1	0	II.	0.152	YES	Patient3_Stroma	Stroma	12467
						96	96	96	1							Patient3_Tumor	Tumor	19296
Patient4	79	M	trunk	IA	NO	>60	>60	>60	YES	SSM	1	0	II.	0.228	YES	Patient4_Stroma	Stroma	3038
						60	60	60	1							Patient4_Tumor	Tumor	5065
Patient5	58	M	trunk	IA	NO	>82	>82	>82	YES	SSM	1	0	II.	0.456	YES	Patient5_Stroma	Stroma	10767
						82	82	82	1							Patient5_Tumor	Tumor	12493
Patient6	77	M	trunk	IA	NO	>96	>96	>96	YES	SSM	1	0	II.	0.302	YES	Patient6_Stroma	Stroma	18204
						96	96	96	1							Patient6_Tumor	Tumor	13855
Patient7	50	M	upper extremities	IA	YES	56	63	64	NO	SSM	1	1	III.	0.76	YES	Patient7_Stroma	Stroma	8604
						56	63	64	0							Patient7_Tumor	Tumor	9910
Patient8	39	F	trunk	IB	YES	49	61	63	NO	SSM	2	0	III.	1.596	NO	Patient8_Stroma	Stroma	7687
						49	61	63	0							Patient8_Tumor	Tumor	11916
Patient9	61	F	trunk	IIA	YES	33	44	48	NO	SSM	2	1	III.	1.52	YES	Patient9_Stroma	Stroma	11008
						33	44	48	0							Patient9_Tumor	Tumor	13300
Patient10	84	F	lower extremities	IB	YES	49	50	60	NO	SSM	2	0	III.	1.292	NO	Patient10_Stroma	Stroma	8941
						49	50	60	0							Patient10_Tumor	Tumor	11210
Patient11	73	F	upper extremities	IB	YES	36	60	60	YES	SSM with vertical growth	2	0	III.	1.14	NO	Patient11_Stroma	Stroma	12500
						36	60	60	1							Patient11_Tumor	Tumor	10571
Patient12	61	M	trunk	IA	YES	68	73	111	YES	SSM	1	1	II.	0.608	YES	Patient12_Stroma	Stroma	10620
						68	73	111	1							Patient12_Tumor	Tumor	11430
