# Supplementary material for: Mitochondrial and immune response dysregulation in melanoma recurrence
Source: Clin Transl Med. 2023 Nov 21;13(11):e1495. doi: 10.1002/ctm2.1495 (PMC10663649; doi:10.1002/ctm2.1495)
Supplement: Supplementary file 5 — Supporting Information [file CTM2-13-e1495-s005.xlsx]

## Sheet: ProtDataNorm
	Patient1_Stroma	Patient1_Tumor	Patient2_Stroma	Patient2_Tumor	Patient3_Stroma	Patient3_Tumor	Patient4_Stroma	Patient4_Tumor	Patient5_Stroma	Patient5_Tumor	Patient6_Stroma	Patient6_Tumor	Patient7_Stroma	Patient7_Tumor	Patient8_Stroma	Patient8_Tumor	Patient9_Stroma	Patient9_Tumor	Patient10_Stroma	Patient10_Tumor	Patient11_Stroma	Patient11_Tumor	Patient12_Stroma	Patient12_Tumor	Protein.Group	Protein.Ids	Protein.Names	Genes	First.Protein.Description
Sample region	Stroma	Tumor	Stroma	Tumor	Stroma	Tumor	Stroma	Tumor	Stroma	Tumor	Stroma	Tumor	Stroma	Tumor	Stroma	Tumor	Stroma	Tumor	Stroma	Tumor	Stroma	Tumor	Stroma	Tumor
Recurrence status	NO	NO	NO	NO	NO	NO	NO	NO	NO	NO	NO	NO	YES	YES	YES	YES	YES	YES	YES	YES	YES	YES	YES	YES
	5.61535	3.87002	4.6763	3.08063	7.03979	4.44346	6.20361	4.16874	5.23394	3.56557	6.80385	4.67923	3.29639	2.7459	3.64037	3.07007	4.5217	3.31972	3.30975	1.91804	5.62463	3.43322	5.09542	4.32119	A0A075B6H7;A0A0C4DH55;P01624	A0A0C4DH55;P01624;A0A075B6H7	KV315_HUMAN;KV37_HUMAN;KVD07_HUMAN	IGKV3-15;IGKV3-7;IGKV3D-7	Probable non-functional immunoglobulin kappa variable 3-7
	1.43184	0.03475	-0.951117	-2.45708	3.04055	0.869996	0.177954	-1.65691	-0.76045	NaN	-0.0295401	NaN	NaN	NaN	-1.39808	-2.00125	NaN	-3.57822	NaN	-3.9597	0.599037	-1.29308	NaN	NaN	A0A075B6I0	A0A075B6I0	LV861_HUMAN	IGLV8-61	Immunoglobulin lambda variable 8-61
	1.54976	1.77942	0.866266	-0.102551	2.43624	1.29968	2.03938	NaN	1.57014	NaN	2.08821	-0.903572	NaN	NaN	-1.71346	0.539513	NaN	NaN	NaN	NaN	1.59553	NaN	NaN	NaN	A0A075B6I9;P04211	P04211;A0A075B6I9	LV743_HUMAN;LV746_HUMAN	IGLV7-43;IGLV7-46	Immunoglobulin lambda variable 7-46
	NaN	NaN	NaN	NaN	-1.92111	-5.43378	NaN	NaN	0.431583	-1.58383	NaN	NaN	NaN	NaN	NaN	NaN	NaN	NaN	NaN	NaN	-1.33177	-3.47728	NaN	NaN	A0A075B6J9	A0A075B6J9	LV218_HUMAN	IGLV2-18	Immunoglobulin lambda variable 2-18
	2.09791	-0.000123978	1.38738	-1.26744	0.265142	-0.0852919	2.35263	0.460527	0.60667	-1.35348	1.10285	0.484058	NaN	-0.8976	NaN	-1.10627	-0.437979	NaN	NaN	-1.9383	NaN	NaN	NaN	-0.946205	A0A075B6K4	A0A075B6K4	LV310_HUMAN	IGLV3-10	Immunoglobulin lambda variable 3-10
	4.05275	-1.04316	-1.17228	NaN	-1.31221	-0.831	3.96061	2.25699	1.96523	-0.345873	-0.181334	NaN	0.0250912	-0.599092	NaN	0.367599	1.56096	1.06152	-0.0874615	-1.23468	2.85212	0.415136	1.40576	1.70104	A0A075B6K4;A0A075B6K5;P80748	A0A075B6K0;P01715;P01717;A0A075B6K4;P80748;A0A075B6K2;A0A075B6K5;P01718	LV310_HUMAN;LV321_HUMAN;LV39_HUMAN	IGLV3-10;IGLV3-21;IGLV3-9	Immunoglobulin lambda variable 3-10
	1.14586	-1.25063	-0.909241	NaN	1.96801	0.0577288	2.31416	0.173885	NaN	NaN	1.62324	-0.552231	NaN	-1.77355	-0.973207	-3.03969	NaN	NaN	NaN	NaN	0.918161	-1.44725	NaN	-0.732023	A0A075B6K5	A0A075B6K5	LV39_HUMAN	IGLV3-9	Immunoglobulin lambda variable 3-9
	0.975245	0.0205727	0.222351	-0.92419	2.07099	0.288083	1.78184	-0.742842	0.0878296	-1.96585	2.71667	-0.174044	-2.88166	-2.3025	-1.3684	-1.23811	-0.735689	-2.50291	-2.92233	-3.39318	0.150942	-1.44466	-0.40416	-0.490597	A0A075B6K5;P80748	P80748;A0A075B6K5	LV321_HUMAN;LV39_HUMAN	IGLV3-21;IGLV3-9	Immunoglobulin lambda variable 3-9
	4.18013	3.18238	3.51685	2.29712	4.92783	3.07334	4.39626	2.57601	3.94906	2.24774	4.85612	2.78151	2.8606	1.95848	2.30573	1.60059	3.22901	2.18519	1.53145	0.496016	3.84179	1.52959	3.25892	2.82879	A0A075B6P5;A0A075B6S2;A0A0A0MRZ7;A2NJV5;P01615	A0A075B6S2;P01614;A0A075B6S6;P01615;A0A0A0MRZ7;A0A075B6P5;A2NJV5;P06310;A0A087WW87	KV228_HUMAN;KV229_HUMAN;KVD26_HUMAN;KVD28_HUMAN;KVD29_HUMAN	IGKV2-28;IGKV2-29;IGKV2D-26;IGKV2D-28;IGKV2D-29	Immunoglobulin kappa variable 2-28
	-0.607196	-2.20625	-0.778128	-2.71766	0.690672	-2.2611	-1.49097	-3.03954	-1.59188	NaN	0.730886	-2.89852	NaN	NaN	NaN	-3.21638	NaN	-4.4316	NaN	NaN	NaN	NaN	NaN	-1.05347	A0A075B6P5;P01615	P01615;A0A075B6P5	KV228_HUMAN;KVD28_HUMAN	IGKV2-28;IGKV2D-28	Immunoglobulin kappa variable 2-28
	3.04534	2.07329	3.28423	1.0852	2.88479	1.79444	3.98122	2.03278	2.5542	-0.315231	2.5583	1.9075	1.73316	0.932583	1.4571	0.419209	1.90021	0.32198	-0.0746384	NaN	2.92097	0.776236	1.89119	1.23155	A0A075B6R9;A0A075B6S2;A0A0A0MRZ7;A0A0C4DH68;A2NJV5	A0A075B6S2;A0A075B6R9;A0A0A0MRZ7;A0A0C4DH68;A2NJV5	KV224_HUMAN;KV229_HUMAN;KVD24_HUMAN;KVD26_HUMAN;KVD29_HUMAN	IGKV2-24;IGKV2-29;IGKV2D-24;IGKV2D-26;IGKV2D-29	Probable non-functional immunoglobulin kappa variable 2D-24
	-0.809262	0.0159073	0.22444	-0.680146	2.35199	0.34275	2.08579	-1.58784	-1.13235	NaN	1.91229	-0.272703	NaN	NaN	NaN	-2.5147	-0.923527	-2.87028	NaN	NaN	NaN	-2.15141	-2.50126	NaN	A0A075B6R9;A0A0C4DH68	A0A075B6R9;A0A0C4DH68	KV224_HUMAN;KVD24_HUMAN	IGKV2-24;IGKV2D-24	Probable non-functional immunoglobulin kappa variable 2D-24
	1.75649	0.150156	0.728764	0.0474005	2.44324	1.02787	1.18508	NaN	NaN	NaN	1.97732	NaN	NaN	NaN	NaN	NaN	NaN	NaN	NaN	NaN	2.06228	NaN	NaN	NaN	A0A087WSY4	A0A087WSY4	HV432_HUMAN	IGHV4-30-2	Immunoglobulin heavy variable 4-30-2
	0.802976	NaN	0.299919	NaN	2.4245	0.41179	1.0433	NaN	1.19163	-2.05489	2.62831	0.106598	NaN	0.973806	NaN	NaN	3.00712	NaN	NaN	NaN	1.19331	-0.962858	2.16306	-0.327625	A0A087WSY6	A0A087WSY6	KVD15_HUMAN	IGKV3D-15	Immunoglobulin kappa variable 3D-15
	5.63525	3.55591	3.8283	2.25715	6.06458	3.83774	5.03149	3.06435	4.54751	2.75576	5.90133	3.67776	2.9599	2.27527	2.81423	2.1096	3.06801	1.84579	1.94439	0.537436	4.85652	2.31938	4.04402	3.38078	A0A0A0MRZ8;P04433	A0A0A0MRZ8;P04433	KV311_HUMAN;KVD11_HUMAN	IGKV3-11;IGKV3D-11	Immunoglobulin kappa variable 3D-11
	0.87169	-0.853876	1.01733	-0.922532	2.47089	-0.552798	2.28461	0.0201607	1.40812	-0.184256	2.30639	0.186531	-2.19781	-1.01733	-1.53314	-1.65429	2.49407	2.16461	NaN	-2.21984	0.252386	-2.52816	0.424255	0.431578	A0A0A0MS15	A0A0A0MS15	HV349_HUMAN	IGHV3-49	Immunoglobulin heavy variable 3-49
	-0.135037	1.13723	1.17691	0.588777	0.337036	1.06264	0.519741	1.32113	0.895239	1.27607	-0.309417	1.1938	-1.61305	0.778255	1.1076	1.50748	0.978413	1.55456	0.445032	1.76371	0.482393	1.23191	0.40576	1.45711	A0A0A6YYL3;A0JP26;A0JP26-3;H3BUK9;P0CG39	H3BUK9;A5A3E0;A0JP26;A0JP26-2;A0JP26-3;Q6S8J3;Q6S8J3-2;Q6S8J3-3;Q6S8J7;Q6S8J7-2;B2RU33;A0A0A6YYL3;P0CG39;P0CG38;Q6S5H5;Q6S5H5-2;Q6S545;A6NI47	POTB2_HUMAN;POTB3_HUMAN;POTEB_HUMAN;POTEJ_HUMAN	POTEB;POTEB2;POTEB3;POTEJ	POTE ankyrin domain family member B
	3.47885	2.71941	3.15023	1.13897	4.38386	1.95109	4.93443	3.47156	2.59113	1.00338	2.57679	2.37922	1.1558	1.7956	-0.187366	-1.7771	0.792999	0.351496	0.912539	0.550982	2.15809	-0.298351	2.44025	2.06717	A0A0B4J1U7	A0A0B4J1U7	HV601_HUMAN	IGHV6-1	Immunoglobulin heavy variable 6-1
	3.82046	2.40304	3.50637	1.53631	5.01652	0.879777	4.9397	2.77992	3.97922	1.90833	5.27924	3.17095	0.935295	0.96361	1.68523	1.63486	1.84561	1.0704	-0.718159	-0.0913429	3.47287	0.702234	2.56218	2.20542	A0A0B4J1V0	A0A0B4J1Y9;A0A0B4J1V0;A0A0B4J1V6	HV315_HUMAN	IGHV3-15	Immunoglobulin heavy variable 3-15
	2.79769	1.43052	2.66287	1.14774	4.33453	1.62452	3.8529	1.50415	3.07916	1.20207	4.14415	2.03261	1.54215	1.25032	0.780174	1.24887	2.10001	0.871418	0.697639	0.176027	2.47287	-0.130527	2.27429	1.55496	A0A0B4J1X5	A0A0C4DH42;P0DP03;P0DP02;A0A0B4J1X5;P01764;P01768;P01772;P01767	HV374_HUMAN	IGHV3-74	Immunoglobulin heavy variable 3-74
	-0.241963	NaN	NaN	NaN	1.09785	NaN	0.542109	-2.0218	-0.623331	NaN	NaN	NaN	NaN	NaN	NaN	NaN	-0.169905	NaN	NaN	NaN	NaN	NaN	-0.921049	-0.912191	A0A0B4J1Y8	A0A0B4J1Y8	LV949_HUMAN	IGLV9-49	Immunoglobulin lambda variable 9-49
	0.436379	0.104563	1.36766	-0.295566	-1.24913	0.236255	1.55866	0.460527	0.715792	0.337378	-0.992305	0.0355186	NaN	0.194391	0.594078	0.794964	0.39707	-0.115545	0.0240459	0.481941	0.878321	-0.255119	-0.288294	-0.0323601	A0A0B4J2D5;P0DPI2	A0A0B4J2D5;A0A0B4J2D5-2;P0DPI2;P0DPI2-2	GAL3A_HUMAN;GAL3B_HUMAN	GATD3;GATD3B	Putative glutamine amidotransferase-like class 1 domain-containing protein 3B, mitochondrial
	-0.777934	NaN	NaN	NaN	NaN	NaN	NaN	NaN	NaN	NaN	2.37738	-0.24057	NaN	NaN	NaN	NaN	NaN	NaN	NaN	NaN	NaN	NaN	NaN	NaN	A0A0B4J2D9;P0DP09	A0A0B4J2D9;P0DP09	KV113_HUMAN;KVD13_HUMAN	IGKV1-13;IGKV1D-13	Immunoglobulin kappa variable 1D-13
	NaN	-3.3504	NaN	-3.84046	-1.34503	-2.75845	-1.92981	NaN	NaN	NaN	0.758899	-1.88802	NaN	NaN	-3.40587	NaN	NaN	NaN	NaN	NaN	NaN	NaN	NaN	NaN	A0A0C4DH24	A0A0C4DH24	KV621_HUMAN	IGKV6-21	Immunoglobulin kappa variable 6-21
	2.86328	1.00638	1.35437	-0.189042	3.32193	1.12976	2.48553	0.237993	2.08101	0.14716	3.58984	1.50414	-0.104969	-0.109308	0.635302	0.0398083	0.260651	-0.873119	-0.580696	-3.18182	1.80128	-0.0517883	1.33909	0.823895	A0A0C4DH25	A0A0C4DH25	KVD20_HUMAN	IGKV3D-20	Immunoglobulin kappa variable 3D-20
	4.6886	2.80589	3.37427	1.82581	5.50863	3.24586	4.43413	1.87557	3.48582	1.32337	5.5603	2.84062	1.1558	0.868452	1.94908	1.2577	2.01421	0.56716	-0.0121746	-1.12836	3.17698	0.875771	2.37756	1.98617	A0A0C4DH25;P01619	A0A0C4DH25;P01619	KV320_HUMAN;KVD20_HUMAN	IGKV3-20;IGKV3D-20	Immunoglobulin kappa variable 3D-20
	NaN	NaN	-2.73483	NaN	NaN	NaN	-1.47199	-5.24827	-2.59126	-4.13503	NaN	-3.4539	NaN	NaN	NaN	NaN	NaN	NaN	NaN	NaN	NaN	NaN	-4.72777	-3.94534	A0A0C4DH34	A0A0C4DH34	HV428_HUMAN	IGHV4-28	Immunoglobulin heavy variable 4-28
	NaN	NaN	-0.866282	NaN	0.109625	NaN	-0.631292	NaN	-1.98374	NaN	-0.148952	NaN	NaN	NaN	NaN	NaN	NaN	NaN	NaN	NaN	NaN	NaN	NaN	NaN	A0A0C4DH38;A0A0J9YXX1	A0A0J9YXX1;A0A0C4DH38	HV551_HUMAN;HV5X1_HUMAN	IGHV5-10-1;IGHV5-51	Immunoglobulin heavy variable 5-51
	4.22678	2.95763	3.52578	2.46792	4.3594	3.4484	4.34151	1.96303	3.18819	0.903156	4.65341	2.23845	1.48452	0.824059	1.3121	0.966236	2.54391	0.776953	1.32435	-0.182573	3.25683	1.17051	2.90607	1.41864	A0A0C4DH41;P01824;P01825;P06331;P0DP06;P0DP08	P0DP06;A0A0C4DH41;P01824;P01825;P0DP08;P06331	HV434_HUMAN;HV439_HUMAN;HV459_HUMAN;HV461_HUMAN;HVD34_HUMAN;HVD82_HUMAN	IGHV4-30-4;IGHV4-34;IGHV4-38-2;IGHV4-39;IGHV4-59;IGHV4-61	Immunoglobulin heavy variable 4-61
	0.481048	-0.764002	1.33419	NaN	2.12131	NaN	-0.618311	-1.27095	NaN	NaN	2.13171	-0.360214	-3.29412	-1.14451	NaN	NaN	-1.35753	NaN	NaN	NaN	0.40439	NaN	0.195724	-0.532743	A0A0C4DH43	A0A0C4DH43;P01814	HV70D_HUMAN	IGHV2-70D	Immunoglobulin heavy variable 2-70D
	NaN	-5.01821	-4.64319	-5.59928	NaN	NaN	NaN	NaN	0.0362549	-2.16162	NaN	-0.253611	NaN	NaN	NaN	-4.07638	NaN	-1.3897	NaN	NaN	-2.70579	-0.181013	-0.945747	NaN	A0A0J9YXX1	A0A0J9YXX1	HV5X1_HUMAN	IGHV5-10-1	Immunoglobulin heavy variable 5-10-1
	NaN	-1.2021	-1.42045	-1.72972	-1.66664	-1.12152	-1.0239	-0.768166	-1.35869	-1.31759	-1.27237	-0.312342	NaN	-0.150826	-1.60382	-2.443	NaN	NaN	NaN	-0.664326	NaN	NaN	NaN	-0.764248	A0A2R8Y7D0	A0A2R8Y7D0	TINCR_HUMAN	TINCR	Ubiquitin domain-containing protein TINCR
	NaN	-3.00993	-3.00657	-4.65077	NaN	-3.95071	NaN	NaN	-2.8218	-3.30015	NaN	NaN	NaN	-4.56813	NaN	-4.28534	-2.63383	-1.75274	NaN	NaN	NaN	NaN	NaN	-2.65454	A0AV96;A0AV96-2	A0AV96;A0AV96-2	RBM47_HUMAN	RBM47	RNA-binding protein 47
	0.0183134	0.768692	0.779388	0.639401	0.132895	0.703746	0.508427	0.993959	0.360029	0.95414	0.891349	0.932417	NaN	0.538305	0.392445	0.966236	-0.310614	0.463137	1.73818	0.523762	0.112209	0.492441	NaN	0.431578	A0AVT1	A0AVT1;A0AVT1-2	UBA6_HUMAN	UBA6	Ubiquitin-like modifier-activating enzyme 6
	-1.15329	-0.532995	-0.251995	-0.76262	-1.35096	-0.580901	-1.88146	-2.25061	-0.944212	-0.883232	-0.685283	-1.55025	NaN	-1.74057	-0.537125	-0.676497	-1.88496	-1.53803	-3.70681	-1.57039	NaN	-1.53945	-2.23727	-1.68377	A0FGR8-2	A0FGR8-2	ESYT2_HUMAN	ESYT2	Isoform 2 of Extended synaptotagmin-2
	0.67039	0.997223	1.31373	0.770106	0.650927	0.768355	0.970953	0.715101	0.772007	0.923765	0.831048	0.797874	NaN	0.565525	1.69501	1.35958	0.570606	1.13106	0.0476971	0.716406	0.819427	0.565815	0.31946	-0.0181828	A0FGR8;A0FGR8-2;A0FGR8-6	A0FGR8;A0FGR8-2;A0FGR8-4;A0FGR8-5;A0FGR8-6	ESYT2_HUMAN	ESYT2	Extended synaptotagmin-2
	-0.449519	0.0948982	-0.445494	NaN	-0.439024	-0.822284	-2.01002	-0.442873	-0.442802	-1.48004	-0.162721	0.0806961	-0.220779	-0.0608387	NaN	NaN	-0.425045	-1.6847	-0.194378	-0.707798	NaN	-1.20354	0.0721493	0.0780163	A0FGR9	A0FGR9;A0FGR9-2	ESYT3_HUMAN	ESYT3	Extended synaptotagmin-3
	5.94527	4.77272	4.28773	3.00301	6.79965	4.16218	6.39434	4.19749	5.0661	2.81764	6.74817	5.34064	4.36556	4.0885	3.447	1.96624	4.67494	3.35285	3.1953	2.76952	5.25406	3.41348	4.61143	4.06509	A0M8Q6	A0M8Q6	IGLC7_HUMAN	IGLC7	Immunoglobulin lambda constant 7
	5.52224	3.73878	4.97126	2.47839	6.68133	2.87734	6.54903	4.0476	4.45753	2.75288	6.07155	4.71557	3.87274	3.8042	2.3373	2.43153	3.77224	2.86122	3.46053	2.26073	4.6095	2.23567	4.21975	3.91193	A0M8Q6;B9A064	P0CG04;B9A064;P0DOY2;P0DOY3;P0CF74;A0M8Q6	IGLC7_HUMAN;IGLL5_HUMAN	IGLC7;IGLL5	Immunoglobulin lambda constant 7
	-1.45512	-0.0165825	-0.101885	-0.135173	-1.10969	-0.169547	-1.0832	-0.437721	-0.159225	0.349943	-0.462869	0.025383	NaN	0.180645	-0.376684	-0.0690346	-0.216652	0.744038	-1.65513	-0.169104	-1.26276	0.816877	-2.0749	-0.706877	A0MZ66;A0MZ66-3;A0MZ66-4	A0MZ66;A0MZ66-3;A0MZ66-4;A0MZ66-5;A0MZ66-6;A0MZ66-7;A0MZ66-8	SHOT1_HUMAN	SHTN1	Shootin-1
	NaN	0.257465	NaN	0.495667	NaN	0.46474	NaN	1.51028	NaN	0.817636	NaN	2.19792	NaN	2.67268	NaN	-1.17751	NaN	-0.605679	NaN	1.655	NaN	1.79161	NaN	0.150873	A0PJW8	A0PJW8	DAPL1_HUMAN	DAPL1	Death-associated protein-like 1
	NaN	-0.505476	-3.12339	-0.746331	-3.242	-1.21881	NaN	-0.883329	NaN	-0.981628	NaN	-0.874332	NaN	-0.17061	NaN	-0.713242	NaN	-2.2996	NaN	-2.21237	NaN	-1.43474	NaN	-0.816761	A1A5D9	A1A5D9;A1A5D9-2	BICL2_HUMAN	BICDL2	BICD family-like cargo adapter 2
	NaN	-0.237841	NaN	-0.831803	NaN	-0.38938	NaN	-0.670893	0.120642	-1.25849	NaN	-0.50169	NaN	-0.683273	-0.746023	-0.435465	NaN	NaN	NaN	-1.6761	NaN	-0.730423	NaN	-1.46873	A1IGU5	A1IGU5	ARH37_HUMAN	ARHGEF37	Rho guanine nucleotide exchange factor 37
	0.788833	2.65097	1.50035	3.46442	0.818163	3.14606	1.01959	3.30359	0.861092	3.37667	1.15298	2.78425	-1.09691	2.67581	2.05161	3.5422	1.04223	3.31038	2.32919	4.26073	0.261265	2.78394	0.299561	2.42835	A1L0T0	A1L0T0	HACL2_HUMAN	ILVBL	2-hydroxyacyl-CoA lyase 2
	-3.79257	NaN	-3.11324	NaN	-1.48697	-2.97314	-3.81205	-2.28878	-4.08698	NaN	-1.72604	-3.56086	NaN	NaN	NaN	NaN	NaN	-3.51909	NaN	-3.43598	-3.2998	NaN	NaN	NaN	A1L4H1	A1L4H1	SRCRL_HUMAN	SSC5D	Soluble scavenger receptor cysteine-rich domain-containing protein SSC5D
	-0.0951433	0.790066	1.03411	1.19081	1.08597	0.647603	0.738911	1.20507	0.861092	0.944086	0.633368	1.00938	NaN	0.730949	1.72396	1.86015	0.81752	1.93112	0.427111	1.44614	1.22995	0.950733	NaN	0.763773	A1X283	A1X283	SPD2B_HUMAN	SH3PXD2B	SH3 and PX domain-containing protein 2B
	-1.4163	-0.852472	-0.434397	0.186919	-0.203712	-0.543094	-1.15347	-0.0161552	-0.590816	-0.0403576	-0.828525	-0.0425987	NaN	-0.300486	0.331043	0.502357	-0.251356	1.18928	-1.12971	0.349934	-1.20183	-0.0502796	-1.6638	0.0210266	A1X283;Q5TCZ1;Q5TCZ1-3	Q5TCZ1;Q5TCZ1-3;A1X283	SPD2A_HUMAN;SPD2B_HUMAN	SH3PXD2A;SH3PXD2B	SH3 and PX domain-containing protein 2B
	NaN	NaN	NaN	-2.96456	NaN	NaN	NaN	-2.8702	NaN	-2.59099	NaN	NaN	NaN	NaN	NaN	-2.19525	NaN	-2.88865	NaN	-1.91626	NaN	NaN	NaN	NaN	A2A3N6;Q99755-2;Q99755-3;Q99755-4	Q99755;Q99755-2;Q99755-3;Q99755-4;A2A3N6	PI51A_HUMAN;PIPSL_HUMAN	PIP5K1A;PIPSL	Putative PIP5K1A and PSMD4-like protein
	-2.0687	-0.771263	-1.09866	-0.853118	-2.02173	-0.871428	-2.0643	-1.34936	-1.38235	-1.50668	-1.49487	-1.74163	NaN	-1.21701	-1.46801	-0.655838	-2.17019	-1.25273	NaN	-1.24411	-2.41126	-1.42733	NaN	-1.97659	A2RRP1	A2RRP1;A2RRP1-2	NBAS_HUMAN	NBAS	NBAS subunit of NRZ tethering complex
	-1.03124	0.09692	0.3274	0.220143	NaN	0.260594	0.101021	0.253748	-0.359083	1.36918	-0.289266	-0.127857	NaN	-0.0517616	-0.974428	0.842661	-1.02325	-0.0374222	NaN	0.496016	-1.85894	0.0171852	-2.03447	0.469711	A2RTX5;A2RTX5-2;P26639;P26639-2	A2RTX5;A2RTX5-2;P26639;P26639-2	SYTC2_HUMAN;SYTC_HUMAN	TARS1;TARS3	Threonine--tRNA ligase 2, cytoplasmic
	NaN	-2.24899	-1.08225	-1.12033	NaN	-2.43094	-2.39786	-2.58349	-3.50676	-1.58019	-1.94777	-2.21487	NaN	-1.96412	-1.71279	-1.0225	NaN	-2.13325	NaN	-1.19128	-2.42692	-1.97142	NaN	-1.34361	A3KMH1;A3KMH1-3	A3KMH1;A3KMH1-2;A3KMH1-3	VWA8_HUMAN	VWA8	von Willebrand factor A domain-containing protein 8
	NaN	-1.53429	-1.79436	-0.77316	NaN	-0.542914	-2.23639	-1.93573	NaN	-1.75245	-1.94099	-1.89538	NaN	-2.09327	-1.93805	-1.24286	NaN	-1.73171	NaN	-1.45201	NaN	-1.50626	NaN	-2.34313	A3KN83;A3KN83-2;A3KN83-3	A3KN83;A3KN83-2;A3KN83-3;A3KN83-4	SBNO1_HUMAN	SBNO1	Protein strawberry notch homolog 1
	NaN	-1.11244	-0.999201	-1.07111	NaN	-1.13032	NaN	NaN	-2.48023	-0.732389	-0.760295	-2.15323	NaN	NaN	NaN	-1.06405	-4.18256	-1.20436	NaN	NaN	NaN	NaN	NaN	-2.39889	A3KN83;A3KN83-2;A3KN83-3;Q9Y2G9;Q9Y2G9-3	A3KN83;A3KN83-2;A3KN83-3;A3KN83-4;Q9Y2G9;Q9Y2G9-3	SBNO1_HUMAN;SBNO2_HUMAN	SBNO1;SBNO2	Protein strawberry notch homolog 1
	NaN	-2.44414	NaN	-1.96458	NaN	-2.13639	NaN	-3.27919	NaN	-3.47932	NaN	-3.22127	NaN	-3.19738	NaN	-3.67589	NaN	NaN	NaN	-4.01929	NaN	-1.88149	NaN	-4.50278	A4D0S4;A4D0S4-3	A4D0S4;A4D0S4-3	LAMB4_HUMAN	LAMB4	Laminin subunit beta-4
	0.100776	0.316431	1.07521	0.836703	-0.118643	0.74714	0.877293	0.341885	0.677059	0.358736	0.981292	0.708376	-2.42993	0.857481	0.911819	1.00867	0.716827	0.94084	-0.854477	0.564404	-0.0762367	-0.0770912	-0.142445	0.457111	A4D1P6;A4D1P6-2	A4D1P6;A4D1P6-2;A4D1P6-3	WDR91_HUMAN	WDR91	WD repeat-containing protein 91
	-0.413758	1.17021	0.799152	0.910705	0.296394	1.0712	0.327097	1.01995	0.499754	1.07883	0.973342	0.731277	NaN	1.10018	0.723959	1.01909	0.833641	1.40817	NaN	0.763712	-0.144949	1.29081	-0.462656	0.881611	A4FU01;A4FU01-4	A4FU01;A4FU01-4	MTMRB_HUMAN	MTMR11	Myotubularin-related protein 11
	NaN	-4.05907	-3.36182	-3.06674	NaN	-4.23355	NaN	NaN	NaN	NaN	-4.98699	NaN	NaN	NaN	NaN	NaN	NaN	NaN	NaN	NaN	NaN	NaN	NaN	NaN	A4FU69;A4FU69-2;A4FU69-3;A4FU69-4	A4FU69;A4FU69-2;A4FU69-3;A4FU69-4	EFCB5_HUMAN	EFCAB5	EF-hand calcium-binding domain-containing protein 5
	NaN	-0.138556	-1.33825	-0.473813	NaN	-0.0388365	NaN	-0.745277	NaN	-1.86219	-1.97624	-0.165989	NaN	-1.61819	NaN	-0.489086	NaN	NaN	NaN	-1.91325	NaN	-0.674828	NaN	-3.1058	A5D8V6	A5D8V6	VP37C_HUMAN	VPS37C	Vacuolar protein sorting-associated protein 37C
	NaN	-2.43793	NaN	-1.28861	NaN	-2.36333	NaN	-1.74242	NaN	-3.26867	NaN	-1.60492	NaN	-1.74402	-2.13145	-1.45373	NaN	-1.85589	NaN	-1.34152	NaN	-3.41973	NaN	-2.02917	A5PLL7;A5PLL7-2	A5PLL7;A5PLL7-2	PDES1_HUMAN	PEDS1	Plasmanylethanolamine desaturase
	-0.673135	0.779419	0.632902	0.825814	-0.39234	1.00124	-0.223621	0.181217	0.11727	0.442427	0.228385	0.368202	NaN	0.340267	0.15798	0.842661	-0.221273	0.0679855	-1.06287	0.537436	-1.00319	0.492441	-2.10768	0.431578	A5YKK6	A5YKK6;A5YKK6-2;A5YKK6-3	CNOT1_HUMAN	CNOT1	CCR4-NOT transcription complex subunit 1
	-2.34112	-1.70367	-0.904305	-1.36648	NaN	-2.45712	-1.74512	NaN	-1.4283	NaN	-1.85114	NaN	NaN	NaN	-2.19755	-2.60817	NaN	NaN	NaN	-3.16036	NaN	NaN	NaN	NaN	A6NC98	A6NC98;A6NC98-2;A6NC98-4	CC88B_HUMAN	CCDC88B	Coiled-coil domain-containing protein 88B
	0.390283	0.633341	-0.278717	-0.0643892	0.961527	0.589187	0.659292	0.922258	-0.124462	0.552399	0.105256	0.922501	NaN	0.217169	0.665462	0.25201	NaN	0.236221	-1.10411	0.434919	0.843275	0.319378	NaN	0.646589	A6NCE7;Q9GZQ8	Q9GZQ8;Q9H492;Q9H492-2;A6NCE7	MLP3B_HUMAN;MP3B2_HUMAN	MAP1LC3B;MAP1LC3B2	Microtubule-associated proteins 1A/1B light chain 3 beta 2
	-2.27992	0.172417	NaN	0.146068	NaN	0.46474	NaN	-0.487162	NaN	-0.174898	NaN	-0.0321121	NaN	0.150755	NaN	-0.397335	NaN	-1.12217	NaN	-0.360392	NaN	0.467131	NaN	0.189196	A6ND36	A6ND36;A6ND36-2	FA83G_HUMAN	FAM83G	Protein FAM83G
	0.313321	0.831886	0.930397	1.42528	-0.335588	1.34275	0.287926	0.627638	0.543476	1.45664	0.78638	0.840624	-1.36209	0.565525	0.604496	1.26647	1	1.37272	0.0359211	1.10414	-0.415037	0.904341	0.722092	0.743164	A6NDG6	A6NDG6	PGP_HUMAN	PGP	Glycerol-3-phosphate phosphatase
	-1.74813	-0.751368	-1.30786	-0.25166	-2.20785	-0.369529	-1.87823	-1.17581	-1.90747	-0.589869	-1.58384	-0.787245	NaN	-0.980026	-0.90703	-0.353462	-1.96734	-1.05029	-3.23437	-1.00607	-2.12543	-1.14732	-3.10389	-1.0686	A6NDU8	A6NDU8	RIMC1_HUMAN	RIMOC1	RAB7A-interacting MON1-CCZ1 complex subunit 1
	NaN	-1.73633	0.218029	-0.216861	-1.06793	NaN	-1.25776	1.11949	NaN	-1.24398	NaN	-2.14198	NaN	NaN	0.110664	NaN	NaN	0.969599	NaN	NaN	1.17463	1.15475	NaN	NaN	A6NDY2;A6NJQ4;A6NKC0;A6NNJ1;P0DV73;P0DV74;P0DV75;P0DV76	A6NDY2;A6NKC0;A8MXZ1;Q86YD7;A8MWA6;P0C7W9;P0DV74;P0DV73;P0DV76;A6NJQ4;A6NIJ5;A8MXJ8;P0C7X0;A8MX19;A6NNJ1;P0C7W8;P0C7V4;Q658T7;Q658T7-2;P0DV75	F90A7_HUMAN;F90A8_HUMAN;F90A9_HUMAN;F90AA_HUMAN;F90AG_HUMAN;F90AH_HUMAN;F90AI_HUMAN;F90AJ_HUMAN	FAM90A10;FAM90A16;FAM90A17;FAM90A18;FAM90A19;FAM90A7;FAM90A8;FAM90A9	Putative protein FAM90A10
	0.134723	0.941008	0.518343	0.318177	-0.365957	0.714717	-0.047678	-0.101137	0.510809	0.565575	0.711902	0.135479	NaN	-0.457575	-1.07488	0.273397	-0.16921	-0.474819	-2.54751	-0.626482	-0.229483	0.361198	-0.861242	0.482203	A6NFQ2;A6NFQ2-2;A6NFQ2-3	A6NFQ2;A6NFQ2-2;A6NFQ2-3	TCAF2_HUMAN	TCAF2	TRPM8 channel-associated factor 2
	NaN	-2.54796	-3.60965	-4.08443	-4.37659	-2.30608	NaN	-2.76739	NaN	-3.57464	-3.28844	-2.60155	NaN	-2.40952	NaN	NaN	NaN	-4.62532	-4.43396	-3.50888	NaN	NaN	-2.85233	-3.52352	A6NGR9	A6NGR9	MROH6_HUMAN	MROH6	Maestro heat-like repeat-containing protein family member 6
	NaN	NaN	-2.32084	-1.57713	NaN	NaN	NaN	NaN	NaN	-1.13879	NaN	NaN	NaN	NaN	-3.88522	-2.42161	NaN	NaN	NaN	NaN	NaN	NaN	NaN	NaN	A6NGU5;P19440;P36268;P36268-2;P36268-3	A6NGU5;P36268;P36268-2;P36268-3;P19440;P19440-2	GGT1_HUMAN;GGT2_HUMAN;GGT3_HUMAN	GGT1;GGT2P;GGT3P	Putative glutathione hydrolase 3 proenzyme
	0.361901	0.736025	0.406836	0.990874	0.618322	0.589187	0.962685	1.89442	0.284742	1.03214	-0.840922	0.661455	NaN	0.40855	1.66546	0.745636	0.690516	1.69895	NaN	0.704332	1.39635	0.786503	NaN	0.94615	A6NHL2;A6NHL2-2	A6NHL2;A6NHL2-2	TBAL3_HUMAN	TUBAL3	Tubulin alpha chain-like 3
	NaN	-0.405071	0.0485306	-1.51982	-0.473965	-1.26157	0.138767	-1.61064	-2.43641	-1.30527	-1.65569	-1.16919	NaN	NaN	0.439751	-1.39544	-3.91315	-3.32356	NaN	-2.05294	NaN	-2.17775	-0.230608	-2.02549	A6NHL2;A6NHL2-2;P68366;P68366-2	A6NHL2;A6NHL2-2;P0DPH8;P0DPH7;Q71U36;Q71U36-2;P68363;P68363-2;Q9BQE3;Q9NY65;Q9NY65-2;P68366;P68366-2	TBA4A_HUMAN;TBAL3_HUMAN	TUBA4A;TUBAL3	Tubulin alpha chain-like 3
	3.13192	3.93142	3.47446	4.3128	3.74643	2.95109	3.81895	5.01566	4.33847	5.26601	3.23338	4.98338	2.18392	4.52103	3.52173	4.86593	3.80327	4.98024	3.92696	5.00796	1.71989	4.44461	2.34395	4.7727	A6NHL2;A6NHL2-2;P68366;P68366-2;Q9NY65-2	A6NHL2;A6NHL2-2;P0DPH8;P0DPH7;Q71U36;Q71U36-2;P68363;P68363-2;Q9BQE3;Q9NY65;Q9NY65-2;P68366;P68366-2	TBA4A_HUMAN;TBA8_HUMAN;TBAL3_HUMAN	TUBA4A;TUBA8;TUBAL3	Tubulin alpha chain-like 3
	3.57471	4.51638	4.51386	4.80379	3.45482	4.42688	4.05112	4.07885	3.90784	4.75719	4.26303	4.54834	0.395929	5.0708	4.1998	4.90858	4.32193	4.15212	3.58698	4.54083	3.59202	4.2998	3.69949	4.04418	A6NHQ2	A6NHQ2	FBLL1_HUMAN	FBLL1	rRNA/tRNA 2'-O-methyltransferase fibrillarin-like protein 1
	-1.00631	-1.16219	0.0253506	-0.32286	-1.0484	-0.854218	-0.471922	-0.499565	-0.900379	0.182945	-0.513999	-0.409376	NaN	0.164015	-1.00817	0.331013	-1.02982	-0.353458	-2.94645	0.0328999	-1.37804	-1.44051	-0.92168	-0.141516	A6NHQ2;P22087	A6NHQ2;P22087	FBLL1_HUMAN;FBRL_HUMAN	FBL;FBLL1	rRNA/tRNA 2'-O-methyltransferase fibrillarin-like protein 1
	-1.02208	-0.714615	0.243336	-0.31882	-1.4262	-0.703263	-0.182819	-1.11941	-0.838411	-0.281683	-0.0334673	-0.957434	NaN	-0.772322	-0.57979	-0.243111	-0.906719	-0.659334	-1.66545	0.163216	-0.900938	-0.769264	-2.47045	-1.04289	A6NHR9;A6NHR9-2	A6NHR9;A6NHR9-2;A6NHR9-3	SMHD1_HUMAN	SMCHD1	Structural maintenance of chromosomes flexible hinge domain-containing protein 1
	1.91791	0.483963	2.16172	0.868884	0.415039	0.477679	3.13077	-0.275578	1.29117	0.45664	1.50692	0.216755	NaN	NaN	1.96129	-0.158272	2.14269	2.11827	-0.309809	NaN	1.1652	-0.628014	1.12399	0.230473	A6NI72;A8MVU1;P14598	P14598;P14598-2;A6NI72;A8MVU1	NCF1B_HUMAN;NCF1C_HUMAN;NCF1_HUMAN	NCF1;NCF1B;NCF1C	Putative neutrophil cytosol factor 1B
	NaN	-3.05116	-3.21232	-1.51525	NaN	-2.3355	NaN	NaN	NaN	-1.75506	-5.90568	-4.31021	NaN	-4.87083	NaN	-2.48768	NaN	NaN	NaN	-4.85993	NaN	NaN	NaN	NaN	A6NIE6;Q9NYV6;Q9NYV6-2;Q9NYV6-3	Q9NYV6;Q9NYV6-2;Q9NYV6-3;A6NIE6	RN3P2_HUMAN;RRN3_HUMAN	RRN3;RRN3P2	Putative RRN3-like protein RRN3P2
	6.56177	3.38208	5.45279	3.65486	4.61316	2.89914	6.67298	2.99177	5.55086	4.85434	5.15298	2.97861	2.64487	0.706701	4.98739	2.30954	5.08998	2.14794	1.61298	0.254658	6.22882	1.27631	6.3142	4.60436	A6NIE9	P05981;Q15661;Q15661-2;P20231;Q9BZJ3;Q9BZJ3-2;A6NIE9	PRS29_HUMAN	PRSS29P	Putative serine protease 29
	-0.939483	-0.340134	0.494297	0.0492983	-0.46809	0.131949	-0.340788	-0.620424	-0.103996	-0.0174541	0.267913	-0.515896	NaN	0.0106812	-1.01908	-0.475744	-0.496653	-0.388939	-2.38852	-1.23358	-1.16201	-0.719942	-0.970297	-0.827806	A6NIH7	Q13432;Q13432-2;A6NIH7	U119B_HUMAN	UNC119B	Protein unc-119 homolog B
	3.14586	2.81113	2.08732	1.27327	1.10375	2.2017	3.59656	2.88738	3.6448	2.24774	4.06221	2.73977	NaN	-0.214857	0.953159	-1.20342	2.86926	0.322102	1.53563	-0.390263	2.43414	0.273983	2.71647	1.77904	A6NMZ7	A6NMZ7	CO6A6_HUMAN	COL6A6	Collagen alpha-6(VI) chain
	1.66266	1.61549	-0.566162	0.245982	-0.491079	1.81498	2.09339	2.32808	1.00877	0.512135	2.33768	1.54349	NaN	NaN	0.172054	NaN	0.521696	-0.696348	NaN	NaN	0.179323	0.492441	0.248577	0.909624	A6NMZ7;A8TX70;A8TX70-2	A8TX70;A8TX70-2;A6NMZ7;A6NMZ7-2	CO6A5_HUMAN;CO6A6_HUMAN	COL6A5;COL6A6	Collagen alpha-6(VI) chain
	-4.08823	-2.92923	-3.29143	-2.57886	-3.38017	-2.89878	-3.41097	-3.67268	-3.79443	-2.63382	-3.60369	-2.75453	NaN	-2.85625	-2.51325	-1.64979	-3.39624	-1.86331	NaN	-2.05667	-4.18009	-3.27673	NaN	-2.68567	A6ZKI3	Q9BWD3;Q17RB0;A6ZKI3	RTL8C_HUMAN	RTL8C	Retrotransposon Gag-like protein 8C
	-3.24251	-2.1013	-2.10999	-2.32513	NaN	-2.90446	-4.40719	-2.31186	-2.88519	-1.63176	NaN	-2.17836	NaN	-2.49992	NaN	-2.13165	-3.2271	-2.02685	NaN	-1.89379	NaN	-2.67774	NaN	-2.19835	A7E2V4;A7E2V4-3;A7E2V4-4;A7E2V4-5	A7E2V4;A7E2V4-2;A7E2V4-3;A7E2V4-4;A7E2V4-5	ZSWM8_HUMAN	ZSWIM8	Zinc finger SWIM domain-containing protein 8
	NaN	1.81113	NaN	1.74142	NaN	2.00571	-3.52522	NaN	NaN	NaN	NaN	NaN	NaN	NaN	NaN	0.0876789	NaN	0.664185	NaN	1.98942	NaN	1.91374	NaN	1.93711	A7E2Y1	A7E2Y1	MYH7B_HUMAN	MYH7B	Myosin-7B
	NaN	-1.29369	NaN	-1.89564	NaN	-1.56864	NaN	-1.23896	NaN	-1.94232	NaN	-1.81794	NaN	-1.09431	-3.07173	-1.25653	NaN	NaN	NaN	-1.77129	NaN	-1.91535	NaN	-1.74986	A7KAX9	A7KAX9;A7KAX9-2;A7KAX9-3	RHG32_HUMAN	ARHGAP32	Rho GTPase-activating protein 32
	-3.1458	-0.605431	-0.625362	-2.71646	-2.53057	NaN	-1.82518	NaN	-1.66849	-1.97629	-1.78553	NaN	NaN	NaN	-2.67936	-2.12213	NaN	NaN	NaN	NaN	NaN	NaN	-2.72217	NaN	A7KAX9;Q7Z6I6	A7KAX9;A7KAX9-2;A7KAX9-3;O14559;O14559-10;O14559-11;Q7Z6I6;Q7Z6I6-2;Q7Z6I6-3;Q7Z6I6-4	RHG30_HUMAN;RHG32_HUMAN	ARHGAP30;ARHGAP32	Rho GTPase-activating protein 32
	NaN	-0.460594	NaN	-0.804402	NaN	-0.876838	NaN	NaN	NaN	-0.493725	NaN	-1.17866	NaN	-1.8982	NaN	-0.549812	NaN	NaN	NaN	-0.364168	NaN	NaN	NaN	NaN	A8CG34	A8CG34;A8CG34-2;A6NF01;Q96HA1;Q96HA1-2;Q96HA1-3	P121C_HUMAN	POM121C	Nuclear envelope pore membrane protein POM 121C
	3.38794	4.60196	2.85922	3.69281	3.94847	4.65046	3.11779	4.73747	3.788	4.32531	3.64091	4.87188	4.61832	4.50354	2.92018	3.8945	3.57061	3.01399	4.60204	3.78966	2.57431	3.29261	5.04402	4.87096	A8K2U0	A8K2U0	A2ML1_HUMAN	A2ML1	Alpha-2-macroglobulin-like protein 1
	NaN	NaN	-0.74449	NaN	NaN	2.00124	NaN	NaN	NaN	NaN	NaN	1.51738	NaN	NaN	NaN	-2.04284	NaN	-0.398317	-0.445631	-2.18946	NaN	0.097477	NaN	NaN	A8MQ03	A8MQ03	CRTP1_HUMAN	CYSRT1	Cysteine-rich tail protein 1
	NaN	NaN	NaN	NaN	NaN	NaN	NaN	NaN	NaN	-1.57784	NaN	-1.3351	NaN	-1.03109	NaN	NaN	-3.30218	-0.972359	NaN	-2.04991	NaN	NaN	0.174028	-0.100986	A8MUX0	A8MUX0	KR161_HUMAN	KRTAP16-1	Keratin-associated protein 16-1
	-1.12664	0.522781	0.162766	-0.879979	NaN	-0.413783	-0.83354	-1.29887	-0.738358	-1.22231	-0.903123	-0.858917	NaN	-1.50526	-0.971952	-1.93264	NaN	-0.179117	NaN	-1.45161	-1.52169	NaN	-1.70208	NaN	A8MW92;A8MW92-2;A8MW92-4	A8MW92;A8MW92-2;A8MW92-4	P20L1_HUMAN	PHF20L1	PHD finger protein 20-like protein 1
	0.472224	2.03799	1.19194	2.24085	0.498028	1.99225	1.61777	1.61632	1.5542	2.40992	1.51242	2.05093	-0.247704	2.08615	1.89495	2.19017	1.80531	1.81443	0.667425	2.35255	0.207157	1.20919	1.76626	1.69031	A8MWD9;P62308	P62308;A8MWD9	RUXGL_HUMAN;RUXG_HUMAN	SNRPG;SNRPGP15	Putative small nuclear ribonucleoprotein G-like protein 15
	NaN	-0.650324	-1.51302	-0.665179	NaN	-0.0309038	-2.77945	-1.36833	-2.04193	-1.11644	-2.1161	-1.93168	NaN	-1.09155	-1.50517	-0.4694	-1.19241	-0.862276	NaN	-0.306068	NaN	-0.345354	-3.44011	-0.680975	A8MXV4	A8MXV4	NUD19_HUMAN	NUDT19	Acyl-coenzyme A diphosphatase NUDT19
	NaN	-0.719412	NaN	-0.885896	NaN	-0.926429	NaN	-1.61545	-3.35239	-0.748428	NaN	0.230288	NaN	-0.32637	NaN	-0.933334	-2.94406	NaN	NaN	-1.79475	NaN	-0.824768	NaN	-2.27211	A8MYP8	A8MYP8	ODF3B_HUMAN	ODF3B	Outer dense fiber protein 3B
	2.98613	3.2495	1.99608	2.20349	2.22239	3.49846	3.58314	3.66381	1.03963	0.484653	3.45364	2.94716	-2.43052	1.33185	-0.390718	-0.128298	0.46073	-1.11885	-0.860241	-0.841066	1.31342	1.83678	1.24338	0.668615	A8TX70;A8TX70-2	A8TX70;A8TX70-2	CO6A5_HUMAN	COL6A5	Collagen alpha-5(VI) chain
	-5.2792	-3.93176	-3.30383	-2.74946	-4.42667	-2.83054	-4.91773	NaN	NaN	-4.2983	-4.56677	NaN	NaN	-4.34023	NaN	-4.34372	NaN	NaN	NaN	-3.98544	NaN	NaN	NaN	NaN	A9UHW6;A9UHW6-2;A9UHW6-3	A9UHW6;A9UHW6-2;A9UHW6-3	MI4GD_HUMAN	MIF4GD	MIF4G domain-containing protein
	0.767352	0.223774	2.44497	0.453847	-0.67104	-0.290345	2.09717	-1.09065	1.99309	0.738411	1.95328	-0.993803	NaN	-2.43117	1.00125	-0.396259	1.39707	-0.139587	-0.479746	-2.545	-0.110184	-0.565794	0.830074	-1.09564	B0I1T2	B0I1T2;B0I1T2-3;B0I1T2-4	MYO1G_HUMAN	MYO1G	Unconventional myosin-Ig
	NaN	-1.02503	-0.965876	-1.287	-1.11458	-1.75334	-0.466143	-1.21985	-1.69812	-2.56585	-0.987298	NaN	NaN	-1.08214	NaN	-1.64803	NaN	-1.27403	NaN	-1.41545	NaN	NaN	NaN	NaN	B0I1T2;O94832	O94832;B0I1T2;B0I1T2-2;B0I1T2-3;B0I1T2-4	MYO1D_HUMAN;MYO1G_HUMAN	MYO1D;MYO1G	Unconventional myosin-Ig
	NaN	-0.652653	-2.93216	-1.584	-3.40691	-1.15245	NaN	-0.930939	-2.50363	-0.894976	NaN	-1.40409	-2.27826	-1.50275	-1.62561	-1.41357	-2.25866	-1.73089	-2.41298	-1.13736	NaN	-1.57685	-2.46833	-1.09686	B3EWG3;B3EWG5;B3EWG6	B3EWG6;B3EWG3;B3EWG5	FM25A_HUMAN;FM25C_HUMAN;FM25G_HUMAN	FAM25A;FAM25C;FAM25G	Protein FAM25A
	-2.51842	0.103922	-0.877752	-0.725461	-1.05047	-0.512624	-0.958324	-0.564739	-1.26829	-0.46137	-0.851611	-0.227112	NaN	-0.47632	-1.10254	-0.42478	-0.945234	-0.0171051	NaN	0.0834904	-3.32581	-0.758947	NaN	-1.14851	B7ZAQ6;B7ZAQ6-2;B7ZAQ6-3;P0CG08	B7ZAQ6;B7ZAQ6-2;B7ZAQ6-3;P0CG08	GPHRA_HUMAN;GPHRB_HUMAN	GPR89A;GPR89B	Golgi pH regulator A
	3.2656	3.34285	3.4292	1.56932	5.08895	2.09239	4.9761	2.84681	3.54078	1.49157	4.89346	3.70838	3.05585	2.47869	0.903406	1.02943	2.77433	1.69895	2.51669	0.254286	3.31128	1.81186	2.08674	2.06301	B9A064	B9A064	IGLL5_HUMAN	IGLL5	Immunoglobulin lambda-like polypeptide 5
	-0.269441	0.59742	0.654762	0.951346	-0.0515289	0.899142	-0.134754	-0.15593	0.121243	0.104626	0.473496	0.290009	NaN	-0.344452	0.733482	0.733036	0.75964	1.18928	0.0120735	0.412397	-0.319279	0.214722	-0.261477	0.324661	C4AMC7;Q6VEQ5	Q6VEQ5;A8K0Z3;C4AMC7	WASH2_HUMAN;WASH3_HUMAN	WASH2P;WASH3P	Putative WAS protein family homolog 3
	-1.2431	NaN	-0.350754	NaN	-0.527725	NaN	-0.355564	NaN	-1.15628	NaN	-0.355948	NaN	NaN	NaN	-0.776207	NaN	-1.41389	NaN	NaN	NaN	-0.752979	NaN	-1.90422	NaN	C9J798;O43374;O43374-2	O43374;O43374-2;C9J798	RAS4B_HUMAN;RASL2_HUMAN	RASA4;RASA4B	Ras GTPase-activating protein 4B
	NaN	-1.77411	0.0828133	NaN	NaN	-1.0142	NaN	-1.074	NaN	-1.24689	-1.3318	-0.547777	NaN	-1.59274	-1.06195	-0.285849	-1.67722	-0.867216	NaN	-0.639719	-1.98801	-1.82624	-1.56333	-0.645674	C9JBD0-2	C9JBD0-2	KRBX1_HUMAN	KRBOX1	Isoform 2 of KRAB domain-containing protein 1
	-2.62632	-4.15877	-2.69615	-3.78336	NaN	-3.95341	-2.52977	-2.19198	-2.43627	-2.10766	NaN	-2.4497	NaN	-2.54619	-2.17522	-1.78005	-2.4681	-1.78534	-2.70687	-2.25727	-3.88644	-1.93114	-2.87051	-2.59712	C9JLW8	C9JLW8	MCRI1_HUMAN	MCRIP1	Mapk-regulated corepressor-interacting protein 1
	1.84801	3.32831	2.53906	3.27127	1.73697	2.78146	2.47684	3.31063	2.6746	3.92632	2.4335	3.94716	1.63472	4.29573	2.64037	3.54039	2.52418	3.71602	2.44503	3.78966	1.67741	3.57325	3	3.77904	E9PAV3;E9PAV3-2;Q13765	E9PAV3;E9PAV3-2;Q13765	NACAM_HUMAN;NACA_HUMAN	NACA	Nascent polypeptide-associated complex subunit alpha, muscle-specific form
	0.987683	1.59742	1.66018	1.73562	1.20053	1.31418	1.19217	2.19749	1.4199	1.42807	1.05093	1.95205	NaN	1.98393	1.5677	2.07007	1.53161	1.68745	-0.322887	1.02868	0.612976	1.55984	0.924051	1.86263	E9PQ53;O95298	O95298;O95298-2;O95298-3;E9PQ53	NDUC2_HUMAN;NDUCR_HUMAN	NDUFC2;NDUFC2-KCTD14	NADH dehydrogenase [ubiquinone] 1 subunit C2, isoform 2
	-0.721908	0.0819836	0.299919	0.639401	-3.64333	-0.436183	0.0913219	-0.264507	NaN	0.933962	0.159997	0.18556	NaN	0.242447	0.0407276	0.922514	-0.563398	0.616488	-1.21268	-0.0329514	-2.67747	-0.0903492	0.0122776	0.444401	E9PRG8	E9PRG8	CK098_HUMAN	C11orf98	Uncharacterized protein C11orf98
	-0.162257	0.85235	0.469845	0.825814	0.0497532	1.20948	-0.145092	0.827311	0.205307	1.27607	0.78638	1.16044	-2.42443	1.17279	1.3743	1.88883	0.681637	1.18928	0.12755	0.875605	0.0622845	1.0899	0.309544	1.10804	L0R6Q1	L0R6Q1	S35U4_HUMAN	SLC35A4	SLC35A4 upstream open reading frame protein
	NaN	-4.26457	NaN	-1.95447	NaN	-1.63487	NaN	-2.75355	NaN	-1.49089	NaN	-2.24335	NaN	-1.90329	-1.80701	-1.71836	-2.91076	-1.66303	NaN	-1.46911	NaN	-1.5342	-2.38745	-1.68473	L0R8F8	L0R8F8	MIDUO_HUMAN	MIEF1	MIEF1 upstream open reading frame protein
	NaN	-1.24871	NaN	NaN	NaN	-1.09381	NaN	NaN	NaN	-1.25827	NaN	-0.522394	NaN	NaN	NaN	-0.588388	NaN	NaN	NaN	-0.553318	NaN	NaN	NaN	NaN	M0QZC1	M0QZC1	RN225_HUMAN	RNF225	RING finger protein 225
	NaN	1.3891	1.3274	2.65486	NaN	1.26278	1.38393	1.75692	1.11401	1.81212	0.550313	2.41148	NaN	2.65695	1.39244	0.770512	2.38618	1.56716	2.85002	3.16487	-0.359543	1.43485	2.3488	1.73796	O00115;O00115-2	O00115;O00115-2	DNS2A_HUMAN	DNASE2	Deoxyribonuclease-2-alpha
	-0.598674	0.042387	0.224371	0.6016	-0.225672	0.451684	0.0136414	-0.608334	0.616938	0.293205	-0.379502	0.01408	NaN	-0.688213	-0.271296	0.260178	0.212152	0.529026	0.471504	0.831882	NaN	-0.131603	NaN	0.147406	O00116	O00116	ADAS_HUMAN	AGPS	Alkyldihydroxyacetonephosphate synthase, peroxisomal
	0.077693	0.811127	1.31373	0.7587	-0.706295	0.370763	0.805143	0.328077	0.488613	1.0971	0.51789	0.274242	NaN	0.524498	0.368196	1.1096	0.272526	1.0704	-0.963078	0.907547	-1.15707	0.17975	-0.623066	-0.151604	O00139;O00139-4	O00139;O00139-1;O00139-2;O00139-4;O00139-5	KIF2A_HUMAN	KIF2A	Kinesin-like protein KIF2A
	0.100776	-1.52216	0.654762	0.62691	-0.356466	-0.432597	1.33352	0.341885	0.762789	0.525681	-2.33486	0.119509	NaN	-0.918659	0.761679	0.343281	0.934244	0.435917	-0.963245	0.027607	1.70695	0.589466	-0.169926	0.418638	O00142;O00142-3;O00142-4;O00142-6	O00142;O00142-2;O00142-3;O00142-4;O00142-5;O00142-6	KITM_HUMAN	TK2	Thymidine kinase 2, mitochondrial
	NaN	-1.33534	-0.471422	-1.28658	NaN	-1.48336	-0.184639	NaN	-2.24121	-0.971142	-0.525741	-1.68842	NaN	-1.30353	0.851875	-1.40009	NaN	NaN	NaN	-0.370607	NaN	0.105137	-0.486002	-3.15236	O00148	O00148;O00148-2;O00148-3	DX39A_HUMAN	DDX39A	ATP-dependent RNA helicase DDX39A
	3.52224	4.47574	4.476	4.64251	3.52246	4.58471	4.07049	4.37583	4.14804	4.82724	4.18774	4.69388	1.92866	4.95977	4.24211	4.83678	4.08998	4.61345	3.61694	4.99563	3.56538	4.28176	3.34638	4.31247	O00148;Q13838;Q13838-2	Q13838;Q13838-2;O00148	DX39A_HUMAN;DX39B_HUMAN	DDX39A;DDX39B	ATP-dependent RNA helicase DDX39A
	2.4089	3.62593	2.97452	3.83127	3.14725	3.6099	3.29288	4.25335	3.51356	3.97651	2.53689	3.87188	-0.316376	4.6298	3.26363	3.93632	2.31046	1.98376	1.21371	4.06218	2.89268	4.10843	1.72209	3.99054	O00151	O00151	PDLI1_HUMAN	PDLIM1	PDZ and LIM domain protein 1
	-0.617291	2.12887	0.921408	2.45738	-0.847322	1.69823	-0.633451	1.8224	0.585911	2.56557	0.267913	2.59122	NaN	2.00893	1.51346	3.12656	1.93798	3.68167	0.564615	2.52376	-0.56354	2.03927	-0.0630093	2.24627	O00154;O00154-4;O00154-6;O00154-7	O00154;O00154-2;O00154-3;O00154-4;O00154-5;O00154-6;O00154-7	BACH_HUMAN	ACOT7	Cytosolic acyl coenzyme A thioester hydrolase
	NaN	NaN	NaN	NaN	NaN	NaN	NaN	NaN	NaN	NaN	NaN	NaN	-1.48136	NaN	NaN	NaN	NaN	NaN	NaN	-1.1854	0.261265	-0.364628	NaN	NaN	O00159-3	O00159-3	MYO1C_HUMAN	MYO1C	Isoform 3 of Unconventional myosin-Ic
	2.63722	2.17021	2.54492	2.30498	3.46632	2.42187	3.18508	2.37583	2.87613	2.051	2.70232	1.85633	-0.0255337	2.04806	2.81871	1.95	1.99284	2.13952	1.35785	2.41685	2.96239	2.24314	0.949814	1.82389	O00159;O00159-3	O00159;O00159-2;O00159-3	MYO1C_HUMAN	MYO1C	Unconventional myosin-Ic
	0.962701	0.522781	1.91236	0.48186	0.0250912	-0.376008	1.69965	-0.870951	1.67706	0.726728	1.6975	-1.00704	NaN	-2.20381	1.23375	-0.319853	1.50166	0.218065	-1.00728	-2.07681	0.12199	-0.599384	0.0484982	-1.09221	O00160	O00160	MYO1F_HUMAN	MYO1F	Unconventional myosin-If
	-0.413571	0.104273	0.541994	0.0370989	NaN	-0.47376	0.0343533	-0.463758	0.419901	0.348207	0.39236	-0.279181	-4.55329	-0.587973	0.343534	-0.274439	0.260651	0.262024	-0.57498	-0.210297	-0.723156	-0.348635	-0.454132	-0.358561	O00160;Q12965	Q12965;O00160	MYO1E_HUMAN;MYO1F_HUMAN	MYO1E;MYO1F	Unconventional myosin-If
	-0.449077	-0.310675	0.165375	0.105535	0	0.147471	0.327097	-0.917587	-0.0945053	-0.345314	0.0503111	-0.28323	NaN	-1.14	-0.204088	0.195093	0.174677	-0.299423	-0.463316	-0.302845	-1.27582	-0.488401	NaN	-1.81263	O00161;O00161-2	O00161;O00161-2	SNP23_HUMAN	SNAP23	Synaptosomal-associated protein 23
	NaN	-3.41992	-2.59636	-1.42166	NaN	-2.78262	-3.31198	-3.88838	NaN	-3.43192	-4.21301	NaN	NaN	-3.53142	-3.48525	-1.77806	NaN	-2.31264	NaN	-2.09379	NaN	-4.35612	NaN	-2.38573	O00165;O00165-2;O00165-5	O00165;O00165-2;O00165-3;O00165-5	HAX1_HUMAN	HAX1	HCLS1-associated protein X-1
	0.454413	1.94101	2.43553	2.11234	-0.091423	1.64187	1.97917	1.59918	2.44028	2.21048	2.16	1.52395	NaN	0.618475	2.07052	2.23106	1.80939	1.42903	0.453911	1.19322	1.56717	1.81186	0.787848	1.23155	O00170	O00170	AIP_HUMAN	AIP	AH receptor-interacting protein
	-1.0576	0.560583	0.482122	0.868884	-0.0255337	0.789266	-0.166836	0.0950909	0.258747	0.539103	0.343862	0.537008	NaN	0.801338	0.1998	0.758127	-0.0831146	0.122263	NaN	0.716406	-1.76493	0.374872	-2.0113	0.743164	O00178	O00178	GTPB1_HUMAN	GTPBP1	GTP-binding protein 1
	1.32807	0.757885	2.26837	1.17374	0.853611	0.370763	1.1491	-1.8536	2.40516	1.4777	2.40423	-0.0392036	NaN	-2.41354	1.81198	0.261351	2.16516	0.394096	0.819429	-0.702738	0.489965	-0.0799465	1.46055	-0.66025	O00182;O00182-2;O00182-3;O00182-6	O00182;O00182-2;O00182-3;O00182-6	LEG9_HUMAN	LGALS9	Galectin-9
	-1.00497	-0.594435	-0.264145	-0.652722	-0.800726	-0.367084	-0.544662	-0.234934	-0.488983	-0.345318	-0.431014	-0.273565	NaN	0.00141716	-0.448629	-0.616467	-0.624599	-0.518322	NaN	-0.376055	-0.803896	0.014019	-2.5028	-0.903049	O00186	O00186	STXB3_HUMAN	STXBP3	Syntaxin-binding protein 3
	-2.59126	-2.73264	-2.07148	-3.12088	-3.7538	-2.95093	-3.56426	-2.59436	-4.50213	-1.65803	NaN	-2.57707	NaN	-1.75339	-3.12144	-1.92052	-4.56192	-3.00187	NaN	-2.54621	NaN	-3.56769	NaN	-2.51703	O00189	O00189	AP4M1_HUMAN	AP4M1	AP-4 complex subunit mu-1
	-5.85805	-2.25839	-2.91145	-0.84055	-3.0194	-2.14946	-3.71866	-1.57611	NaN	-2.38424	NaN	-3.20577	NaN	-2.0405	NaN	-2.32098	NaN	-2.8946	NaN	-1.97994	NaN	-2.11891	NaN	-2.08122	O00192;O00192-2	O00192;O00192-2	ARVC_HUMAN	ARVCF	Armadillo repeat protein deleted in velo-cardio-facial syndrome
	NaN	-3.65661	-3.11959	-2.04865	NaN	-3.03835	-0.788399	-0.264889	-0.443424	0.1171	NaN	0.0819817	-2.76816	0.369316	-0.919985	-0.349501	-1.70298	-0.661982	-1.35883	0.353481	NaN	-0.371618	-1.34986	-0.70841	O00193	O00193	SMAP_HUMAN	SMAP	Small acidic protein
	NaN	-0.816944	-1.92184	-0.752004	-0.974625	-0.238397	-2.81148	-0.17065	-1.47492	-0.501362	-1.8782	0.327446	-2.15524	0.177374	-1.12466	-1.30918	-1.11418	-2.03727	NaN	-0.317289	-2.08943	-1.42223	-1.36589	-0.918835	O00194	O00194	RB27B_HUMAN	RAB27B	Ras-related protein Rab-27B
	1.04236	2.15381	1.3274	2.35507	0.415039	2.31778	1.68465	2.12748	1.08472	2.95664	0.96535	2.60987	-0.726955	3.06246	1.93264	3.318	1.31907	3.20549	1.00605	2.99934	0.693897	2.37827	1.33909	2.13992	O00194;P51159	P51159;P51159-2;O00194	RB27A_HUMAN;RB27B_HUMAN	RAB27A;RAB27B	Ras-related protein Rab-27B
	0.427278	1.28003	1.26482	1.3128	0.60174	1.11327	1.01959	1.11949	0.781168	1.43527	0.891349	1.1263	NaN	0.983931	1.26034	1.59363	0.672705	1.56087	-0.100401	1.46773	0.296242	1.269	-0.183865	0.763773	O00203;O00203-3	O00203;O00203-3;Q13367;Q13367-4	AP3B1_HUMAN	AP3B1	AP-3 complex subunit beta-1
	0.481048	3.24563	0.494297	2.0852	0.70627	2.87489	0.542109	2.92913	1.10674	2.72379	0.702315	3.15833	1.81816	2.81558	0.462833	2.48886	0.81752	1.98376	1.91575	2.53744	0.693897	2.52654	2.06333	3.03149	O00204	O00204;O00204-2	ST2B1_HUMAN	SULT2B1	Sulfotransferase 2B1
	NaN	-0.911322	-1.3022	-1.41184	-3.8162	-1.95936	-1.37367	-0.770279	-1.29385	-0.897667	-2.62962	-1.23954	-3.41027	-0.518795	-1.55472	-0.971601	-1.79362	-1.28119	NaN	-0.926311	NaN	-1.51808	NaN	-0.851107	O00214;O00214-2	O00214;O00214-2	LEG8_HUMAN	LGALS8	Galectin-8
	-0.763038	0.497019	0.847408	1.32058	-0.228699	0.46474	0.377722	0.693727	-0.0484543	0.642195	0.267913	1.06452	NaN	0.706701	0.529947	1.01909	-0.170395	0.640533	NaN	-0.311293	-0.992193	0.256168	-0.156118	1.04207	O00217	O00217	NDUS8_HUMAN	NDUFS8	NADH dehydrogenase [ubiquinone] iron-sulfur protein 8, mitochondrial
	1.34267	2.52597	2.18819	2.48878	1.10375	2.32138	1.98326	2.62482	2.08841	2.6484	1.66332	2.64346	-0.908775	2.61522	1.67538	2.68805	1.86926	2.83019	1.3195	2.69216	1.33039	2.68861	0.850735	2.60722	O00231;O00231-2	O00231;O00231-2	PSD11_HUMAN	PSMD11	26S proteasome non-ATPase regulatory subunit 11
	1.25278	1.89736	1.8895	2.05288	1.25987	2.04536	1.54765	2.29297	1.86109	2.35786	1.5014	2.01406	-1.34293	2.33185	1.61484	2.29246	1.61791	2.44618	1.09387	2.40943	0.252386	2.56283	0.653196	2.01654	O00232	O00232;O00232-2	PSD12_HUMAN	PSMD12	26S proteasome non-ATPase regulatory subunit 12
	0.200313	1.67988	1.22884	1.69431	0.714005	1.39142	0.962685	1.40243	0.826115	1.39892	1.1946	1.46369	NaN	1.4894	1.02471	1.36775	1.29016	1.43592	0.918964	1.42422	0.0105686	1.28358	0.258919	1.37242	O00233	O00233;O00233-2	PSMD9_HUMAN	PSMD9	26S proteasome non-ATPase regulatory subunit 9
	-0.42625	0.656799	-0.246407	0.639401	-0.36335	0.503213	-0.39109	-0.170538	-0.0492687	1.25995	0.241681	0.284685	NaN	0.300014	-0.189476	0.733036	1.20597	1.96008	NaN	0.667496	-0.387024	0.428312	-1.5211	0.444401	O00244	O00244	ATOX1_HUMAN	ATOX1	Copper transport protein ATOX1
	NaN	-2.19766	-1.48524	-2.09222	NaN	-2.91177	-2.35254	-3.52254	-2.52051	-3.10651	-1.32713	-2.4518	NaN	-2.45148	-2.78369	-2.0821	-2.88895	-4.16726	NaN	-2.78221	NaN	-3.2942	NaN	NaN	O00255;O00255-2;O00255-3	O00255;O00255-2;O00255-3	MEN1_HUMAN	MEN1	Menin
	NaN	NaN	NaN	-2.18268	NaN	NaN	NaN	NaN	NaN	-3.70564	NaN	NaN	NaN	NaN	NaN	-2.3855	NaN	-3.79271	NaN	-2.60515	NaN	NaN	NaN	NaN	O00257	O00257;O00257-3	CBX4_HUMAN	CBX4	E3 SUMO-protein ligase CBX4
	2.53501	3.46913	2.84027	3.38319	3.46632	3.53141	2.66695	2.83221	2.84152	3.12406	2.9411	3.00233	0.50696	2.87118	3.5354	3.95	2.44245	2.8197	1.93807	3.08331	2.89268	2.84662	2.10978	2.6015	O00264	O00264;O00264-2	PGRC1_HUMAN	PGRMC1	Membrane-associated progesterone receptor component 1
	-1.39835	-0.0523663	-0.112967	0.283216	-1.09482	0.284883	-0.428898	-0.520103	-0.348572	-0.264748	-0.353654	-0.205153	NaN	-0.266998	0.0604439	0.169394	-0.5467	0.0462551	-2.37173	-0.00933075	-2.27342	-0.459921	-1.96192	-0.349646	O00267;O00267-2	O00267;O00267-2	SPT5H_HUMAN	SUPT5H	Transcription elongation factor SPT5
	NaN	-3.34419	-4.39547	-2.78574	NaN	-3.9379	-3.20679	-4.34534	-4.46945	-3.78948	-3.11533	-4.4687	NaN	-4.35636	-3.05347	-3.16597	NaN	NaN	NaN	-3.86749	NaN	-3.52679	NaN	NaN	O00268	O00268	TAF4_HUMAN	TAF4	Transcription initiation factor TFIID subunit 4
	NaN	-1.196	-0.865297	-0.656707	-2.79394	-1.8522	-0.65448	-1.35142	-1.17224	-1.13653	-0.910937	-1.4527	NaN	-1.58934	-1.1444	-0.436514	-1.60593	-0.926811	NaN	-1.30654	NaN	-0.96693	NaN	-0.0061245	O00273	O00273;O00273-2	DFFA_HUMAN	DFFA	DNA fragmentation factor subunit alpha
	1.04831	1.95053	1.17691	2.01024	0.634716	2.31418	2.02357	1.83221	1.12124	1.54576	1.45649	1.96659	1.84307	1.85748	1.77096	1.48511	1.10997	1.3941	0.556395	1.3409	-0.0650959	1.20919	1.2011	0.823895	O00291;O00291-3	O00291;O00291-3;O00291-4	HIP1_HUMAN	HIP1	Huntingtin-interacting protein 1
	NaN	-1.42598	NaN	NaN	NaN	NaN	NaN	-2.8567	-2.64819	-2.31243	NaN	NaN	NaN	-4.76225	-3.2303	-3.09187	NaN	NaN	NaN	-1.92859	NaN	NaN	NaN	-3.48304	O00291;O00291-3;O75146	O75146;O00291;O00291-3;O00291-4	HIP1R_HUMAN;HIP1_HUMAN	HIP1;HIP1R	Huntingtin-interacting protein 1
	0.16789	NaN	-0.23308	NaN	NaN	-3.11624	0.786528	-1.57027	0.310276	-1.31723	-2.21252	-1.48532	-3.46969	-3.65159	0.451338	NaN	-0.911316	-2.1007	-1.07019	-3.68117	NaN	-1.34469	-0.73563	-1.15397	O00294;O00294-2	O00294;O00294-2	TULP1_HUMAN	TULP1	Tubby-related protein 1
	5.25921	5.58295	5.44888	5.51698	5.07024	5.68922	5.47103	5.31151	5.89207	5.7536	5.7113	5.40882	2.23857	5.32091	5.50097	5.46048	5.75647	6.25061	4.50393	5.48459	4.93143	5.61993	4.98684	5.35129	O00299	O00299	CLIC1_HUMAN	CLIC1	Chloride intracellular channel protein 1
	1.04236	2.51317	2.23248	2.95135	1.18948	2.82514	1.45638	2.17067	1.48861	2.5557	1.80441	2.41855	0.0374756	2.42397	1.50236	2.83384	1.67718	2.07922	1.2293	2.3641	0.795179	2.35085	1.23292	2.42835	O00303	O00303	EIF3F_HUMAN	EIF3F	Eukaryotic translation initiation factor 3 subunit F
	NaN	-2.42305	-3.17211	NaN	NaN	NaN	-4.37359	-3.30499	-5.03608	-3.3296	-3.28073	-3.43673	NaN	-3.38122	-3.56035	-3.00159	NaN	-3.48763	NaN	-3.40513	NaN	-4.42176	NaN	NaN	O00308	O00308;O00308-2;O00308-4	WWP2_HUMAN	WWP2	NEDD4-like E3 ubiquitin-protein ligase WWP2
	-0.782599	-1.3344	0.506371	-0.614034	NaN	-1.93475	-0.0169163	-1.22153	-0.834635	-1.21196	-0.231093	-3.17371	NaN	-2.33068	-0.656191	-0.498466	-0.467028	-0.390886	-2.36822	-1.90534	-2.0739	-2.15928	-1.43403	-2.32608	O00329	O00329	PK3CD_HUMAN	PIK3CD	Phosphatidylinositol 4,5-bisphosphate 3-kinase catalytic subunit delta isoform
	NaN	-4.16772	-2.40766	-3.6974	NaN	-4.60769	-3.25698	NaN	-2.87384	-3.041	-3.17112	-4.07816	NaN	-3.94765	-3.84342	-3.51607	NaN	-2.91792	NaN	-3.75405	NaN	NaN	NaN	NaN	O00329;P42338	P42338;O00329	PK3CB_HUMAN;PK3CD_HUMAN	PIK3CB;PIK3CD	Phosphatidylinositol 4,5-bisphosphate 3-kinase catalytic subunit delta isoform
	-1.77911	-0.939642	-1.01106	-0.72408	-2.99662	-0.896813	-1.84438	-3.38941	-1.79061	-1.04813	-1.56666	-0.997341	NaN	-1.01372	-1.24225	-0.0480213	-2.35202	-1.44768	NaN	-0.950872	-1.34607	-1.16657	NaN	-1.42735	O00330;O00330-3	O00330;O00330-2;O00330-3	ODPX_HUMAN	PDHX	Pyruvate dehydrogenase protein X component, mitochondrial
	1.26305	0.207254	0.45746	0.453847	1.39111	0.490502	0.679613	0.140417	0.372204	-0.205238	0.768117	0.27165	NaN	-0.60475	0.573017	-0.0953522	-0.576483	NaN	NaN	-1.09267	0.983999	0.565815	-0.678368	-0.962969	O00339;O00339-2;O00339-3	O00339;O00339-2;O00339-3;O00339-4	MATN2_HUMAN	MATN2	Matrilin-2
	1.24244	2.17021	1.2361	1.32058	2.62654	2.14606	1.49702	1.93598	1.45467	1.97897	1.81779	2.56914	1.71786	1.93258	0.392445	0.745636	1.53161	1.56087	2.24473	2.04792	1.8314	1.46713	1.96252	2.51904	O00391;O00391-2	O00391;O00391-2	QSOX1_HUMAN	QSOX1	Sulfhydryl oxidase 1
	0.210959	-0.900953	0.170225	-0.996594	NaN	-1.12327	0.261208	0.328077	0.297565	0.654579	NaN	0.661455	-0.495958	0.524498	0.462833	0.443295	0.37521	0.42211	-0.553982	0.481941	0.647247	0.100157	0.152002	0.392406	O00399	O00399	DCTN6_HUMAN	DCTN6	Dynactin subunit 6
	NaN	-1.14616	-0.374792	-0.811675	-1.9579	-0.770181	-3.44039	-1.44378	-2.47057	-0.456957	-1.41526	-0.81398	NaN	-1.33862	-0.977629	-0.715158	-1.9075	-1.63812	NaN	-1.65928	NaN	-1.83262	NaN	-1.5481	O00400	O00400	ACATN_HUMAN	SLC33A1	Acetyl-coenzyme A transporter 1
	NaN	0.821545	-0.475523	0.712159	-0.078001	0.601062	0.638683	0.817463	0.191633	1.0971	0.721425	0.742592	-1.88955	0.592243	0.355919	1.24	0.681637	2.1974	-0.658482	0.716406	1.13654	0.816877	-0.673571	1.25358	O00401	O00401	WASL_HUMAN	WASL	Neural Wiskott-Aldrich syndrome protein
	NaN	NaN	-5.2171	NaN	-4.54928	NaN	NaN	NaN	-5.59374	-2.36786	-5.00393	-4.82191	NaN	NaN	-4.73004	NaN	-1.01207	-2.52419	NaN	NaN	NaN	NaN	NaN	NaN	O00408-2;O00408-6	O00408-2;O00408-6	PDE2A_HUMAN	PDE2A	Isoform PDE2A1 of cGMP-dependent 3',5'-cyclic phosphodiesterase
	0.380885	1.26484	1.27191	1.19081	0.789162	1.42521	0.649025	0.846807	0.799314	1.13294	0.973342	0.89234	NaN	0.656948	0.635302	1.61439	0.0832539	0.979059	-1.41595	1.04792	-0.0874634	0.977869	-1.14043	1.0251	O00410	O00410;O00410-2;O00410-3	IPO5_HUMAN	IPO5	Importin-5
	-2.15574	-0.873692	-1.83216	-1.45413	-1.77595	-1.0973	-2.26687	-2.32119	-1.8852	-1.59384	-1.51254	-1.77085	NaN	-1.73957	-2.18174	-1.10234	-1.99428	-1.37331	NaN	-1.28489	NaN	-1.39014	NaN	-1.52126	O00410;O60518	O00410;O00410-2;O00410-3;O60518	IPO5_HUMAN;RNBP6_HUMAN	IPO5;RANBP6	Importin-5
	-1.71879	-0.650164	-1.94559	-0.713872	NaN	-0.456903	-1.76294	-1.24311	NaN	-1.03185	-1.57566	-0.777615	NaN	0.228043	-1.8314	-0.602518	NaN	NaN	-0.166897	-0.861658	NaN	-0.414257	NaN	NaN	O00418	O00418	EF2K_HUMAN	EEF2K	Eukaryotic elongation factor 2 kinase
	-0.176064	-0.212839	0.632902	-0.315034	-0.42425	-0.83665	0.314157	0.846807	0.677059	1.46369	0.368314	1.1938	-0.880503	1.58561	1.12941	1.17627	1.14914	1.07922	1.10518	1.0669	0.459431	0.658178	1.2171	0.937105	O00422;O00422-2	O00422;O00422-2	SAP18_HUMAN	SAP18	Histone deacetylase complex subunit SAP18
	NaN	-3.11587	NaN	-4.54907	-4.43621	NaN	-3.6093	-1.62269	-4.23043	-2.38317	-4.26287	-3.00506	NaN	NaN	NaN	-0.781811	-1.97194	-3.9614	-4.10348	NaN	NaN	NaN	-3.98187	-2.1338	O00425	O00425	IF2B3_HUMAN	IGF2BP3	Insulin-like growth factor 2 mRNA-binding protein 3
	0.342666	1.5035	1.34767	1.64561	0.86755	1.22491	0.805143	1.38253	0.834938	1.3388	0.692666	1.1938	-2.11365	1.1991	1.36207	1.87743	0.776417	1.7329	0.488888	1.73433	0.160465	1.27631	0.184917	1.52509	O00429-2;O00429-7;O00429-8	O00429;O00429-2;O00429-6;O00429-7;O00429-8	DNM1L_HUMAN	DNM1L	Isoform 4 of Dynamin-1-like protein
	0.930852	1.49702	1.43868	2.06682	0.921999	1.75247	1.09717	1.77739	1.11401	1.90316	1.16	1.74259	-1.82507	1.73095	1.63021	2.32641	1.30179	2.15212	0.719893	1.99439	0.945959	1.78138	0.539026	1.96407	O00429-2;O00429-8	O00429;O00429-2;O00429-3;O00429-4;O00429-5;O00429-6;O00429-8;O00429-9	DNM1L_HUMAN	DNM1L	Isoform 4 of Dynamin-1-like protein
	-0.677619	0.645117	0.808933	0.792647	-0.370363	-0.084506	-0.50425	-0.0534439	0.419901	0.629704	0.758899	0.600573	NaN	0.510559	0.780174	1.09982	0.681637	0.503031	-0.222391	0.381563	-0.806053	0.347391	0.0838318	0.324661	O00442;O00442-2	O00442;O00442-2	RTCA_HUMAN	RTCA	RNA 3'-terminal phosphate cyclase
	NaN	-2.00506	-1.84785	-2.0694	NaN	-1.6074	-1.41475	-2.09003	-2.13972	-1.47155	-2.72145	-1.46222	NaN	-1.81287	-2.21727	-1.65667	0.0282879	-1.54006	NaN	-1.46966	0.647247	-0.807039	NaN	-1.50546	O00443	O00443	P3C2A_HUMAN	PIK3C2A	Phosphatidylinositol 4-phosphate 3-kinase C2 domain-containing subunit alpha
	NaN	-1.53915	-3.16208	-1.34112	NaN	-1.04076	NaN	-2.79409	NaN	-2.69605	-4.10802	-1.36405	NaN	-1.95591	-4.14387	-1.00078	-4.7493	-1.96841	NaN	-1.67541	NaN	-1.6144	NaN	-2.31134	O00459	O00459	P85B_HUMAN	PIK3R2	Phosphatidylinositol 3-kinase regulatory subunit beta
	-0.435309	-0.277678	0.185646	0.233649	NaN	-0.564431	0.390106	-0.515467	-0.354536	-0.133198	-0.833667	-0.824078	NaN	-1.72092	-0.216398	-0.118996	-0.801712	0.291653	-1.16185	0.324934	NaN	-0.496607	NaN	-0.921408	O00459;P27986;P27986-4;P27986-5	P27986;P27986-2;P27986-3;P27986-4;P27986-5;O00459;Q92569;Q92569-2;Q92569-3	P85A_HUMAN;P85B_HUMAN	PIK3R1;PIK3R2	Phosphatidylinositol 3-kinase regulatory subunit beta
	NaN	NaN	-0.489824	-1.17438	-3.7973	NaN	-0.810305	NaN	-0.930004	-0.750422	-3.00955	NaN	NaN	NaN	-1.76195	-0.76823	NaN	-1.76245	NaN	NaN	NaN	NaN	NaN	-0.654957	O00461	O00461	GOLI4_HUMAN	GOLIM4	Golgi integral membrane protein 4
	-2.36898	-2.04566	-1.70782	-2.17805	NaN	-2.10478	-0.932262	-1.55566	-2.98718	-1.3675	-0.816089	0.0151501	NaN	-0.797703	-1.52732	-2.8628	-1.87098	-2.27563	-2.28134	-1.71145	NaN	-3.27759	-0.791134	-1.06548	O00462	O00462	MANBA_HUMAN	MANBA	Beta-mannosidase
	NaN	NaN	-3.73993	NaN	NaN	NaN	-4.70381	NaN	NaN	NaN	NaN	NaN	NaN	NaN	NaN	NaN	NaN	NaN	NaN	NaN	NaN	NaN	NaN	NaN	O00463;O00463-2;O00463-3	O00463;O00463-2;O00463-3	TRAF5_HUMAN	TRAF5	TNF receptor-associated factor 5
	-0.263309	0.294714	0.184021	0.48186	0.68281	0.279185	0.414558	0	-0.431995	-0.228674	0.380387	0.107063	NaN	-0.483171	0.185993	0.655035	-0.893641	-0.294865	-2.66489	-0.186367	-0.896942	-0.126993	-1.68515	-0.111542	O00468;O00468-2;O00468-3;O00468-4;O00468-5	O00468;O00468-2;O00468-3;O00468-4;O00468-5	AGRIN_HUMAN	AGRN	Agrin
	NaN	NaN	NaN	NaN	NaN	NaN	NaN	NaN	NaN	-2.97655	NaN	NaN	NaN	NaN	NaN	-1.82252	NaN	-1.71663	NaN	NaN	NaN	NaN	NaN	NaN	O00469;O00469-2	O00469;O00469-2;O00469-3	PLOD2_HUMAN	PLOD2	Procollagen-lysine,2-oxoglutarate 5-dioxygenase 2
	0.221528	0.444069	0.494297	0.366649	-0.530312	0.565141	0.163597	1.30006	0.372204	0.749998	-0.159513	1.30483	NaN	1.01388	0.834282	0.933569	0.123148	0.776953	-0.317188	1.18456	0.0924454	1.10638	-0.506695	0.657644	O00471	O00471	EXOC5_HUMAN	EXOC5	Exocyst complex component 5
	0.507201	-0.149502	0.769405	-0.744796	-0.324348	-1.45253	0.553164	-0.900265	0.408125	0.27688	0.795424	-0.390282	NaN	-1.11685	-0.150494	-0.349239	0.0697079	-0.295851	-1.79832	-0.11245	NaN	-0.714233	-1.83002	-1.14276	O00478;O00478-2	O00478;O00478-2;O00481;O00481-2;O00481-3;O00481-4;P78410;P78410-2;P78410-3	BT3A3_HUMAN	BTN3A3	Butyrophilin subfamily 3 member A3
	1.73083	-0.11628	1.2361	0.165462	NaN	-1.04708	2.05112	0.837091	2.07358	1.59157	-1.12241	1.01872	NaN	0.993984	2.3743	2.03457	2.89829	2.98376	0.564615	0.875605	1.40038	1.4085	2.56009	1.04207	O00479	P05204;O00479	HMGN4_HUMAN	HMGN4	High mobility group nucleosome-binding domain-containing protein 4
	-1.7842	-1.43187	-3.20641	-1.57462	-2.56037	-2.3446	-0.529772	NaN	-0.81344	0.539103	-1.21282	1.06452	NaN	-0.0744324	-1.42037	-2.10487	-1.86892	2.96484	0.314636	-3.5787	NaN	2.4893	1.12963	-0.673256	O00479;P05204	P05204;O00479	HMGN2_HUMAN;HMGN4_HUMAN	HMGN2;HMGN4	High mobility group nucleosome-binding domain-containing protein 4
	-0.378901	-1.10196	1.10728	-0.378121	0.0619278	-1.38852	0.74856	0.638865	0.52178	0.726728	-1.03532	0.400805	NaN	0.656948	0.583586	1.13855	1.06289	0.755093	0.0938683	0.896978	NaN	0.589466	0.714598	0.519039	O00483	O00483	NDUA4_HUMAN	NDUFA4	Cytochrome c oxidase subunit NDUFA4
	1.77096	2.747	2.38084	2.82581	1.56371	2.84275	2.01159	2.57892	2.12844	2.54909	2.0547	2.56914	-0.251675	2.57895	2.04397	2.68805	2.16197	2.7688	1.7634	2.72838	1.66408	2.68587	1.2011	2.60436	O00487	O00487	PSDE_HUMAN	PSMD14	26S proteasome non-ATPase regulatory subunit 14
	NaN	NaN	NaN	-3.20399	NaN	NaN	NaN	-1.65884	NaN	-1.66393	NaN	-1.76406	NaN	-1.56852	NaN	-1.86666	-3.06019	-2.26183	NaN	-2.27647	NaN	-2.15411	NaN	NaN	O00488	O00488	ZN593_HUMAN	ZNF593	Zinc finger protein 593
	NaN	0.228132	1.68163	0.146283	0.658964	-0.608174	1.1491	NaN	1.05482	0.0423012	1.62324	-1.54023	NaN	NaN	0.428068	-0.613424	0.364155	-1.91599	NaN	NaN	0.150942	-1.11895	NaN	NaN	O00499;O00499-10;O00499-11;O00499-2;O00499-3;O00499-4;O00499-5;O00499-6;O00499-7;O00499-8;O00499-9	O00499;O00499-2;O00499-3;O00499-4;O00499-5;O00499-6;O00499-7;O00499-8;O00499-9;O00499-10;O00499-11	BIN1_HUMAN	BIN1	Myc box-dependent-interacting protein 1
	-0.573028	NaN	0.419659	-2.86917	-1.73423	-3.42532	0.719414	-1.86473	0.419901	-0.655945	-0.748176	-3.01758	NaN	NaN	-0.426476	-1.43895	-0.175655	-2.32043	-0.834528	NaN	-0.821976	-2.51558	-0.197939	-3.38388	O00499;O00499-10;O00499-11;O00499-2;O00499-3;O00499-4;O00499-5;O00499-6;O00499-7;O00499-8;O00499-9;Q9UBW5	Q9UBW5;Q9UBW5-2;Q9UBW5-3;P49418;P49418-2;O00499;O00499-2;O00499-3;O00499-4;O00499-5;O00499-6;O00499-7;O00499-8;O00499-9;O00499-10;O00499-11	BIN1_HUMAN;BIN2_HUMAN	BIN1;BIN2	Myc box-dependent-interacting protein 1
	-1.35976	-0.526371	-0.693563	-0.498492	-1.12952	-0.139522	-0.832075	-0.579905	-0.399757	-0.350679	-0.680087	-0.323578	NaN	-0.242332	-0.965738	-0.330229	-1.03819	-0.619959	-2.53289	-0.246462	-0.857306	-0.318563	-1.52808	-0.083334	O00505	O00505	IMA4_HUMAN	KPNA3	Importin subunit alpha-4
	0.283368	2.06015	1.95263	2.0943	0.576502	1.90394	1.05112	1.86604	1.33537	1.79544	1.24828	2.01406	NaN	1.65061	1.38642	2.14808	1.30179	1.50303	-0.352736	1.8648	0.667425	1.70765	-1.90924	2.04207	O00505;O00629	O00505;O00629	IMA3_HUMAN;IMA4_HUMAN	KPNA3;KPNA4	Importin subunit alpha-4
	NaN	-3.08736	NaN	-3.19127	NaN	NaN	NaN	-3.01723	NaN	NaN	NaN	NaN	NaN	NaN	NaN	-2.30774	NaN	NaN	NaN	NaN	NaN	NaN	NaN	NaN	O00507	O00507;O00507-2	USP9Y_HUMAN	USP9Y	Probable ubiquitin carboxyl-terminal hydrolase FAF-Y
	-0.902602	0.168495	0.708004	0.296123	-0.381136	0.160399	0.45048	0.408998	0.310276	0.539103	0.201417	0.386448	NaN	-0.242416	0.27997	0.541893	-0.431433	0.289751	-2.81166	0.0836468	-0.889868	-0.0304146	-2.20513	0.207855	O00507;Q93008;Q93008-3	Q93008;Q93008-3;O00507;O00507-2	USP9X_HUMAN;USP9Y_HUMAN	USP9X;USP9Y	Probable ubiquitin carboxyl-terminal hydrolase FAF-Y
	NaN	2.96939	-0.425673	3.13457	NaN	3.41179	0.327097	3.55393	0.852427	3.08571	NaN	3.52067	NaN	3.71584	-1.23062	2.87456	0.330473	2.34372	NaN	3.0669	NaN	3.58506	1.6532	3.25722	O00515	O00515	LAD1_HUMAN	LAD1	Ladinin-1
	0.0660105	0.231007	-0.719866	-1.49432	-0.309044	0.314179	0.0263767	0.195042	-0.874554	-1.5627	-0.673221	0.214787	NaN	-0.0442982	-0.385916	0.0949936	NaN	NaN	NaN	-1.67683	-0.429251	-1.78675	NaN	-0.719614	O00533;O00533-2	O00533;O00533-2	NCHL1_HUMAN	CHL1	Neural cell adhesion molecule L1-like protein
	2.23463	1.66261	2.20681	1.6016	1.99366	1.29237	2.1491	0.91304	2.23561	1.17653	2.36831	1.49748	-0.54031	1.49648	2.50792	0.94454	1.37521	-0.405073	-0.386673	0.616871	1.72632	1.1468	1.01838	1.52509	O00534	O00534;O00534-2;O00534-3;O00534-4	VMA5A_HUMAN	VWA5A	von Willebrand factor A domain-containing protein 5A
	-1.0988	0.26454	0.299919	1.33601	-0.958382	1.28503	-0.51296	0.460527	-0.430342	1.03214	-0.533956	0.731277	NaN	1.267	0.22702	1.36775	-0.304914	1.25305	-1.7618	0.979441	-0.661413	0.923077	-1.68339	1.12407	O00541;O00541-2	O00541;O00541-2	PESC_HUMAN	PES1	Pescadillo homolog
	-1.31898	1.5035	-0.747446	1.88995	-1.13141	0.647603	-1.46276	1.11145	-1.87087	1.14177	-1.64249	1.52395	NaN	1.36322	1.94499	3.38396	-0.158064	2.0436	1.53145	3.19753	-2.93007	0.167833	-1.89435	1.95961	O00560-2	O00560-2	SDCB1_HUMAN	SDCBP	Isoform 2 of Syntenin-1
	0.0892801	0.736025	-0.0870266	1.56278	NaN	0.612838	0.101816	1.81746	-0.279791	1.42084	0.159997	1.69679	NaN	1.67581	1.80748	3.15754	0.511713	2.46986	1.58496	3.66126	-0.133266	0.612736	-0.686346	2.26808	O00560;O00560-2;O00560-3	O00560;O00560-2;O00560-3	SDCB1_HUMAN	SDCBP	Syntenin-1
	1.33295	3.30437	1.56526	3.56932	1.28085	2.22491	0.903446	2.8224	1.23894	2.94661	1.46218	3.01172	-2.28021	2.9404	3.45134	4.99026	1.44508	3.90158	3.79343	4.95799	1.09245	2.18998	1.47836	3.79164	O00560;O00560-3	O00560;O00560-3	SDCB1_HUMAN	SDCBP	Syntenin-1
	-2.38944	-2.36901	-1.71507	-2.10647	NaN	-3.11516	-1.91346	-3.2083	-2.67656	-1.98445	-1.74665	NaN	NaN	NaN	-2.43871	-1.821	NaN	NaN	NaN	NaN	NaN	-2.75938	NaN	NaN	O00562;O00562-2	O00562;O00562-2	PITM1_HUMAN	PITPNM1	Membrane-associated phosphatidylinositol transfer protein 1
	NaN	-1.73803	-3.20723	-2.09347	NaN	-3.35625	NaN	NaN	NaN	-2.03863	NaN	-2.37583	NaN	-1.38963	NaN	-1.25042	NaN	NaN	NaN	-1.55988	NaN	NaN	NaN	NaN	O00566	O00566	MPP10_HUMAN	MPHOSPH10	U3 small nucleolar ribonucleoprotein protein MPP10
	1.5072	2.19846	2.69488	2.61431	1.33704	1.90394	2.02754	2.14334	1.63726	2.559	2.32836	2.49079	-1.68269	2.85196	1.82094	2.95543	1.6592	2.13106	1.15503	2.58759	1.32193	1.92772	0.377563	2.02936	O00567	O00567	NOP56_HUMAN	NOP56	Nucleolar protein 56
	0.981477	2.81374	1.92591	2.78424	0.50696	2.63611	1.51974	2.78751	1.54348	3.00822	1.32525	2.80329	-0.991638	3.23345	2.34974	3.54039	2.0765	2.91889	1.11081	3.06454	1.27448	3.245	0.962524	2.88161	O00571	O00571;O00571-2	DDX3X_HUMAN	DDX3X	ATP-dependent RNA helicase DDX3X
	1.77455	3.56679	2.8331	3.53297	1.9353	3.46636	2.4386	3.3436	2.41697	3.64375	2.18086	3.36098	0.974466	3.77826	2.6429	3.76588	2.32478	3.26083	1.78818	3.50474	1.61298	3.6968	1.99382	3.61858	O00571;O15523;O15523-2	O00571;O00571-2;O15523;O15523-2;O15523-3	DDX3X_HUMAN;DDX3Y_HUMAN	DDX3X;DDX3Y	ATP-dependent RNA helicase DDX3X
	2.0806	3.60649	3.74159	3.60319	2.18392	3.24964	3.21323	3.24051	3.14804	4.15054	2.9472	3.50248	NaN	3.35349	3.04589	3.86593	2.3162	2.48654	1.52725	3.6249	1.99202	2.4893	2.03953	3.59001	O00571;O15523;O15523-2;P17844;Q92841	O00571;O00571-2;P17844;P17844-2;Q92841;Q92841-1;Q92841-2;Q92841-3;O15523;O15523-2	DDX17_HUMAN;DDX3X_HUMAN;DDX3Y_HUMAN;DDX5_HUMAN	DDX17;DDX3X;DDX3Y;DDX5	ATP-dependent RNA helicase DDX3X
	0.844596	0.831886	1.45746	1.24903	0.296394	0.370763	0.877293	0.010273	1.16389	1.0971	0.981292	0.600573	-1.80438	0.281471	1.75702	-0.787569	1.14269	0.245024	1.4361	0.24081	0.287577	-0.234699	2.0983	0.418638	O00584	O00584	RNT2_HUMAN	RNASET2	Ribonuclease T2
	-0.264386	-1.17959	0.299919	-0.654899	1.19502	-0.309377	1.38393	-0.218826	1.0921	-0.240274	0.450776	-3.17618	0.0978489	-1.37679	1.54084	-1.29501	-0.0578575	-0.376896	1.96627	-0.828962	0.95693	-0.600704	0.707064	0.482203	O00592;O00592-2	O00592;O00592-2	PODXL_HUMAN	PODXL	Podocalyxin
	-0.639554	1.06892	-0.90679	0.814843	-0.719385	0.425212	-0.394562	1.03703	-1.50252	0.666857	-0.806844	0.685106	NaN	0.694424	0.305733	2.37182	-0.0737801	2.2647	-0.569565	1.7982	-2.13273	-0.179243	-1.49202	0.732746	O00625	O00625	PIR_HUMAN	PIR	Pirin
	-2.91917	NaN	-2.32446	-5.7858	1.25987	-3.81914	-3.3556	NaN	-3.60837	-4.78264	-0.164397	NaN	NaN	NaN	-3.72321	NaN	NaN	NaN	NaN	NaN	-0.943857	NaN	NaN	NaN	O00626	O00626	CCL22_HUMAN	CCL22	C-C motif chemokine 22
	-0.435994	1.12887	0.965801	1.35885	0.265142	1.43851	0.233988	0.856457	0.0406952	0.944086	0.462182	-0.100067	NaN	0.427275	0.404417	1.22207	0.768053	0.988457	NaN	0.949066	0.102362	0.333452	NaN	0.635448	O00629	O00629	IMA3_HUMAN	KPNA4	Importin subunit alpha-3
	NaN	NaN	-4.43749	-3.84111	NaN	NaN	-2.75622	NaN	NaN	-4.16128	NaN	-6.46373	NaN	-4.07345	-3.28388	-4.30508	NaN	-3.93864	NaN	-4.80595	NaN	NaN	NaN	NaN	O00635	O00635	TRI38_HUMAN	TRIM38	E3 ubiquitin-protein ligase TRIM38
	-1.16829	NaN	NaN	NaN	-0.091423	-0.784274	-0.438225	-1.40998	-1.4248	-1.29984	-1.02891	-0.727331	NaN	-0.341234	-0.134754	-1.65132	-2.6153	NaN	NaN	-0.651716	-0.46328	-0.767536	-3.37633	NaN	O00712;O00712-4;O00712-5	O00712;O00712-4;O00712-5	NFIB_HUMAN	NFIB	Nuclear factor 1 B-type
	0.851417	1.00638	0.621847	1.06682	1.65093	1.57721	0.689667	0.215147	0.744173	0.273479	0.78638	0.0846062	NaN	2.1324	1.71437	0.782789	-0.0987396	-0.804964	-0.521568	0.928457	1.21174	1.48616	-1.57339	-0.103186	O00712;O00712-4;O00712-5;P08651-2;Q12857;Q12857-4;Q14938-4;Q14938-6	Q12857;Q12857-2;Q12857-3;Q12857-4;O00712;O00712-2;O00712-4;O00712-5;Q14938;Q14938-2;Q14938-3;Q14938-4;Q14938-5;Q14938-6;P08651;P08651-2;P08651-3;P08651-4;P08651-5;P08651-6	NFIA_HUMAN;NFIB_HUMAN;NFIC_HUMAN;NFIX_HUMAN	NFIA;NFIB;NFIC;NFIX	Nuclear factor 1 B-type
	-0.427295	-1.02745	-0.926149	NaN	-0.237221	-1.92851	0.159254	-0.836542	-0.577192	-1.02488	-0.56671	-0.763041	-3.7093	0.0140686	0.56237	-0.596462	-1.43096	NaN	-3.0589	-0.664907	0.278858	-0.371065	-2.01981	-3.13926	O00712;O00712-4;O00712-5;Q12857;Q12857-4	Q12857;Q12857-2;Q12857-3;Q12857-4;O00712;O00712-2;O00712-4;O00712-5	NFIA_HUMAN;NFIB_HUMAN	NFIA;NFIB	Nuclear factor 1 B-type
	NaN	-0.459681	0.340946	-0.317254	-1.08959	-0.342752	-0.101089	0.256773	0.177826	0.442427	0.0753317	0.0837135	-5.30068	-0.0824833	0.0167408	-0.0163765	0.22443	-0.00276566	-2.05903	0.111328	-0.1686	-0.561159	-0.637287	-0.203175	O00743;O00743-3	O00743;O00743-2;O00743-3	PPP6_HUMAN	PPP6C	Serine/threonine-protein phosphatase 6 catalytic subunit
	NaN	NaN	NaN	-1.27092	NaN	NaN	NaN	NaN	NaN	NaN	NaN	-0.666252	NaN	-1.38188	NaN	-0.764076	NaN	1.31413	NaN	0.99934	NaN	NaN	NaN	NaN	O00746	O00746	NDKM_HUMAN	NME4	Nucleoside diphosphate kinase, mitochondrial
	NaN	-2.20956	NaN	-2.5568	NaN	-1.63633	-3.16205	-1.7561	NaN	-1.8127	NaN	-1.34853	NaN	-0.627405	NaN	-3.92755	NaN	-2.53449	NaN	-1.03582	NaN	-1.59003	NaN	-2.01601	O00748;O00748-4	O00748;O00748-2;O00748-4;O00748-5	EST2_HUMAN	CES2	Cocaine esterase
	-0.0691481	0.389103	0.654762	0.588777	0.0740013	1.00124	0.553164	0.570152	0.667212	1.14177	0.592439	1.67923	-1.27025	0.742922	0.343534	0.494577	1.04223	1.13106	-0.153351	1.70433	-0.0874634	0.388418	0.993822	1.1556	O00754	O00754;O00754-2	MA2B1_HUMAN	MAN2B1	Lysosomal alpha-mannosidase
	0.0660105	0.389103	0.367664	0.453847	0.550816	0.370763	0.301102	-0.0487022	0.895239	0.679031	0.924708	0.282804	NaN	0.251677	0.266914	0.109623	0.888681	-0.218018	-1.20989	0.0444088	-0.387024	-0.117668	0.0954189	0.181616	O00764	O00764;O00764-3	PDXK_HUMAN	PDXK	Pyridoxal kinase
	NaN	-0.127398	NaN	-1.77044	NaN	-1.09168	NaN	NaN	NaN	NaN	NaN	-1.97882	NaN	-1.6138	NaN	-1.98725	NaN	-2.48799	NaN	-2.8675	NaN	NaN	NaN	NaN	O14493	O15551;O14493;P56747;O95484	CLD4_HUMAN	CLDN4	Claudin-4
	1.69335	0.0217648	0.665569	-0.720561	2.15295	0.34275	1.92062	-0.415392	1.3539	-0.573997	1.74028	-1.15449	-2.04956	-1.65389	1.08547	-1.46935	-0.047739	NaN	-0.915604	NaN	2.59904	-0.0854435	-0.24312	-1.17996	O14495	O14495	PLPP3_HUMAN	PLPP3	Phospholipid phosphatase 3
	-3.09649	-1.17713	-1.04186	-1.12841	-2.51002	-1.40284	-3.07726	NaN	-1.95318	-1.94699	-1.15593	-1.88079	NaN	-1.60935	-1.65244	-0.880116	-1.79499	-3.09095	NaN	-0.961742	NaN	-1.57498	NaN	-3.68911	O14497;O14497-2	O14497;O14497-2;O14497-3	ARI1A_HUMAN	ARID1A	AT-rich interactive domain-containing protein 1A
	0.745547	0.315592	-0.180029	-0.993512	1.99683	0.477679	0.497021	-0.144228	0.657295	-0.326555	1.04335	-0.528322	NaN	NaN	0.886433	-0.4585	-0.391294	NaN	-0.727755	NaN	0.895531	-0.178545	NaN	-0.19047	O14498	O14498	ISLR_HUMAN	ISLR	Immunoglobulin superfamily containing leucine-rich repeat protein
	NaN	-3.82484	NaN	-1.85509	NaN	-1.634	-5.07798	-4.18878	NaN	-3.68848	-4.5313	NaN	NaN	-1.99891	NaN	-3.18737	NaN	-4.70378	NaN	-3.26756	NaN	-4.92605	NaN	-3.34496	O14519;O14519-2	O14519;O14519-2	CDKA1_HUMAN	CDK2AP1	Cyclin-dependent kinase 2-associated protein 1
	NaN	-3.22327	-2.3664	-1.48864	-3.22642	-3.30072	-1.83349	-2.33695	-2.23811	NaN	-2.38785	NaN	NaN	NaN	-4.92599	-2.58701	NaN	-4.40812	NaN	NaN	NaN	NaN	NaN	NaN	O14521;O14521-2;O14521-4	O14521;O14521-2;O14521-4	DHSD_HUMAN	SDHD	Succinate dehydrogenase [ubiquinone] cytochrome b small subunit, mitochondrial
	NaN	NaN	NaN	-1.29576	NaN	-1.37312	-2.38401	NaN	NaN	-2.59437	-2.56543	-1.33361	NaN	-1.21995	-1.58165	-2.13886	NaN	-2.66822	NaN	-1.91624	-3.19612	-2.51293	-3.89456	NaN	O14524	O14524	NEMP1_HUMAN	NEMP1	Nuclear envelope integral membrane protein 1
	-3.8417	-2.18415	-2.48205	-2.14959	-3.24179	-1.67741	-2.91531	-2.24619	-2.95658	-1.93833	-2.95206	-2.00365	NaN	-1.99713	-3.01294	-1.93532	NaN	NaN	NaN	-2.00106	NaN	-2.41131	-4.64826	-2.03753	O14530;O14530-2	O14530;O14530-2	TXND9_HUMAN	TXNDC9	Thioredoxin domain-containing protein 9
	-0.396523	-0.232445	-0.267111	0.269204	-0.277254	-0.426393	-0.123322	0.0587006	-0.0601082	0.145229	-0.0160856	0.110605	NaN	-0.880123	0.368196	1.35958	-1.50425	-0.703943	NaN	-0.850258	NaN	-0.823103	-2.2465	-0.868507	O14531	O14531	DPYL4_HUMAN	DPYSL4	Dihydropyrimidinase-related protein 4
	2.06894	-0.708168	1.78436	-0.939256	0.634716	0.135674	1.63868	0.0545177	1.69656	0.964123	0.0107393	0.753819	0.987289	-0.633913	2.95112	1.18555	1.38071	0.541849	1.05355	-0.0153904	2.14376	0.565815	1.3488	0.881611	O14531;Q14195-2	Q14195;Q14195-2;O14531	DPYL3_HUMAN;DPYL4_HUMAN	DPYSL3;DPYSL4	Dihydropyrimidinase-related protein 4
	NaN	-2.69343	-1.97382	-2.34187	NaN	-2.45233	-2.66543	-3.49862	-2.17178	-1.67991	-2.65802	-1.91943	NaN	-1.80733	-3.04219	-2.34423	-2.37447	-2.93096	NaN	-2.11566	NaN	-2.26879	NaN	-1.91157	O14545	O14545	TRAD1_HUMAN	TRAFD1	TRAF-type zinc finger domain-containing protein 1
	-0.573932	0.621466	0.313726	0.676238	-1.79225	0.438508	-0.724152	0.221148	0.205307	0.305872	-0.465343	0.562771	NaN	0.890148	-0.326822	0.180193	0.272526	1.02545	0.181999	0.728378	-1.25999	0.96888	-0.614922	0.122093	O14548	O14548	COX7R_HUMAN	COX7A2L	Cytochrome c oxidase subunit 7A-related protein, mitochondrial
	-1.66518	-0.0161591	NaN	0.7587	NaN	-2.84397	-4.41193	0.931419	-1.77313	0.871677	NaN	-1.51909	NaN	0.510559	-0.240911	1.29246	NaN	-2.31075	-1.46601	1.17584	NaN	-0.698332	NaN	-0.961351	O14556	O14556	G3PT_HUMAN	GAPDHS	Glyceraldehyde-3-phosphate dehydrogenase, testis-specific
	4.61535	5.10668	5.8551	4.5212	3.67886	4.47607	5.49272	5.19749	5.47174	6.05159	3.66579	5.61911	4.30922	5.36516	5.05066	5.32011	4.99463	5.20347	4.74904	5.36985	3.35341	4.06691	5.62649	5.4969	O14556;P04406	O14556;P04406;P04406-2	G3PT_HUMAN;G3P_HUMAN	GAPDH;GAPDHS	Glyceraldehyde-3-phosphate dehydrogenase, testis-specific
	1.24762	-0.322947	0.610706	0.257445	3.39593	0.974105	2.59388	-1.90745	0.575418	-0.708929	2.55031	-1.94981	-2.16318	NaN	0.172054	NaN	-0.373384	NaN	-1.04961	NaN	0.751741	-1.9446	-2.16965	-2.07897	O14558	O14558	HSPB6_HUMAN	HSPB6	Heat shock protein beta-6
	NaN	NaN	-0.925001	-0.660453	NaN	NaN	NaN	NaN	NaN	-0.158749	NaN	-0.48912	NaN	-0.391014	NaN	-0.256746	NaN	NaN	NaN	0.211086	NaN	NaN	NaN	-3.42543	O14562	O14562	UBFD1_HUMAN	UBFD1	Ubiquitin domain-containing protein UBFD1
	NaN	NaN	NaN	NaN	NaN	-2.90056	NaN	-1.32653	NaN	NaN	-2.02005	NaN	-4.13004	NaN	NaN	-2.74534	-1.08823	-0.410799	-1.6861	-1.30027	-1.82966	-0.452478	-2.26183	-1.60815	O14578;O14578-3;O14578-4	O14578;O14578-3;O14578-4	CTRO_HUMAN	CIT	Citron Rho-interacting kinase
	0.878385	1.63334	1.32058	1.73562	0.96801	1.63611	0.805143	1.19749	1.14981	1.57212	1.14592	1.42909	NaN	1.04323	1.46283	1.79496	1.1362	1.75509	-1.08899	1.35641	0.338802	1.18611	0.424255	1.58422	O14579	O14579;O14579-2	COPE_HUMAN	COPE	Coatomer subunit epsilon
	-0.748628	-0.845524	0.0413647	-0.975471	-1.19839	-1.21972	-0.337915	-0.455767	-1.22837	0.539103	-0.533296	-0.261734	NaN	0.983931	-0.0513554	0.614393	-1.17345	0.34506	-1.29147	0.387875	-0.767155	-0.27693	-1.0948	-0.973284	O14602;P47813	O14602;P47813	IF1AX_HUMAN;IF1AY_HUMAN	EIF1AX;EIF1AY	Eukaryotic translation initiation factor 1A, Y-chromosomal
	NaN	-5.8557	-5.827	-4.90636	NaN	NaN	NaN	NaN	NaN	-6.03243	NaN	NaN	NaN	-6.10287	NaN	-5.86662	NaN	NaN	NaN	NaN	NaN	NaN	NaN	NaN	O14607;O14607-3;O14607-4;O14607-5;O15550	O15550;O14607;O14607-2;O14607-3;O14607-4;O14607-5	KDM6A_HUMAN;UTY_HUMAN	KDM6A;UTY	Histone demethylase UTY
	-0.898961	0.585245	0.444969	0.453847	-0.474167	0.122178	0.00127602	0.395823	0.0738049	0.498461	0.0385351	0.381777	NaN	0.248087	0.253738	0.98761	-0.265209	0.921343	-1.2262	0.786795	-1.09119	0.25947	-1.39442	0.254515	O14617-5	O14617;O14617-2;O14617-3;O14617-4;O14617-5	AP3D1_HUMAN	AP3D1	Isoform 5 of AP-3 complex subunit delta-1
	0.0061388	1.17021	1.16934	1.43963	0.50696	1.22491	0.542109	0.650005	1.02428	1.25182	0.839818	0.549948	NaN	0.565525	0.96937	0.694563	0.776417	0.960075	-1.17122	0.667496	0.0418205	1.02199	0.289507	0.679504	O14618	O14618	CCS_HUMAN	CCS	Copper chaperone for superoxide dismutase
	-1.05725	0.702602	-0.221161	-0.0662756	0.178337	0.552966	-0.190357	0.72567	0.0593567	0.0837498	-0.854482	0.49748	NaN	0.835285	0.594078	-0.20845	-2.24145	-2.11916	NaN	-0.180635	-0.987146	0.454308	NaN	0.482203	O14639;O14639-2;O14639-6	O14639;O14639-2;O14639-3;O14639-4;O14639-5;O14639-6	ABLM1_HUMAN	ABLIM1	Actin-binding LIM protein 1
	NaN	-1.14449	NaN	-1.43304	NaN	-1.1982	NaN	-1.26702	-1.76907	-1.01752	NaN	-1.57854	NaN	-0.763166	-0.764601	-1.22051	-2.20458	-1.1752	NaN	-1.02029	-3.37292	-2.01532	-3.13433	-1.75028	O14641	O14641	DVL2_HUMAN	DVL2	Segment polarity protein dishevelled homolog DVL-2
	NaN	NaN	-3.19718	-3.13301	NaN	-4.24437	NaN	NaN	NaN	-2.19674	-4.14865	-2.82433	NaN	-2.14624	-3.07043	-1.90189	NaN	-1.56964	NaN	-2.01725	NaN	-2.17252	NaN	NaN	O14646;O14646-2	O14646;O14646-2	CHD1_HUMAN	CHD1	Chromodomain-helicase-DNA-binding protein 1
	-3.46785	-2.21988	-1.79356	-1.62534	NaN	-2.28763	-2.91159	-2.66184	-2.97826	-1.95633	-2.30989	-1.86673	NaN	-2.05346	-2.37645	-1.42772	NaN	-2.28778	NaN	-1.49558	NaN	-1.84273	NaN	-2.64298	O14647;O14647-2	O14647;O14647-2	CHD2_HUMAN	CHD2	Chromodomain-helicase-DNA-binding protein 2
	-2.38383	-1.62143	-0.121632	-0.83322	NaN	-2.11313	-0.565845	-2.07549	-0.540808	-0.475983	-0.883288	NaN	NaN	-1.1598	-0.363483	-1.03816	-1.00539	-0.670341	NaN	-0.878233	-2.27442	-1.66888	NaN	-1.07146	O14656	O14656	TOR1A_HUMAN	TOR1A	Torsin-1A
	NaN	-1.14678	-0.994436	-0.867612	-2.98405	-0.965114	-0.971994	-1.99097	-2.03355	-0.961132	-1.21747	-0.803967	NaN	-0.803125	-0.417261	-0.693232	-0.806679	-0.510563	NaN	-1.66303	NaN	NaN	NaN	NaN	O14657	O14657	TOR1B_HUMAN	TOR1B	Torsin-1B
	-3.88089	-1.91376	-1.42653	-1.43938	-2.49533	-0.94418	-2.60274	-1.44352	-2.3384	-0.994532	-2.35211	-1.50709	NaN	-1.03788	-1.37714	-0.678637	-2.64154	-0.968956	NaN	-0.9741	-4.16095	-1.43467	-4.03801	-1.98764	O14662-2	O14662;O14662-2;O14662-4;O14662-5;O14662-6	STX16_HUMAN	STX16	Isoform A of Syntaxin-16
	-0.135037	-0.497747	0.115608	-0.883849	0.121307	-0.605535	0.69965	-0.647165	-0.0228462	-0.0981522	0.201417	-0.0977631	NaN	-0.12286	0.529947	-0.0764961	-0.0991306	-0.400723	-0.98208	0.133421	-0.977385	-0.0534134	-0.332806	-0.717127	O14672	O14672;O14672-2	ADA10_HUMAN	ADAM10	Disintegrin and metalloproteinase domain-containing protein 10
	-1.38385	0.444069	-0.408949	0.467921	-0.936192	0.74714	-1.15235	0.616323	-0.571259	0.691105	-0.914992	0.830055	NaN	0.3398	-0.718731	0.345203	-1.1078	0.394096	-2.18965	0.550982	-2.3291	0.388418	-0.842838	0.519039	O14681;O14681-3	O14681;O14681-3	EI24_HUMAN	EI24	Etoposide-induced protein 2.4 homolog
	-0.919372	NaN	NaN	-0.631373	NaN	-1.98452	-1.00064	NaN	-1.31465	-1.32674	-0.868291	-2.10125	NaN	-2.40232	-0.187532	NaN	-3.46152	-2.76748	-2.4567	-1.76472	-1.85765	NaN	-1.41939	NaN	O14683	O14683	P5I11_HUMAN	TP53I11	Tumor protein p53-inducible protein 11
	2.14586	1.94578	2.18819	1.50934	1.65896	0.992251	2.0589	1.38919	2.11038	1.51892	1.65341	1.76496	0.0740013	2.267	2.7453	1.30954	2.02478	1.84579	1.24984	0.523762	1.85505	1.46073	2.05148	1.04207	O14684	O14684	PTGES_HUMAN	PTGES	Prostaglandin E synthase
	NaN	0.497019	-2.35987	-0.204038	NaN	0.908729	0.575024	0.194725	-1.32105	1.28406	0.000432014	0.649483	NaN	-0.0585747	-1.50429	0.922514	-1.21261	1.69895	NaN	-0.115917	NaN	-0.730303	NaN	1.66314	O14686;O14686-3	O14686;O14686-3	KMT2D_HUMAN	KMT2D	Histone-lysine N-methyltransferase 2D
	-1.68627	-1.50182	-0.762907	-1.48492	NaN	-2.21947	-1.36956	-4.59799	-1.53332	-1.8768	-1.33182	NaN	NaN	-3.20869	-1.69621	-2.11591	-2.16481	-1.94188	NaN	NaN	NaN	NaN	NaN	NaN	O14727;O14727-2;O14727-3;O14727-4;O14727-5	O14727;O14727-2;O14727-3;O14727-4;O14727-5;O14727-6	APAF_HUMAN	APAF1	Apoptotic protease-activating factor 1
	1.03639	2.59135	0.779388	2.19927	1.62244	3.00348	1.32064	3.17453	2.07358	2.6453	1.28085	3.85894	2.85536	3.99148	1.11491	1.53677	2.20907	1.88658	2.71989	3.20826	0.776724	2.77366	2.96568	3.11808	O14732;O14732-2	O14732;O14732-2	IMPA2_HUMAN	IMPA2	Inositol monophosphatase 2
	-1.59205	-0.834635	-0.127285	-0.825839	-0.251373	-1.20803	-1.08995	-1.12184	-0.736843	0.216385	-0.377505	-1.8196	NaN	-0.227983	-1.09199	0.277681	-0.729815	-0.572239	-1.01435	0.103167	-0.463951	-0.804865	-0.891762	-1.53841	O14735	O14735;O14735-3	CDIPT_HUMAN	CDIPT	CDP-diacylglycerol--inositol 3-phosphatidyltransferase
	1.14031	1.747	1.2361	1.84751	0.789162	1.94645	1.47394	1.68833	1.40812	1.61076	1.5014	1.68511	-0.654573	1.56553	1.75702	2.18092	1.17468	1.42211	0.480223	1.6233	0.556393	2.10638	0.377563	1.59577	O14737	O14737;O14737-2	PDCD5_HUMAN	PDCD5	Programmed cell death protein 5
	1.21096	2.62147	1.97452	2.44676	1.1501	2.63611	1.50274	2.28227	1.84807	2.24365	1.73559	2.66443	0.618322	2.80705	1.81198	2.68805	1.82963	2.03455	1.82286	2.73729	1.29192	2.298	1.62549	2.34532	O14744	O14744;O14744-2;O14744-4;O14744-5;O14744-3	ANM5_HUMAN	PRMT5	Protein arginine N-methyltransferase 5
	1.16789	2.18238	2.33757	1.95635	0.0125999	2.05834	1.79587	0.78751	1.89524	1.76721	1.99313	1.37922	NaN	1.85196	0.529947	1.544	1.66372	0.830194	0.353111	1.37176	-0.569004	2.03497	0.539026	1.07543	O14745	O14745;O14745-2	NHRF1_HUMAN	SLC9A3R1	Na(+)/H(+) exchange regulatory cofactor NHE-RF1
	4.00001	4.66839	4.84027	5.55456	3.98089	4.29603	4.3174	5.25791	4.68196	5.65304	4.68417	6.20663	3.53343	6.01635	4.73822	4.95679	4.69162	4.0436	6.1753	6.67834	3.60079	4.49244	5.51496	5.34275	O14773;O14773-2	O14773;O14773-2	TPP1_HUMAN	TPP1	Tripeptidyl-peptidase 1
	0.678084	1.27246	1.66557	1.71806	0.433897	1.54684	1.14179	1.42205	1.2121	1.70308	1.15298	1.47051	NaN	1.64424	1.49678	1.90577	0.956497	1.72167	0.497499	2.02383	0.612976	1.73442	-0.456532	1.38577	O14776;O14776-2	O14776;O14776-2	TCRG1_HUMAN	TCERG1	Transcription elongation regulator 1
	-0.176064	-2.02636	0.530218	-2.54021	0	-2.20372	0.758146	-2.87058	0.310276	-1.12332	-0.671082	-1.46337	NaN	NaN	-0.441702	-2.60726	0.825603	NaN	NaN	-1.73025	0.482393	0.0364475	-0.10218	NaN	O14786	O14786;O14786-2;O14786-3	NRP1_HUMAN	NRP1	Neuropilin-1
	-1.76797	-0.152653	-0.181105	0.0880232	-0.788433	0.244723	-0.81189	0.0716515	-0.998659	-0.630175	-0.589326	-0.546579	NaN	-0.286064	-0.733782	-0.381809	-1.02674	-0.622715	NaN	-0.0205917	-0.912542	-0.0222073	NaN	-0.64777	O14787-2	O14787;O14787-2	TNPO2_HUMAN	TNPO2	Isoform 2 of Transportin-2
	0.0061388	1.2183	1.05891	1.60797	0.533432	1.39824	-0.0920753	0.604918	0.466072	1.06034	0.908126	0.882143	NaN	0.592243	0.953159	1.30954	0.0422268	1.16461	-0.900496	1.35641	-0.133266	0.846624	-1.969	0.87215	O14787-2;Q92973;Q92973-2	O14787-2;Q92973;Q92973-2;Q92973-3	TNPO1_HUMAN;TNPO2_HUMAN	TNPO1;TNPO2	Isoform 2 of Transportin-2
	0.0660105	-0.213861	0.541994	-0.642886	2.1867	1.01017	-0.0230198	-1.25358	0.245571	-1.92624	NaN	-2.18885	NaN	-2.86959	NaN	-0.912655	-0.546257	-2.3278	NaN	-3.62389	0.626783	NaN	-0.684362	-0.641705	O14791;O14791-2;O14791-3	O14791;O14791-2;O14791-3	APOL1_HUMAN	APOL1	Apolipoprotein L1
	NaN	-3.64149	-2.55107	-2.70632	NaN	NaN	NaN	-3.35247	NaN	-2.76376	-2.95574	NaN	NaN	-4.0403	NaN	-2.60709	NaN	-2.82469	NaN	-2.50679	NaN	NaN	NaN	NaN	O14802	O14802	RPC1_HUMAN	POLR3A	DNA-directed RNA polymerase III subunit RPC1
	3.45665	4.06892	3.55658	3.50423	3.43155	3.65046	3.84167	4.03703	4.07544	4.23543	3.83982	4.3774	3.66895	4.14599	3.38491	3.56726	3.87317	3.79849	4.01957	4.10872	2.86964	3.51114	4.24598	3.91193	O14818	O14818;O14818-2	PSA7_HUMAN	PSMA7	Proteasome subunit alpha type-7
	NaN	1.16203	0.0918331	1.63317	-0.244968	1.00124	-1.01772	0.422054	-0.359184	0.565575	-0.168134	0.999981	NaN	0.835285	0.645426	1.61439	0.319067	1.82496	NaN	1.3641	NaN	0.305164	-1.90052	1.21668	O14828	O14828;O14828-2	SCAM3_HUMAN	SCAMP3	Secretory carrier-associated membrane protein 3
	-0.940467	1.23398	-0.619431	0.735618	-1.54499	1.14606	-0.444723	0.74658	-0.642853	1.088	-0.241302	1.49079	-2.52832	1.43139	-0.20326	0.758127	-0.354456	-0.495546	-1.40332	-0.191711	-1.94114	0.319378	-0.0248756	1.43158	O14841	O14841	OPLA_HUMAN	OPLAH	5-oxoprolinase
	NaN	-2.48694	NaN	-2.33273	NaN	-1.61965	NaN	NaN	NaN	-3.51871	-2.78326	-4.00144	NaN	-3.46295	-3.68125	-2.68836	-4.2352	-4.65015	NaN	-2.25426	NaN	NaN	NaN	NaN	O14874;O14874-2;O14874-3	O14874;O14874-2;O14874-3	BCKD_HUMAN	BCKDK	[3-methyl-2-oxobutanoate dehydrogenase [lipoamide]] kinase, mitochondrial
	0.303405	1.12887	0.129675	1.88471	0.767023	0.736413	0.12895	-0.962788	0.843708	1.64219	2.12455	1.86153	NaN	-1.17321	0.380371	0.586647	0.716827	1.14794	0.0709667	2.63924	0.549162	1.43485	NaN	0.063036	O14879	O14879	IFIT3_HUMAN	IFIT3	Interferon-induced protein with tetratricopeptide repeats 3
	1.5072	1.83189	2.65205	2.26926	2.56586	1.2017	2.26458	2.20507	2.54078	2.95914	2.16	2.78972	0.0619278	3.28758	2.66795	2.63147	2.57541	3.01859	2.31464	3.64872	2.09245	2.65818	2.58907	2.89101	O14880	O14880	MGST3_HUMAN	MGST3	Microsomal glutathione S-transferase 3
	NaN	NaN	-4.95521	-4.36557	NaN	NaN	-3.61401	-3.69602	NaN	-4.71442	-4.57328	-3.8668	NaN	-3.81711	NaN	-4.03054	NaN	-3.62395	NaN	-2.67715	NaN	-4.63401	NaN	-4.88075	O14893-5	O14893-5	GEMI2_HUMAN	GEMIN2	Isoform 5 of Gem-associated protein 2
	-1.46294	-0.802908	NaN	-0.975873	NaN	-0.59468	NaN	-0.265131	NaN	-1.02308	NaN	-0.00464439	NaN	0.177542	NaN	-0.93063	NaN	-1.90304	NaN	-1.56957	NaN	-0.61381	NaN	-1.04701	O14896	O14896	IRF6_HUMAN	IRF6	Interferon regulatory factor 6
	-0.108319	1.77942	-0.00633621	1.33601	0.818163	1.40503	0.473938	1.18988	0.310276	1.52568	0.0137968	1.57548	NaN	1.7128	0.474239	0.98761	-0.205786	0.56716	-1.47112	1.48194	0.0418205	1.18611	-1.18376	0.964071	O14907	O14907	TX1B3_HUMAN	TAX1BP3	Tax1-binding protein 3
	-0.675754	0.912056	-0.84483	0.723935	NaN	0.93711	-1.535	0.473127	-1.31272	0.861031	-1.563	1.3425	NaN	0.983931	-1.49705	0.807037	-1.19066	0.675867	NaN	0.728378	NaN	0.541769	NaN	0.543085	O14908	O14908;O14908-2;Q8TF64	GIPC1_HUMAN	GIPC1	PDZ domain-containing protein GIPC1
	-2.47997	-0.59021	-0.27537	-0.64689	-2.22234	-1.06563	-0.958956	-0.953039	-0.707186	-0.763481	-0.631677	-1.23074	NaN	-1.06284	-0.862751	-0.531746	-1.38554	-1.00732	-2.93462	-1.28012	NaN	-1.17617	-2.34493	-1.11982	O14920	O14920;O14920-2;O14920-4	IKKB_HUMAN	IKBKB	Inhibitor of nuclear factor kappa-B kinase subunit beta
	0.864963	NaN	0.97452	0.868884	NaN	NaN	NaN	0.68292	NaN	1.00338	1.01266	0.912518	NaN	NaN	0.920183	1.29246	NaN	NaN	NaN	NaN	NaN	NaN	-3.2096	NaN	O14920;O15111	O14920;O14920-2;O14920-3;O14920-4;O15111	IKKA_HUMAN;IKKB_HUMAN	CHUK;IKBKB	Inhibitor of nuclear factor kappa-B kinase subunit beta
	-4.37881	-1.70295	-3.45499	-1.70577	NaN	-1.47164	-3.15454	-2.40109	-4.56366	-2.33142	NaN	-1.63486	NaN	-1.67034	-3.31579	-2.00941	NaN	-2.47724	NaN	-2.4576	-4.27406	-2.25142	NaN	-2.88729	O14924	O14924;O14924-2;O14924-3;O14924-4;O14924-5;O14924-6;O14924-7	RGS12_HUMAN	RGS12	Regulator of G-protein signaling 12
	NaN	NaN	NaN	NaN	NaN	NaN	NaN	NaN	NaN	NaN	NaN	-1.45932	NaN	-1.07732	NaN	NaN	NaN	-1.67407	NaN	-0.653006	NaN	-1.57257	NaN	NaN	O14925	Q5SRD1;Q5SRD1-2;O14925	TIM23_HUMAN	TIMM23	Mitochondrial import inner membrane translocase subunit Tim23
	NaN	-2.60245	-3.53642	-1.02697	NaN	-0.657037	NaN	-2.71127	-4.42937	-0.684984	NaN	-1.29791	NaN	-0.536917	-1.86329	-1.13763	-1.17833	-0.459236	NaN	-0.582642	NaN	-0.69388	NaN	-2.51296	O14929;O14929-2	O14929;O14929-2	HAT1_HUMAN	HAT1	Histone acetyltransferase type B catalytic subunit
	-0.375051	0.535492	0.0726643	0.234891	-0.959822	-0.326196	-1.31709	-0.688047	0.163887	0.795441	0.380387	0.764959	NaN	-0.871117	-0.227314	0.233059	0.570606	-0.171705	-0.843182	0.32077	-1.03133	0.374872	-0.968111	-1.259	O14933	O14933	UB2L6_HUMAN	UBE2L6	Ubiquitin/ISG15-conjugating enzyme E2 L6
	-1.1158	-0.308598	-0.489952	-0.199906	-0.724953	-0.141242	-0.517872	-0.0873089	-0.630035	-0.693567	-0.512511	-0.359409	NaN	-0.303638	-0.525482	-0.0559845	-1.90622	-0.7241	-2.02705	-0.31996	-1.51219	-0.515509	-2.75518	-0.378986	O14936;O14936-2;O14936-3;O14936-4;O14936-6	O14936;O14936-2;O14936-3;O14936-4;O14936-5;O14936-6	CSKP_HUMAN	CASK	Peripheral plasma membrane protein CASK
	-2.30625	-1.64118	-2.04172	-1.72844	-1.42264	-0.849782	-2.30788	-1.78823	-1.9387	-1.15627	-2.34248	-1.09876	-2.10263	-0.659664	-2.03745	-2.07324	-2.50933	-3.05196	-0.492498	-1.53852	-2.6614	-1.34761	-2.03279	-0.957102	O14939;O14939-4	O14939;O14939-4	PLD2_HUMAN	PLD2	Phospholipase D2
	1.68574	2.40996	2.6329	3.02459	2.11839	2.31778	2.28461	2.56428	2.4802	3.02023	2.6384	3.06001	0.618322	3.45887	2.34664	3.11932	2.41593	2.62254	2.15775	2.88098	1.79518	2.78138	2.48057	2.66314	O14949	O14949	QCR8_HUMAN	UQCRQ	Cytochrome b-c1 complex subunit 8
	4.37024	4.60949	4.7669	5.00422	4.0589	4.60696	4.80167	4.80132	4.7122	4.8135	4.48891	4.58808	2.44556	4.54687	4.69623	4.88029	4.79814	4.5593	3.88654	4.44433	4.40439	4.94616	4.22635	4.76633	O14950;P19105	P19105;O14950	ML12A_HUMAN;ML12B_HUMAN	MYL12A;MYL12B	Myosin regulatory light chain 12B
	-1.39127	NaN	NaN	NaN	2.28345	NaN	NaN	NaN	NaN	NaN	-0.821183	NaN	NaN	NaN	NaN	NaN	NaN	NaN	NaN	NaN	0.296242	NaN	NaN	NaN	O14960	O14960	LECT2_HUMAN	LECT2	Leukocyte cell-derived chemotaxin-2
	-0.251149	0.271566	-0.348825	0.0334101	-0.395128	0.328536	-0.000205994	0.715101	-0.132742	0.241165	-0.612571	0.415018	NaN	0.29245	0.009552	0.600586	-0.11034	0.55456	-0.453165	0.728378	-1.02146	0.441368	-1.17299	0.160593	O14964	O14964;O14964-2	HGS_HUMAN	HGS	Hepatocyte growth factor-regulated tyrosine kinase substrate
	NaN	NaN	-2.45984	NaN	NaN	NaN	-1.0401	NaN	NaN	-1.28157	-1.29423	NaN	NaN	NaN	-1.5647	-0.141874	NaN	1.1563	NaN	-1.5994	NaN	NaN	NaN	-0.872128	O14966	O14966;O14966-2	RAB7L_HUMAN	RAB29	Ras-related protein Rab-7L1
	0.463346	2.31731	1.82348	3.43427	0.470892	2.3321	1.47974	3.06643	1.53267	3.10614	1.33148	3.35914	NaN	2.65695	2.42219	3.8294	2.0765	3.64797	0.950672	3.47485	0.504993	2.30516	1.42426	3.01008	O14966;P57729;Q13637	Q13637;P57729;O14966	RAB32_HUMAN;RAB38_HUMAN;RAB7L_HUMAN	RAB29;RAB32;RAB38	Ras-related protein Rab-7L1
	-0.711452	0.26862	0.444969	0.344279	-0.499628	-0.268056	0.390106	-0.147751	0.205307	0.185455	0.331477	-0.0862751	NaN	-0.00740623	0.172054	0.502142	-0.767338	-0.346533	-0.944614	-0.39118	-0.387024	-0.311201	-0.739079	-0.283928	O14972;O14972-2	O14972;O14972-2	VP26C_HUMAN	VPS26C	Vacuolar protein sorting-associated protein 26C
	-3.60044	NaN	NaN	NaN	NaN	NaN	-2.85411	-4.4936	-3.69135	-3.84227	NaN	-4.23261	NaN	-4.23147	-2.30234	-2.93459	NaN	-4.64285	NaN	-3.6871	NaN	-4.24771	NaN	-6.24717	O14974	O14974;O14974-2;O14974-5	MYPT1_HUMAN	PPP1R12A	Protein phosphatase 1 regulatory subunit 12A
	NaN	NaN	NaN	NaN	NaN	NaN	NaN	NaN	-2.03459	-4.52387	NaN	NaN	NaN	NaN	NaN	NaN	-3.45157	NaN	NaN	NaN	NaN	NaN	NaN	NaN	O14974-4	O14974-4	MYPT1_HUMAN	PPP1R12A	Isoform 4 of Protein phosphatase 1 regulatory subunit 12A
	0.781709	1.14555	1.69224	1.26524	0.796467	1.20948	1.63348	1.24235	1.70139	1.3388	1.55031	1.06452	NaN	1.14599	1.54084	1.44704	1.12315	1.13952	0.324352	1.21039	0.95693	1.26166	0.0484982	0.690311	O14974;O14974-4	O14974;O14974-2;O14974-3;O14974-4;O14974-5	MYPT1_HUMAN	PPP1R12A	Protein phosphatase 1 regulatory subunit 12A
	-1.81332	-0.454197	-0.206223	-0.524877	-1.49272	-0.657897	-0.467579	-0.668173	-0.728306	-0.312359	-0.413659	-1.07774	NaN	-0.791336	-0.670532	-0.328354	-1.08266	-0.634941	NaN	-0.519262	-2.25261	-1.41875	NaN	-1.30288	O14976	O14976;O14976-2	GAK_HUMAN	GAK	Cyclin-G-associated kinase
	-1.28007	-1.03508	-1.79882	-0.135295	NaN	-1.08826	-1.88567	-1.79627	-0.699181	-1.0265	-2.19489	-1.11224	NaN	-1.71721	-1.39919	-0.957779	NaN	NaN	NaN	-1.51799	-3.50511	-2.11358	-3.0913	-2.58109	O14979	O14979	HNRDL_HUMAN	HNRNPDL	Heterogeneous nuclear ribonucleoprotein D-like
	0.623342	1.27246	0.565264	1.00059	-0.951281	0.879777	0.76767	1.14334	1.23894	2.15925	0.306386	1.5818	0.0250912	1.65061	1.24044	1.08997	0.551241	1.52903	0.620882	1.53744	0.983999	1.19385	0.51334	1.35893	O14979;O14979-2;O14979-3	O14979;O14979-2;O14979-3	HNRDL_HUMAN	HNRNPDL	Heterogeneous nuclear ribonucleoprotein D-like
	3.6451	4.26294	4.88719	4.89125	3.9153	4.41852	3.83035	4.05809	4.03772	4.74277	4.11735	3.70838	0.980892	4.75332	4.41481	4.95679	3.53408	4.31972	1.92536	4.90623	3.64386	4.30873	2.99072	4.31247	O14979;O14979-2;O14979-3;Q14103;Q14103-3	O14979;O14979-2;O14979-3;Q14103;Q14103-2;Q14103-3;Q14103-4	HNRDL_HUMAN;HNRPD_HUMAN	HNRNPD;HNRNPDL	Heterogeneous nuclear ribonucleoprotein D-like
	0.077693	1.09492	1.32058	1.55621	0.433897	1.41852	0.758146	1.37583	1.00877	1.51213	0.981292	1.27397	-3.26249	1.37095	1.07801	1.77666	0.672705	1.48322	0.149576	1.67988	0.296242	1.23941	-0.115477	1.23893	O14980	O14980	XPO1_HUMAN	XPO1	Exportin-1
	NaN	-0.517815	-0.554436	-0.208613	-1.64095	-0.524947	-1.33548	-0.93643	-0.9062	-1.54168	-0.645177	-1.48542	NaN	-0.960049	-0.672403	-0.534397	-0.56863	0.055027	NaN	-0.637392	NaN	-0.609579	-0.785851	-0.441294	O14981	O14981	BTAF1_HUMAN	BTAF1	TATA-binding protein-associated factor 172
	0.738206	2.26866	1.52429	1.8367	0.286053	1.86508	0.841669	2.22383	1.25875	1.97404	1.08821	1.91252	-0.951859	1.91152	1.68031	2.24	1.47621	2.07482	1.52304	2.47485	-0.467777	1.94616	0.495956	2.36906	O14983-3;P16615	O14983;O14983-2;O14983-3;P16615;P16615-2;P16615-3;P16615-4;P16615-5	AT2A1_HUMAN;AT2A2_HUMAN	ATP2A1;ATP2A2	Isoform 3 of Sarcoplasmic/endoplasmic reticulum calcium ATPase 1
	1.63525	2.42028	2.24334	2.65179	1.22781	2.02347	1.94601	2.48251	1.95312	2.02739	1.84854	1.40793	-0.533068	1.86298	2.18946	2.4926	1.90021	2.40115	1.13861	2.6706	1.35548	2.35085	1.3823	2.6214	O14983-3;P16615;Q93084;Q93084-1;Q93084-3;Q93084-4;Q93084-5;Q93084-6;Q93084-7	O14983;O14983-2;O14983-3;Q93084;Q93084-1;Q93084-3;Q93084-4;Q93084-5;Q93084-6;Q93084-7;P16615;P16615-2;P16615-3;P16615-4;P16615-5	AT2A1_HUMAN;AT2A2_HUMAN;AT2A3_HUMAN	ATP2A1;ATP2A2;ATP2A3	Isoform 3 of Sarcoplasmic/endoplasmic reticulum calcium ATPase 1
	-3.31542	-2.02694	-2.46251	-2.54255	-2.11665	-1.97502	-3.11293	-2.06253	-2.85107	-2.3163	-2.93523	-2.25772	NaN	-2.89228	-2.46526	-2.43109	-4.41248	-2.47658	NaN	-2.83364	-5.83481	-2.41338	-4.06173	-2.0955	O15013;O15013-4;O15013-5;O15013-6;O15013-7;Q9HCE6;Q9HCE6-2;Q9HCE6-3	O15013;O15013-6;O15013-7;O15013-4;O15013-5;Q9HCE6;Q9HCE6-2;Q9HCE6-3;Q9HCE6-5	ARGAL_HUMAN;ARHGA_HUMAN	ARHGEF10;ARHGEF10L	Rho guanine nucleotide exchange factor 10
	-0.822299	1.80589	-0.760336	1.38875	-0.255627	1.67595	0.0113335	1.68292	-0.683115	0.828608	-0.0406828	1.80329	-0.55471	2.03838	-1.40342	0.745636	-1.54431	-0.316732	0.399803	1.08564	-1.63164	1.51732	0.289507	0.843391	O15020	O15020;O15020-2	SPTN2_HUMAN	SPTBN2	Spectrin beta chain, non-erythrocytic 2
	NaN	1.12887	1.22153	1.57584	0.498028	NaN	0.832624	1.46053	1.3722	0.525681	2.14945	0.264021	NaN	0.835285	0.860594	1.48511	0.272526	1.05259	0.295008	1.0669	NaN	0.57769	NaN	0.365688	O15020;P11277;P11277-2;P11277-3;Q01082	Q01082;Q01082-2;Q01082-3;O15020;O15020-2;Q9H254;Q9H254-2;Q9H254-4;P11277;P11277-2;P11277-3	SPTB1_HUMAN;SPTB2_HUMAN;SPTN2_HUMAN	SPTB;SPTBN1;SPTBN2	Spectrin beta chain, non-erythrocytic 2
	1.5072	1.07764	1.48822	0.61431	1.84659	0.840249	1.69467	1.65001	1.34775	1.34646	0.997058	1.31245	-0.608366	1.53831	1.52447	1.42371	0.0832539	1.42903	0.791683	1.37937	1.80432	1.67486	-1.07259	1.13992	O15020;Q01082	Q01082;Q01082-2;Q01082-3;O15020;O15020-2;P11277;P11277-2;P11277-3	SPTB2_HUMAN;SPTN2_HUMAN	SPTBN1;SPTBN2	Spectrin beta chain, non-erythrocytic 2
	NaN	NaN	NaN	NaN	NaN	NaN	NaN	NaN	NaN	NaN	NaN	-3.07014	NaN	-3.13203	NaN	-3.0166	NaN	NaN	NaN	-3.61549	NaN	-3.60148	NaN	NaN	O15021-3	O15021;O15021-2;O15021-3;O15021-6	MAST4_HUMAN	MAST4	Isoform 3 of Microtubule-associated serine/threonine-protein kinase 4
	-1.30176	0.950531	0.621847	0.792647	-1.16652	0.918252	0.0876389	-0.128937	-0.344767	0.124069	0.254857	-0.0495243	NaN	-0.139986	0.036293	0.572573	-0.458958	-0.0687847	NaN	-0.328407	-1.3487	-0.199326	-1.70636	-0.455629	O15027;O15027-2;O15027-3;O15027-4;O15027-5	O15027;O15027-2;O15027-3;O15027-4;O15027-5	SC16A_HUMAN	SEC16A	Protein transport protein Sec16A
	0.0303869	0.633341	0.799152	0.792647	0.721699	0.964944	0.377722	0.704454	0.488613	0.59157	0.343862	0.456839	NaN	0.911522	0.305733	0.733036	-0.0270767	0.394096	-2.14787	0.41601	0.443918	0.904341	-1.63509	0.120998	O15031	O15031	PLXB2_HUMAN	PLXNB2	Plexin-B2
	NaN	-6.77609	-5.49029	-5.56452	NaN	-5.94841	NaN	NaN	NaN	-5.26793	NaN	NaN	NaN	NaN	NaN	-4.7646	NaN	NaN	NaN	-6.23476	NaN	NaN	NaN	NaN	O15033;O15033-2	O15033;O15033-2	AREL1_HUMAN	AREL1	Apoptosis-resistant E3 ubiquitin protein ligase 1
	NaN	-2.91751	-5.39898	-2.59464	-3.79554	-2.30066	NaN	NaN	NaN	-2.2105	-3.88853	-3.39415	NaN	-2.49807	-3.81429	-3.17445	NaN	-2.38752	NaN	-2.33127	NaN	NaN	NaN	NaN	O15040;O15040-2	O15040;O15040-2	TCPR2_HUMAN	TECPR2	Tectonin beta-propeller repeat-containing protein 2
	-1.26357	0.713829	1.16172	0.868884	-0.306044	0.503213	0.314157	0.460527	0.499754	0.983887	0.484723	0.932417	NaN	0.789843	0.253738	1.08006	-0.176405	0.69895	0.0359211	1.17584	-0.217098	0.601149	-1.05235	0.365688	O15042;O15042-2	O15042;O15042-2	SR140_HUMAN	U2SURP	U2 snRNP-associated SURP motif-containing protein
	NaN	-1.76015	-1.6862	-0.970876	-2.83373	-1.54923	-2.12843	-2.07725	NaN	-2.15139	-1.55461	-1.99004	NaN	-1.44863	-1.49913	-1.23814	-2.54842	-3.67644	NaN	-1.52301	NaN	-2.48709	NaN	-2.47158	O15047	O15047	SET1A_HUMAN	SETD1A	Histone-lysine N-methyltransferase SETD1A
	1.78883	1.75788	1.09933	0.920972	3.39593	1.11327	3.64902	0.993959	1.62713	1.3388	1.74028	1.67923	1.10962	-0.0875912	3.15798	2.38396	1.57061	2.58586	1.48456	1.22737	2.20945	1.09816	1.03653	1.09995	O15061	O15061;O15061-2	SYNEM_HUMAN	SYNM	Synemin
	NaN	-0.158842	NaN	NaN	NaN	NaN	NaN	NaN	NaN	NaN	NaN	NaN	NaN	-1.27645	NaN	NaN	NaN	NaN	NaN	NaN	NaN	NaN	NaN	NaN	O15066;Q9BVG8;Q9BVG8-2;Q9BVG8-5;Q9BVG8-6	O14782;Q9P2E2;Q9P2E2-3;Q9BVG8;Q9BVG8-2;Q9BVG8-5;Q9BVG8-6;O15066	KIF3B_HUMAN;KIFC3_HUMAN	KIF3B;KIFC3	Kinesin-like protein KIF3B
	0.549762	1.57297	0.866266	1.6016	1.32193	1.37768	0.832624	0.593422	1.44317	1.36918	1.05846	0.523952	NaN	0.890148	0.56237	1.36775	1.19354	1.83541	-0.315807	1.83188	0.541893	0.986801	0.152002	0.843391	O15067	O15067	PUR4_HUMAN	PFAS	Phosphoribosylformylglycinamidine synthase
	1.61935	0.969389	1.58817	0.920972	2.0313	0.840249	2.41456	-0.488317	1.48301	1.22716	1.77728	1.02799	-2.53181	0.393314	2.09658	1.66833	0.212152	0.901579	-1.08814	1.26895	0.989353	0.428312	-0.169926	-0.469494	O15075;O15075-2	O15075;O15075-2	DCLK1_HUMAN	DCLK1	Serine/threonine-protein kinase DCLK1
	NaN	-1.07867	-2.88292	-1.14564	-2.70892	-1.43552	NaN	-1.46862	NaN	-1.21577	-2.76882	-1.95702	NaN	-1.44547	-2.38433	-0.0970058	NaN	-1.76097	NaN	-1.79681	NaN	-2.17009	NaN	-2.4898	O15084;O15084-1;O15084-2;O15084-4	O15084;O15084-2;O15084-1;O15084-4	ANR28_HUMAN	ANKRD28	Serine/threonine-protein phosphatase 6 regulatory ankyrin repeat subunit A
	NaN	NaN	-3.04765	-3.54908	NaN	NaN	NaN	NaN	NaN	-5.99642	-3.94272	NaN	NaN	NaN	NaN	-2.56303	NaN	-3.33504	NaN	NaN	NaN	NaN	NaN	NaN	O15084;O15084-1;O15084-2;O15084-4;Q8N8A2	O15084;O15084-2;O15084-1;O15084-4;Q8N8A2;Q8N8A2-2;Q8N8A2-3;Q8N8A2-4;Q8N8A2-5	ANR28_HUMAN;ANR44_HUMAN	ANKRD28;ANKRD44	Serine/threonine-protein phosphatase 6 regulatory ankyrin repeat subunit A
	NaN	-1.08991	-1.76921	-1.3102	NaN	-2.23817	NaN	-1.38381	NaN	-1.64828	-1.53617	-1.58039	NaN	NaN	-0.724785	-0.539764	-1.72865	-0.31082	NaN	-0.455475	1.7359	-1.63038	NaN	-0.943287	O15085-2	O15085;O15085-2	ARHGB_HUMAN	ARHGEF11	Isoform 2 of Rho guanine nucleotide exchange factor 11
	NaN	-2.61073	-3.31246	-2.31147	NaN	-2.34971	NaN	NaN	-4.59558	-2.26526	NaN	-2.9963	NaN	-1.97191	-3.38564	-1.91033	NaN	-2.20221	NaN	-1.67073	NaN	-2.14845	NaN	-2.34931	O15091;O15091-2;O15091-4	O15091;O15091-2;O15091-4	MRPP3_HUMAN	PRORP	Mitochondrial ribonuclease P catalytic subunit
	-2.51225	-1.61358	-1.01958	-1.81657	-2.49599	-1.54494	-1.97009	-1.6925	-1.7328	-1.63724	-1.73631	-2.00734	NaN	-2.20812	-1.73538	-1.61029	-1.88502	-1.43861	NaN	-1.91848	-3.21054	-1.76042	NaN	-3.51068	O15111	O15111	IKKA_HUMAN	CHUK	Inhibitor of nuclear factor kappa-B kinase subunit alpha
	NaN	-0.946968	-0.161114	-0.120484	NaN	-0.478112	-1.49117	-1.02692	-0.776926	0.0278282	-2.43622	-0.22801	NaN	-0.969524	NaN	0.311214	-0.628761	0.592035	NaN	-0.540991	NaN	-1.089	-2.22346	-0.392818	O15116	O15116	LSM1_HUMAN	LSM1	U6 snRNA-associated Sm-like protein LSm1
	0.293422	-0.468521	1.35437	-0.680003	NaN	NaN	1.31416	NaN	1.26529	-0.040802	0.848536	NaN	NaN	NaN	0.266914	-1.08033	1.03527	-0.623001	-0.285028	NaN	-1.61702	NaN	-0.603432	NaN	O15117;O15117-2;O15117-3	O15117;O15117-2;O15117-3	FYB1_HUMAN	FYB1	FYN-binding protein 1
	-0.720864	0.444069	-0.0145016	0.467921	-0.288498	0.425212	-0.0355663	0.885027	0.284742	0.307951	-0.0384855	1.08244	0.489038	0.993984	0.0813885	0.518723	0.511713	1.05259	0.812542	0.949066	-0.726084	0.415136	1	0.37911	O15118	O15118;O15118-2	NPC1_HUMAN	NPC1	NPC intracellular cholesterol transporter 1
	NaN	-1.83659	NaN	-1.24728	NaN	-1.43757	NaN	-1.23866	NaN	-1.99501	NaN	NaN	NaN	NaN	NaN	-1.0423	NaN	-1.8006	NaN	-1.30557	NaN	NaN	NaN	NaN	O15120;O15120-2	O15120;O15120-2	PLCB_HUMAN	AGPAT2	1-acyl-sn-glycerol-3-phosphate acyltransferase beta
	NaN	-0.494488	-2.06145	-1.2494	NaN	-1.10745	NaN	0.498003	NaN	-0.625893	NaN	0.322258	NaN	0.510559	NaN	-0.48093	NaN	NaN	NaN	0.124704	NaN	1.10638	NaN	0.123474	O15121	O15121	DEGS1_HUMAN	DEGS1	Sphingolipid delta(4)-desaturase DES1
	NaN	-1.98688	-2.16189	-1.37692	NaN	NaN	NaN	-2.19286	-2.18706	-2.23705	NaN	-1.8027	NaN	-1.78028	-1.97049	-1.70653	-2.89028	-1.99731	NaN	-1.97536	NaN	-3.34292	-3.25527	-2.64235	O15126	O15126	SCAM1_HUMAN	SCAMP1	Secretory carrier-associated membrane protein 1
	0.408898	0.222038	1.00887	0.289763	-0.264311	-0.472819	1.17795	0.638865	0.817236	0.498461	0.78638	0.456839	NaN	0.268446	0.675379	0.455105	0.531612	0.516087	0.697639	0.101402	0.647247	0.734415	0.227667	-0.0193424	O15127	O15127	SCAM2_HUMAN	SCAMP2	Secretory carrier-associated membrane protein 2
	2.23984	2.06015	3.7543	2.5595	1.79647	1.39142	3.74856	2.30359	3.61949	3.44064	3.25322	2.29334	0.347019	1.85196	2.93264	2.95	3.14914	2.92868	2.24217	2.53061	1.8812	1.67486	3.08819	2.25722	O15143	O15143	ARC1B_HUMAN	ARPC1B	Actin-related protein 2/3 complex subunit 1B
	3.38794	3.63186	4.4292	3.71659	2.99048	3.00571	4.13629	3.73093	4.13916	4.06034	3.96535	3.67037	1	3.75332	3.52173	3.69131	3.82359	3.50139	2.80562	3.48547	3.07995	3.34044	3.63147	3.20918	O15144	O15144	ARPC2_HUMAN	ARPC2	Actin-related protein 2/3 complex subunit 2
	4.25921	4.62444	4.73519	4.46967	3.41978	3.93477	4.73041	4.48095	4.89207	4.65304	4.77842	4.56437	3.00789	4.34566	4.37734	4.48886	4.65807	4.51933	3.75803	4.31135	3.41437	4.44461	4.26534	4.32119	O15145	O15145	ARPC3_HUMAN	ARPC3	Actin-related protein 2/3 complex subunit 3
	NaN	1.06015	-0.56624	1.26524	-1.52873	1.27024	NaN	0.756922	-0.542131	0.850304	NaN	1.07351	NaN	1.57895	0.113098	1.19477	-0.285925	1.03455	NaN	1.6233	NaN	1.15475	-0.10218	0.862627	O15160	O15160;O15160-2	RPAC1_HUMAN	POLR1C	DNA-directed RNA polymerases I and III subunit RPAC1
	NaN	-1.72379	-1.292	-0.88561	-3.69491	-2.96498	-1.88909	-3.14179	-2.04392	-1.10108	-1.04063	-0.543777	NaN	-3.52061	-1.1085	-2.93584	-1.59245	-2.04321	NaN	-1.51844	NaN	-1.96043	-3.67893	-2.02772	O15162;O15162-2	O15162;O15162-2	PLS1_HUMAN	PLSCR1	Phospholipid scramblase 1
	1.62334	2.91935	2.11518	2.83399	1.55513	2.87734	1.87729	2.30006	1.83933	2.49157	2.13171	2.94472	-0.264236	2.81274	2.72157	3.21982	2.02478	2.1811	1.81599	2.94137	1.7829	2.7633	2.19033	2.5401	O15173;O15173-2	O15173;O15173-2	PGRC2_HUMAN	PGRMC2	Membrane-associated progesterone receptor component 2
	NaN	-1.50564	NaN	-1.72546	NaN	-1.75015	NaN	-2.25675	-1.74049	-1.75356	NaN	-2.00111	NaN	-1.78392	-0.597193	NaN	-3.32925	-1.95778	-3.31373	-1.74179	NaN	-2.33434	-4.8263	-2.4377	O15195-2	O15195;O15195-2	VILL_HUMAN	VILL	Isoform 2 of Villin-like protein
	NaN	-2.64015	NaN	-2.40301	-1.72272	-2.61178	NaN	-2.52916	-3.12748	-2.84911	-2.5797	-3.19719	NaN	-2.45775	-2.94981	-2.46267	NaN	-2.50845	NaN	-2.64752	NaN	-2.67436	NaN	NaN	O15211	O15211;O15211-2	RGL2_HUMAN	RGL2	Ral guanine nucleotide dissociation stimulator-like 2
	0.515813	0.790066	0.313726	0.803788	0.155796	0.889493	0.261208	1.30712	0.596329	1.3156	0.450776	0.932417	-0.196051	0.789843	0.266914	1.26647	0.608574	1.40115	0.853376	1.1133	0.782902	1.25428	0.924051	0.804131	O15212	O15212	PFD6_HUMAN	PFDN6	Prefoldin subunit 6
	NaN	0.842154	NaN	0.522887	NaN	0.515813	NaN	0.967487	NaN	0.36693	NaN	0.999981	NaN	0.96361	NaN	0.343687	NaN	-0.926161	NaN	-0.198307	NaN	0.305164	NaN	0.392406	O15217;O15217-2	O15217;O15217-2	GSTA4_HUMAN	GSTA4	Glutathione S-transferase A4
	-2.26421	0.042963	-0.94241	-0.191688	NaN	-0.0412951	-2.13581	NaN	-1.79569	-0.90027	-1.439	-0.483576	NaN	0.34627	-1.23824	-0.109127	-1.86059	NaN	NaN	-0.0887852	NaN	-0.303734	NaN	NaN	O15226;O15226-2	O15226;O15226-2	NKRF_HUMAN	NKRF	NF-kappa-B-repressing factor
	NaN	-2.13925	-2.1869	-1.85411	-2.83092	-1.33898	-2.97807	-2.02894	-4.10945	-3.06562	-3.24909	-4.27271	NaN	-3.09558	NaN	-1.6577	-3.33532	-2.31317	NaN	-1.51792	NaN	-1.94055	NaN	-2.83263	O15228;O15228-2	O15228;O15228-2	GNPAT_HUMAN	GNPAT	Dihydroxyacetone phosphate acyltransferase
	3.08928	0.842154	1.86627	0.562781	3.37168	1.16218	3.02754	0.256063	2.84371	-0.142748	2.25486	-0.242115	0.155796	-0.276608	2.58884	0.326334	1.34741	-1.32078	0.0120735	-0.382055	2.87832	0.96888	0.949814	0.405582	O15230	O15230	LAMA5_HUMAN	LAMA5	Laminin subunit alpha-5
	-0.498507	NaN	-1.15451	NaN	0.347019	NaN	0.220181	NaN	-0.432167	-3.04092	-1.01124	NaN	NaN	NaN	NaN	NaN	-2.20834	NaN	NaN	NaN	NaN	NaN	NaN	NaN	O15230;Q16787	Q16787;Q16787-3;O15230;O15230-2	LAMA3_HUMAN;LAMA5_HUMAN	LAMA3;LAMA5	Laminin subunit alpha-5
	NaN	2.14969	-1.91423	2.12572	NaN	2.62743	-2.20242	1.86604	-2.95849	1.27607	NaN	2.39723	NaN	2.73095	NaN	1.86015	-1.99616	0.72167	NaN	1.76952	NaN	2.11863	NaN	1.6015	O15231-3	O15231-2;O15231-3	ZN185_HUMAN	ZNF185	Isoform 3 of Zinc finger protein 185
	NaN	2.48068	-1.57624	2.58232	-2.12145	2.5862	NaN	2.68292	-1.33511	2.05568	-1.66345	3.02336	NaN	3.48584	-0.684166	2.4662	-2.17951	1.3583	NaN	2.51687	NaN	2.96662	NaN	2.25358	O15231-3;O15231-8	O15231;O15231-2;O15231-3;O15231-4;O15231-5;O15231-6;O15231-7;O15231-8;O15231-9	ZN185_HUMAN	ZNF185	Isoform 3 of Zinc finger protein 185
	NaN	-0.64267	NaN	-0.982564	NaN	-1.31445	NaN	-0.512011	NaN	-0.796577	NaN	0.537008	NaN	0.669548	NaN	0.299744	NaN	-1.88038	NaN	0.0660019	NaN	0.0537453	NaN	-0.259966	O15231-8	O15231;O15231-4;O15231-6;O15231-7;O15231-8	ZN185_HUMAN	ZNF185	Isoform 8 of Zinc finger protein 185
	-5.62407	-5.13109	-4.84625	-4.27842	NaN	-5.24881	NaN	-3.43253	NaN	-3.67265	-5.29494	-4.13383	NaN	-3.52451	NaN	-4.55543	NaN	NaN	NaN	-3.54608	NaN	-4.94215	NaN	NaN	O15234	O15234	CASC3_HUMAN	CASC3	Protein CASC3
	NaN	-2.81879	-3.40391	-1.90945	-5.85547	-2.65301	-5.7422	NaN	-2.76618	-2.20829	-3.87708	-2.14545	NaN	-1.86275	-3.7669	-2.03496	-3.49137	-1.84547	NaN	-1.74312	-3.41709	-3.43548	NaN	-2.2226	O15235	O15235	RT12_HUMAN	MRPS12	28S ribosomal protein S12, mitochondrial
	1.13472	0.679882	2.36435	0.7587	1.51141	0.328536	1.95853	-0.0438709	1.89101	0.95414	1.91229	-0.584431	-1.56233	-1.00882	2.15444	-0.267809	1.19977	-0.993208	0.234467	-1.40078	1.51616	0.589466	0.691877	-0.149744	O15247	O15247	CLIC2_HUMAN	CLIC2	Chloride intracellular channel protein 2
	-3.49353	-2.59026	-1.80827	-2.11499	-2.59192	-3.57853	-2.72417	-3.56299	-2.17264	-2.39242	-2.11957	NaN	NaN	-3.67263	-1.92203	-1.92478	-2.41451	-2.49628	NaN	-2.14831	-3.21694	-3.68093	-3.44906	-3.02166	O15247;Q9Y696	Q9Y696;Q96NY7;Q96NY7-2;Q9NZA1;Q9NZA1-2;Q9NZA1-3;O15247	CLIC2_HUMAN;CLIC4_HUMAN	CLIC2;CLIC4	Chloride intracellular channel protein 2
	-2.10793	-0.288088	-1.09074	-0.263501	NaN	-0.263793	-1.51966	-0.935015	-1.45506	-0.646416	-1.78038	-0.963655	-4.11397	-0.724981	-1.22351	-0.291723	-1.89873	-1.48717	-1.54362	-0.76305	NaN	-1.08691	NaN	-0.763498	O15254	O15254;O15254-2	ACOX3_HUMAN	ACOX3	Peroxisomal acyl-coenzyme A oxidase 3
	-0.496392	-0.390066	0.0622215	0.0562181	-0.679369	-0.104653	-0.122931	0.22728	0.232275	0.57863	0.0511332	0.271526	-0.617271	0.198278	0.213474	0.513821	-0.0386963	0.364433	0.408964	0.655005	-1.61651	0.454308	-0.36718	0.00542259	O15258	O15258	RER1_HUMAN	RER1	Protein RER1
	1.87169	1.27246	1.31373	1.42528	1.09785	0.565141	0.649025	0.510281	0.96924	0.923765	0.941102	0.588081	-0.848505	0.386505	1.19291	1.22207	0.734104	0.809134	-0.0121746	0.496016	0.0520878	0.192472	0.547487	1.11608	O15260	O15260;O15260-2	SURF4_HUMAN	SURF4	Surfeit locus protein 4
	-0.806882	1.85235	0.00494957	1.17374	NaN	1.87	-0.657097	1.55245	-0.477526	1.12406	-0.172408	2.10014	NaN	1.88475	-1.86528	1.38396	NaN	-0.214865	NaN	0.918039	-1.84924	1.69135	NaN	1.14778	O15264	O15264	MK13_HUMAN	MAPK13	Mitogen-activated protein kinase 13
	-0.625573	0.633341	-0.189129	0.495667	-0.773201	0.38457	-0.883102	0.616323	-0.653355	0.617104	-0.779176	0.321121	NaN	0.420525	0.185993	0.758127	-0.14362	0.408171	-0.63838	0.5777	-0.617014	0.415136	-1.30009	0.833675	O15269	O15269	SPTC1_HUMAN	SPTLC1	Serine palmitoyltransferase 1
	-2.18094	-0.679226	-1.71357	-1.16061	-2.16305	-1.96909	-1.91067	-0.890585	-1.63813	-0.593628	-1.72224	-1.04036	NaN	-0.644787	-1.1727	-0.218653	-2.16791	-0.976065	NaN	-0.777868	-2.50935	-1.373	-2.62771	-0.990717	O15270	O15270	SPTC2_HUMAN	SPTLC2	Serine palmitoyltransferase 2
	-2.19269	-0.904919	-1.0063	-0.949437	-2.63428	-1.15877	-1.7483	-1.65023	-1.74854	-1.22045	-1.71596	-1.34293	NaN	-2.02244	-1.57132	-0.962238	-2.74858	-2.07135	NaN	-1.18728	-3.79654	-1.8713	NaN	-1.24439	O15294	O15294;O15294-3	OGT1_HUMAN	OGT	UDP-N-acetylglucosamine--peptide N-acetylglucosaminyltransferase 110 kDa subunit
	NaN	0.509958	0.157581	0.351708	NaN	1.2017	-2.00396	-0.60323	-0.331501	0.539103	0.0687151	0.819408	-2.11068	0.730949	NaN	-1.0546	0.784731	0.652409	-1.58174	0.293394	-2.00097	-0.221703	-0.0123844	0.338469	O15296	O15296;O15296-2;O15296-3;O15296-4	LX15B_HUMAN	ALOX15B	Polyunsaturated fatty acid lipoxygenase ALOX15B
	NaN	NaN	NaN	-2.39357	NaN	NaN	NaN	NaN	NaN	NaN	NaN	0.220104	1.21696	0.0674686	NaN	-2.02638	NaN	-4.11032	-0.379644	NaN	NaN	NaN	0.415037	NaN	O15296;O75342	O75342;O15296;O15296-3	LX12B_HUMAN;LX15B_HUMAN	ALOX12B;ALOX15B	Polyunsaturated fatty acid lipoxygenase ALOX15B
	NaN	-7.2156	-2.56209	NaN	-2.60332	-5.66542	NaN	-2.03408	NaN	-5.36817	NaN	-2.1965	NaN	-3.73655	NaN	NaN	-3.42197	NaN	-2.615	-2.67288	NaN	NaN	-1.42084	-3.20406	O15296;Q9BYJ1;Q9BYJ1-2	Q9BYJ1;Q9BYJ1-2;O15296;O15296-2;O15296-4	LOXE3_HUMAN;LX15B_HUMAN	ALOX15B;ALOXE3	Polyunsaturated fatty acid lipoxygenase ALOX15B
	1.01224	1.24176	0.576759	1.32831	0.415039	0.647603	1.20624	1.02852	0.928598	1.14177	0.416011	0.808681	-1.10402	1.43139	0.807482	1.39999	0.873169	1.87142	0.690145	1.48194	0.825426	1.21681	0.36804	1.01654	O15305	O15305;O15305-2	PMM2_HUMAN	PMM2	Phosphomannomutase 2
	0.427278	1.19446	0.97452	1.61431	0.461731	1.63611	0.841669	1.15902	-0.0106831	1.4777	0.740283	1.17722	-1.22196	1.25869	1.12941	1.74564	0.978413	2.08361	-0.180571	1.47485	0.497499	1.3612	-0.38493	0.578419	O15305;Q92871	O15305;Q92871	PMM1_HUMAN;PMM2_HUMAN	PMM1;PMM2	Phosphomannomutase 2
	NaN	-1.74457	-2.1847	-1.88435	NaN	-1.71683	NaN	-1.74492	-2.93212	-1.87423	-2.97166	NaN	NaN	NaN	-2.61012	-1.87693	NaN	-2.23623	NaN	-1.31157	NaN	NaN	NaN	NaN	O15321;O15321-2	O15321;O15321-2	TM9S1_HUMAN	TM9SF1	Transmembrane 9 superfamily member 1
	NaN	-1.00532	-1.76326	0.394471	-2.24646	-1.05519	-1.75508	0.139315	-1.84479	-0.737476	-2.05885	-2.44197	NaN	-1.61011	-1.97916	-0.278566	NaN	-0.850763	NaN	0.336681	NaN	-0.848759	NaN	-0.0800343	O15327	O15327	INP4B_HUMAN	INPP4B	Inositol polyphosphate 4-phosphatase type II
	NaN	0.702602	-0.299706	0.990874	NaN	0.768355	NaN	NaN	NaN	1.06962	-1.11259	0.819408	NaN	1.267	NaN	1.1096	-1.20847	1.00707	NaN	1.49602	NaN	1.07322	-1.99345	0.365688	O15347	O15347	HMGB3_HUMAN	HMGB3	High mobility group protein B3
	-0.839946	0.16935	0.367664	0.140569	-1.19974	-0.0215864	-0.266472	-0.478073	0.0653782	0.498461	-0.213115	-0.180635	-3.20861	0.0764332	0.1998	0.81901	-0.300529	0.592035	-1.23443	0.467728	-1.16681	0.0869064	-1.25643	0.0748386	O15355	O15355	PPM1G_HUMAN	PPM1G	Protein phosphatase 1G
	NaN	-1.39487	-1.03932	-1.06505	-2.1243	-0.792855	-1.88806	NaN	-1.54696	-1.12618	-1.22222	-1.71565	NaN	-3.00132	-1.44332	-0.816017	-3.08644	-1.05125	NaN	-0.992498	-2.55872	-1.2394	NaN	-0.657093	O15357	O15357;O15357-2	SHIP2_HUMAN	INPPL1	Phosphatidylinositol 3,4,5-trisphosphate 5-phosphatase 2
	NaN	NaN	-0.627573	-2.26016	NaN	NaN	-1.86684	NaN	NaN	NaN	-1.33619	NaN	NaN	NaN	-1.28857	-2.20329	-2.06501	NaN	-3.811	NaN	NaN	NaN	NaN	NaN	O15357;Q92835;Q92835-2	Q92835;Q92835-2;Q92835-3;O15357;O15357-2	SHIP1_HUMAN;SHIP2_HUMAN	INPP5D;INPPL1	Phosphatidylinositol 3,4,5-trisphosphate 5-phosphatase 2
	-0.321492	1.52278	1.36766	1.52289	-0.0515289	1.42521	0.585831	1.51028	0.912016	1.71495	0.692666	1.45684	-2.87406	1.77826	0.928497	1.77666	0.608574	1.24523	-0.113457	1.33308	0.216318	1.30516	-0.0501862	1.46971	O15371;O15371-2;O15371-3	O15371;O15371-2;O15371-3	EIF3D_HUMAN	EIF3D	Eukaryotic translation initiation factor 3 subunit D
	0.708459	2.16203	1.54199	1.79823	0.650927	1.90394	0.77713	1.88503	1.43739	2.20207	1.2744	2.1938	NaN	2.45341	1.15089	2.29675	0.956497	1.69321	-0.338964	1.91804	0.732716	2.03927	0.0484982	1.61858	O15372	O15372	EIF3H_HUMAN	EIF3H	Eukaryotic translation initiation factor 3 subunit H
	NaN	-1.88663	NaN	-1.3845	NaN	-0.816567	NaN	NaN	NaN	-2.0336	-2.90633	-1.78489	NaN	-2.18978	NaN	-1.47731	NaN	-2.59233	NaN	-1.67186	NaN	-2.1166	NaN	NaN	O15381;O15381-5	O15381;O15381-2;O15381-3;O15381-4;O15381-5	NVL_HUMAN	NVL	Nuclear valosin-containing protein-like
	NaN	-0.658405	0.576759	0.150228	-0.738987	-0.719922	0.553164	-0.281729	-0.679674	0.41305	-0.652682	-0.267973	NaN	-1.29829	0.860594	0.161779	-1.14323	-2.7507	NaN	-0.651375	1.47478	0.0711174	-0.0890045	-0.252031	O15382;O15382-2	O15382;O15382-2	BCAT2_HUMAN	BCAT2	Branched-chain-amino-acid aminotransferase, mitochondrial
	NaN	-1.50515	-1.76662	-0.973008	-1.93171	-1.12275	NaN	-2.13853	-1.97429	-1.65441	-1.2877	-1.21129	NaN	-2.6647	-1.37158	-1.1889	-2.25084	-1.73802	NaN	-1.28785	-4.2814	-2.03434	-2.52505	NaN	O15397	O15397	IPO8_HUMAN	IPO8	Importin-8
	2.32317	3.19646	2.57102	3.72394	1.44324	3.3321	2.50558	4.15902	2.52178	3.01303	2.58724	3.99526	0.0374756	3.99148	3.61484	4.50748	2.99463	4.61345	2.589	3.59579	1.44392	3.56432	2.65516	3.25722	O15400;O15400-2	O15400;O15400-2	STX7_HUMAN	STX7	Syntaxin-7
	-3.93544	-3.32581	-0.965225	-1.80745	-2.97255	NaN	-1.72199	-2.47918	-1.65005	-1.6076	-1.71165	-2.66675	NaN	-2.31919	-1.27916	-1.4984	-0.115015	-0.646996	NaN	-2.69218	-3.42298	-2.3755	-2.90724	-1.98055	O15427	O15427	MOT4_HUMAN	SLC16A3	Monocarboxylate transporter 4
	-2.65972	-2.73063	-1.60394	-2.62574	-2.57015	-3.558	NaN	-4.25432	-2.51475	-2.73455	-3.07669	-2.3443	NaN	-2.80733	-2.17495	-2.7505	-2.79393	-3.34008	NaN	-2.52659	NaN	-2.33923	NaN	-2.95044	O15439;O15439-2	O15439;O15439-2;O15439-3;O15439-4	MRP4_HUMAN	ABCC4	ATP-binding cassette sub-family C member 4
	-2.04844	-0.754213	-2.53922	-1.15199	-1.8288	-1.18866	-2.24155	-2.40517	-2.49276	-0.839958	-2.59574	-0.226892	NaN	-0.510918	-3.51714	-2.15542	NaN	NaN	NaN	-2.05773	NaN	-2.94531	NaN	NaN	O15455;O15455-2	O15455;O15455-2	TLR3_HUMAN	TLR3	Toll-like receptor 3
	NaN	-0.322014	-0.954857	-0.628596	-0.238008	-0.374934	-0.576347	-0.312134	-1.48266	0.0773907	-0.652852	-0.945786	NaN	-1.5942	-0.530329	0.22724	-3.3996	-1.65598	NaN	-0.519392	NaN	-0.427315	NaN	-0.0235748	O15460;O15460-2	O15460;O15460-2	P4HA2_HUMAN	P4HA2	Prolyl 4-hydroxylase subunit alpha-2
	NaN	NaN	NaN	NaN	1.75957	NaN	NaN	NaN	NaN	NaN	-0.597243	NaN	NaN	NaN	NaN	NaN	NaN	NaN	NaN	NaN	0.102362	NaN	NaN	NaN	O15467	O15467	CCL16_HUMAN	CCL16	C-C motif chemokine 16
	-2.96537	NaN	-2.27389	NaN	-1.87519	NaN	-1.7469	NaN	-2.56913	NaN	-2.49223	NaN	NaN	NaN	-2.64673	-2.91147	NaN	NaN	NaN	NaN	-2.20137	NaN	NaN	NaN	O15484	O15484	CAN5_HUMAN	CAPN5	Calpain-5
	NaN	-3.65917	NaN	-3.29379	NaN	NaN	NaN	NaN	NaN	NaN	NaN	NaN	NaN	NaN	NaN	-1.67466	NaN	-3.0132	NaN	NaN	NaN	NaN	NaN	NaN	O15488;O15488-2;O15488-3	O15488;O15488-2;O15488-3	GLYG2_HUMAN	GYG2	Glycogenin-2
	-0.176064	-0.176905	0.0492001	0.119285	0.109625	0.778848	0.426632	1.11949	-0.438906	1.29201	-0.325358	0.999981	-1.91956	1.10018	0.485554	1.21303	0.439819	1.77695	0.0120735	1.44614	-0.180573	0.875771	0.0603733	0.668615	O15498	O15498;O15498-2	YKT6_HUMAN	YKT6	Synaptobrevin homolog YKT6
	4.04534	4.54023	4.77316	3.8176	3.61832	4.28687	4.60322	4.28048	5.10765	5.40992	4.4749	4.84588	1.19502	4.3259	4.44411	4.35136	4.68608	4.38345	4.00454	4.22948	3.55639	4.02416	4.41157	4.1556	O15511	O15511;O15511-2	ARPC5_HUMAN	ARPC5	Actin-related protein 2/3 complex subunit 5
	-1.16476	-2.11551	-2.10505	-2.46448	NaN	-2.6019	-1.78163	-2.02753	-1.02716	-0.354515	-1.43439	-2.42591	NaN	-0.445936	-1.18331	-1.76375	-0.25733	-1.06321	NaN	-2.41414	NaN	NaN	NaN	-4.04349	O15511;Q9BPX5	O15511;O15511-2;Q9BPX5	ARP5L_HUMAN;ARPC5_HUMAN	ARPC5;ARPC5L	Actin-related protein 2/3 complex subunit 5
	-1.16147	0.0246754	-0.716093	-0.0739527	NaN	-0.0753431	-1.00866	-0.749048	-0.540142	-0.459259	-0.3728	-0.287868	NaN	-0.35622	-0.173325	0.0257683	-0.360619	-0.301638	-2.17334	-0.164446	NaN	NaN	-1.03316	NaN	O15514	O15514	RPB4_HUMAN	POLR2D	DNA-directed RNA polymerase II subunit RPB4
	NaN	-0.783537	-0.776644	-0.0485277	-1.36705	-1.17526	-0.693228	-0.30744	-0.810705	0.382523	-0.595731	-0.244032	NaN	-0.278641	NaN	NaN	NaN	NaN	NaN	NaN	NaN	NaN	-0.936533	-0.322136	O15523;O15523-2	O15523;O15523-2	DDX3Y_HUMAN	DDX3Y	ATP-dependent RNA helicase DDX3Y
	NaN	-1.02368	-2.23331	-1.5873	NaN	NaN	NaN	-2.72586	NaN	-2.67092	NaN	-2.64159	NaN	-2.27146	NaN	-1.6926	NaN	-1.5117	NaN	-2.05734	NaN	-2.72115	NaN	NaN	O15530;O15530-3;O15530-5;Q6A1A2	Q6A1A2;O15530;O15530-3;O15530-4;O15530-5	PDPK1_HUMAN;PDPK2_HUMAN	PDPK1;PDPK2P	3-phosphoinositide-dependent protein kinase 1
	2.13752	3.99031	4.16934	4.26322	1.65495	2.45168	2.95853	2.39913	3.38277	4.28605	3.66579	3.16044	NaN	1.7607	2.45422	3.02427	3.6295	3.96246	2.10518	2.76371	1.54916	2.75809	2.52195	1.93711	O15533;O15533-2;O15533-3	O15533;O15533-2;O15533-3;O15533-4	TPSN_HUMAN	TAPBP	Tapasin
	NaN	-3.23379	NaN	-3.39433	NaN	NaN	NaN	NaN	NaN	-0.380266	NaN	0.0730515	NaN	-0.551456	-0.48826	0.922514	NaN	NaN	NaN	-0.316391	NaN	-2.19328	NaN	NaN	O15540	O15540;O15540-2	FABP7_HUMAN	FABP7	Fatty acid-binding protein, brain
	-1.50444	-0.376812	-0.600056	-0.194282	NaN	0.314179	-1.42043	-1.07099	-0.501587	-0.42523	-0.965613	-1.73923	NaN	-1.60286	-0.45199	-0.497084	-0.806824	NaN	-1.41406	-0.73843	-0.903805	-0.593296	-3.04515	-1.2739	O15541	O15541	R113A_HUMAN	RNF113A	E3 ubiquitin-protein ligase RNF113A
	1.51581	2.33196	2.60791	2.67321	1.4339	2.54991	2.07049	2.31414	2.01266	2.79823	2.01653	2.59746	-0.681023	2.84365	2.42807	2.97429	1.97841	2.44618	1.44503	3.11101	1.51987	2.43159	1.29956	2.23525	O43143	O43143	DHX15_HUMAN	DHX15	ATP-dependent RNA helicase DHX15
	-0.977557	0.213442	-0.40654	-0.0139799	NaN	0.0223551	-0.619801	-0.777523	-0.588375	0.279446	-0.858808	0.0596123	NaN	0.353273	-0.277315	0.47669	-0.691715	0.449591	-1.811	0.509954	-1.66498	0.0829563	-2.30557	-0.173523	O43148;O43148-2	O43148;O43148-2	MCES_HUMAN	RNMT	mRNA cap guanine-N7 methyltransferase
	-1.36685	-0.670835	-0.218372	-0.670066	NaN	-0.644235	-0.693518	-1.02327	-0.539433	-0.933079	-0.623092	-1.08864	2.82532	-0.945299	-2.19731	-1.02871	-0.554712	-0.594824	0.873367	-0.947048	-0.8391	-1.08811	0.358454	-1.03337	O43149	O43149	ZZEF1_HUMAN	ZZEF1	Zinc finger ZZ-type and EF-hand domain-containing protein 1
	NaN	-0.434284	NaN	-1.05929	NaN	0.703746	NaN	2.43177	NaN	1.92887	NaN	4.14134	NaN	4.58893	NaN	3.20849	-3.93014	NaN	NaN	1.30936	NaN	0.904341	-4.16679	4.06509	O43150;O43150-2	O43150;O43150-2	ASAP2_HUMAN	ASAP2	Arf-GAP with SH3 domain, ANK repeat and PH domain-containing protein 2
	-3.28267	-2.87094	-2.9978	-2.74539	NaN	NaN	NaN	-3.34942	-2.73797	-2.80572	NaN	-2.86523	NaN	-3.93438	-2.61591	-1.85631	-4.0048	-2.42642	NaN	-2.78692	NaN	-4.13318	NaN	-3.29328	O43150;O43150-2;Q9ULH1;Q9ULH1-2	O43150;O43150-2;Q9ULH1;Q9ULH1-2	ASAP1_HUMAN;ASAP2_HUMAN	ASAP1;ASAP2	Arf-GAP with SH3 domain, ANK repeat and PH domain-containing protein 2
	NaN	-4.25066	NaN	-2.71809	NaN	NaN	NaN	NaN	NaN	-3.41399	NaN	-3.95828	NaN	-4.46863	-4.07148	-2.13118	NaN	-3.03616	NaN	-3.04476	NaN	-3.5014	NaN	-3.53295	O43156	O43156	TTI1_HUMAN	TTI1	TELO2-interacting protein 1 homolog
	NaN	-2.80909	NaN	-1.65265	NaN	-2.28775	NaN	-2.137	NaN	-1.50057	NaN	-2.13406	NaN	-2.25777	NaN	-1.66498	NaN	NaN	NaN	-2.22422	NaN	-1.70016	NaN	NaN	O43157;O43157-2	O43157;O43157-2;O43157-3	PLXB1_HUMAN	PLXNB1	Plexin-B1
	NaN	-2.57856	-1.36784	-0.75174	NaN	NaN	-1.67294	-1.40316	NaN	-0.936638	-2.565	-1.27461	NaN	-1.40042	-2.05113	-0.313429	NaN	-1.01717	NaN	-1.0377	NaN	-1.72079	NaN	-0.821821	O43159	O43159	RRP8_HUMAN	RRP8	Ribosomal RNA-processing protein 8
	NaN	NaN	NaN	NaN	NaN	NaN	NaN	NaN	NaN	NaN	NaN	-5.38365	NaN	NaN	NaN	-5.34248	NaN	NaN	NaN	NaN	NaN	NaN	NaN	NaN	O43164;O43164-2	O43164;O43164-2	PJA2_HUMAN	PJA2	E3 ubiquitin-protein ligase Praja-2
	NaN	0.470787	1.10728	0.961329	NaN	-0.31006	1.0589	1.28585	0.826115	1.11513	0.462182	1.25039	-0.262516	1.4894	1.1998	1.50748	0.716827	1.48985	0.462734	1.87021	NaN	1.18611	0.794971	1.09995	O43169	O43169	CYB5B_HUMAN	CYB5B	Cytochrome b5 type B
	-0.797418	0.912056	0.610706	1.10335	-1.35374	1.10495	0.00634956	0.534529	0.218853	0.784214	0.539586	0.708376	NaN	0.824059	0.645426	0.745636	0.386181	0.997795	-0.525669	1.16707	-0.901949	0.856405	-0.675755	0.310722	O43172	O43172;O43172-2	PRP4_HUMAN	PRPF4	U4/U6 small nuclear ribonucleoprotein Prp4
	1.97525	4.55591	1.19939	4.33217	1.82889	3.95804	2.10846	4.28048	1.49975	3.51553	0.865813	5.10891	-0.925011	5.21208	1.64543	4.36163	0.450312	2.59819	-1.27682	3.47307	0.541893	4.76978	0.387024	4.03361	O43175	O43175	SERA_HUMAN	PHGDH	D-3-phosphoglycerate dehydrogenase
	-2.25094	-0.420731	-0.450775	-0.666036	-1.38686	-1.92908	-0.139671	0.447817	-0.825218	0.294397	-1.3978	-0.104971	NaN	-0.0582733	-1.47812	-0.181721	-1.26921	-0.657454	-2.78938	-1.03635	-3.38257	-1.14838	-0.241747	-0.551449	O43181	O43181	NDUS4_HUMAN	NDUFS4	NADH dehydrogenase [ubiquinone] iron-sulfur protein 4, mitochondrial
	NaN	NaN	NaN	-0.866195	-0.353146	NaN	NaN	NaN	NaN	NaN	NaN	NaN	NaN	NaN	NaN	NaN	NaN	NaN	NaN	NaN	NaN	NaN	NaN	NaN	O43236-7	O43236;O43236-2;O43236-3;O43236-4;O43236-5;O43236-7	SEPT4_HUMAN	SEPTIN4	Isoform 7 of Septin-4
	0.303405	1.06015	0.243336	1.14774	0.415039	0.647603	0.669489	1.6991	0.245571	0.923765	0.0769567	1.18554	NaN	1.11868	1.11491	1.43153	-0.073431	1.68167	-0.266954	1.01897	0.795179	1.13881	-0.398954	0.990543	O43237	O43237;O43237-2	DC1L2_HUMAN	DYNC1LI2	Cytoplasmic dynein 1 light intermediate chain 2
	1.40427	3.26866	1.7236	1.43963	2.43624	1.77361	2.39626	2.50722	2.70861	2.50189	2.37436	3.73695	2.97768	2.59555	1.43975	1.5512	1.94541	1.44277	3.01807	2.33308	1.32193	0.441368	2.96252	2.70371	O43240	O43240	KLK10_HUMAN	KLK10	Kallikrein-10
	0.968986	2.17834	1.86627	2.15646	0.908577	2.10495	1.5141	2.12349	1.83933	2.23543	1.70712	2.09132	-0.883205	2.27114	1.44556	2.20849	1.54636	2.34006	1.05938	2.25246	0.912537	2.34392	0.299561	1.94615	O43242	O43242;O43242-2	PSMD3_HUMAN	PSMD3	26S proteasome non-ATPase regulatory subunit 3
	NaN	1.97873	NaN	0.239654	NaN	1.98321	NaN	1.79255	NaN	0.861031	2.48752	1.22641	NaN	NaN	NaN	NaN	1.80122	NaN	NaN	NaN	NaN	2.52959	NaN	1.81405	O43248	O43248	HXC11_HUMAN	HOXC11	Homeobox protein Hox-C11
	NaN	NaN	NaN	-3.21452	NaN	NaN	NaN	-3.14771	NaN	-1.33218	NaN	-1.74833	NaN	-4.26826	NaN	-1.38506	NaN	-2.60188	NaN	-1.7742	NaN	NaN	NaN	-2.36318	O43251;O43251-10;O43251-2;O43251-5;O43251-6;O43251-8	O43251;O43251-2;O43251-3;O43251-5;O43251-6;O43251-8;O43251-10	RFOX2_HUMAN	RBFOX2	RNA binding protein fox-1 homolog 2
	-0.88021	0.444069	0.011219	0.700284	-0.846487	0.778848	-0.388916	-0.434408	-0.178095	0.691105	-0.510074	0.696789	NaN	1.22494	0.428068	1.04989	-0.358318	0.42211	-0.784588	1.13144	-0.546623	0.164946	NaN	0.352142	O43252	O43252	PAPS1_HUMAN	PAPSS1	Bifunctional 3'-phosphoadenosine 5'-phosphosulfate synthase 1
	-2.32265	-1.30183	-1.27519	-0.948857	NaN	-0.808469	-2.47207	-1.57015	-1.82027	-1.10379	-1.97614	-1.47883	NaN	-1.62125	-1.54244	-1.07184	-2.35737	-0.785332	NaN	-1.37435	-2.8784	-1.19015	-3.67862	-1.74951	O43264	O43264;O43264-2	ZW10_HUMAN	ZW10	Centromere/kinetochore protein zw10 homolog
	NaN	-0.0137653	NaN	-1.96861	-4.69781	0.289687	NaN	-0.17227	NaN	-0.759708	-3.43775	0.108192	NaN	-0.0745735	NaN	-1.02048	NaN	-1.16555	-2.05895	-0.502787	NaN	-0.508833	NaN	-0.564659	O43278-2	O43278;O43278-2	SPIT1_HUMAN	SPINT1	Isoform 2 of Kunitz-type protease inhibitor 1
	NaN	-1.21323	NaN	-1.73168	NaN	-0.48611	-2.56909	-1.9741	-2.78601	-1.51955	-1.71111	-1.10911	NaN	-0.68363	-2.84306	-1.95219	NaN	NaN	NaN	-1.08796	NaN	-2.13285	NaN	NaN	O43281;O43281-2;O43281-3	O43281;O43281-2;O43281-3	EFS_HUMAN	EFS	Embryonal Fyn-associated substrate
	-0.534345	0.0355644	0.38084	0.360068	-1.44891	0.179889	0.0233288	-0.280777	0.0630264	0.42807	0.0601091	0.0189304	NaN	0.496485	0.0260696	0.53454	-0.984518	-0.159737	-0.0244522	0.385084	-0.0987778	0.253918	-0.853189	-0.343733	O43290	O43290	SNUT1_HUMAN	SART1	U4/U6.U5 tri-snRNP-associated protein 1
	-0.329392	0.483963	0.0705471	0.62691	0.470892	-0.0766535	-0.756683	0.570152	0.245571	0.565575	0.293675	0.429092	NaN	0.0856838	0.594078	0.900146	0.199768	1.10538	0.506062	1.51687	-0.0430698	0.16013	NaN	0.161798	O43292	O43292;O43292-2	GPAA1_HUMAN	GPAA1	Glycosylphosphatidylinositol anchor attachment 1 protein
	NaN	NaN	-2.38349	-2.45918	-2.5362	NaN	NaN	-3.26189	-2.16295	-3.04618	-2.03215	-2.49165	NaN	NaN	-4.47991	-1.22813	-2.72343	-2.96439	NaN	-2.77154	-2.19446	-2.33034	NaN	NaN	O43293	O43293	DAPK3_HUMAN	DAPK3	Death-associated protein kinase 3
	-0.148583	-2.51095	-0.639772	-1.39122	0.774441	-1.42713	-0.0240173	-1.99092	-0.502279	-2.05763	-0.441154	-3.07296	-4.91953	-4.31634	0.1998	-0.706966	-2.2305	-2.22064	-3.9343	-2.17451	-0.229483	-1.74767	-3.72843	-1.91282	O43294;O43294-2	O43294;O43294-2	TGFI1_HUMAN	TGFB1I1	Transforming growth factor beta-1-induced transcript 1 protein
	-4.94568	-2.52535	-2.25047	-2.12163	-4.83591	-2.0099	-4.38477	-3.22192	-3.54556	-2.27409	-2.95595	-2.64826	NaN	-2.55886	-2.84261	-2.4127	-3.97534	-2.64862	NaN	-2.57728	-5.81515	-3.02463	NaN	NaN	O43299	O43299;O43299-2;O43299-3	AP5Z1_HUMAN	AP5Z1	AP-5 complex subunit zeta-1
	-0.278958	0.457491	-0.303125	-0.716392	0.16711	-0.0974989	-0.0375767	-1.19824	-1.2835	-0.549805	0.0949297	-1.85687	NaN	-2.47054	0.851875	1.5295	-3.34542	-0.765989	-1.41499	-0.131344	-0.306103	-0.538155	NaN	-1.02005	O43301	O43301	HS12A_HUMAN	HSPA12A	Heat shock 70 kDa protein 12A
	-0.639831	-0.211885	-0.0400124	-1.22648	1.13865	-0.597009	0.438604	-3.16995	NaN	-1.81303	0.663321	NaN	NaN	-2.66875	0.733482	0.707502	NaN	-2.09701	NaN	-2.77514	NaN	NaN	NaN	NaN	O43301;Q96MM6	O43301;Q96MM6	HS12A_HUMAN;HS12B_HUMAN	HSPA12A;HSPA12B	Heat shock 70 kDa protein 12A
	NaN	NaN	-4.35352	NaN	NaN	NaN	NaN	NaN	NaN	NaN	NaN	NaN	NaN	NaN	NaN	NaN	NaN	NaN	NaN	NaN	NaN	NaN	NaN	NaN	O43307;O43307-2;O43307-3;Q96N96;Q96N96-2;Q96N96-3;Q96N96-4;Q96N96-5;Q96N96-6	Q9NR80;Q9NR80-3;Q9NR80-4;O43307;O43307-2;O43307-3;Q96N96;Q96N96-2;Q96N96-3;Q96N96-4;Q96N96-5;Q96N96-6	ARHG9_HUMAN;SPT13_HUMAN	ARHGEF9;SPATA13	Rho guanine nucleotide exchange factor 9
	-2.75854	-2.2098	-2.39119	-2.41712	-3.38185	-2.07304	-2.71166	NaN	NaN	-4.84213	-2.09418	-3.05378	NaN	-4.50025	-1.94123	-2.66715	NaN	NaN	NaN	-4.96449	NaN	NaN	NaN	-4.43254	O43312;O43312-2;O43312-4;O43312-5	O43312;O43312-2;O43312-4;O43312-5	MTSS1_HUMAN	MTSS1	Protein MTSS 1
	-2.22417	-1.26568	-0.739138	-0.886121	NaN	-0.958838	-1.78192	-1.10638	-1.55115	-0.459747	-0.703086	-1.09387	NaN	-0.902641	-1.35738	-0.895247	-2.06844	-0.473444	-2.89512	-0.271854	NaN	-1.44128	NaN	-1.30579	O43314;O43314-2	O43314;O43314-2;Q6PFW1;Q6PFW1-2;Q6PFW1-3;Q6PFW1-4;Q6PFW1-5;Q6PFW1-6;Q6PFW1-7	VIP2_HUMAN	PPIP5K2	Inositol hexakisphosphate and diphosphoinositol-pentakisphosphate kinase 2
	-1.40332	-0.0401134	-0.584846	0.327083	-2.12766	-0.0982561	-1.09166	-0.0860634	-0.656912	-0.104477	-0.780616	0.0570545	NaN	-0.182358	-0.285934	0.315119	-0.873985	0.55456	-1.33746	0.550982	-1.44336	0.101332	-1.53371	0.0731468	O43324	O43324;O43324-2	MCA3_HUMAN	EEF1E1	Eukaryotic translation elongation factor 1 epsilon-1
	NaN	-5.37713	NaN	-4.43793	NaN	-5.51099	NaN	NaN	NaN	NaN	NaN	NaN	NaN	NaN	NaN	-5.82107	NaN	NaN	NaN	NaN	NaN	NaN	NaN	NaN	O43353;O43353-2	O43353;O43353-2	RIPK2_HUMAN	RIPK2	Receptor-interacting serine/threonine-protein kinase 2
	2.67808	-0.0599861	1.16934	0.453847	-0.470037	0.528304	1.80051	0.777386	1.27829	1.39154	1.33768	1.09132	NaN	1.41652	1.11491	1.27519	-0.0435295	0.78776	-0.505901	1.48899	1.38827	1.20154	-0.868547	0.392406	O43390	O43390;O43390-3	HNRPR_HUMAN	HNRNPR	Heterogeneous nuclear ribonucleoprotein R
	2.12068	2.8949	2.90326	2.86357	1.79282	2.45168	2.71941	3.0497	2.78345	3.29399	2.50416	3.07127	0.121307	3.50002	2.8907	3.35342	2.54391	2.97197	2.20321	3.48194	2.11955	2.94157	2.00615	2.61006	O43390;O43390-4	O43390;O43390-2;O43390-4	HNRPR_HUMAN	HNRNPR	Heterogeneous nuclear ribonucleoprotein R
	3.58498	4.29132	4.33926	4.49567	3.51141	4.4101	4.14545	4.4253	4.1031	4.52399	4.08083	4.54834	1.71786	4.8042	4.47991	4.88741	4.00356	4.47823	3.53563	4.54083	3.55639	4.4527	3.39408	4.23155	O43390;O43390-4;O60506-3	O60506;O60506-2;O60506-3;O60506-4;O43390;O43390-2;O43390-4	HNRPQ_HUMAN;HNRPR_HUMAN	HNRNPR;SYNCRIP	Heterogeneous nuclear ribonucleoprotein R
	-0.926423	0.238861	0.469845	0.858237	-0.555948	0.503213	0.0202789	0.638865	0.177826	0.565575	0.079669	0.764959	NaN	0.538305	0.318443	0.668331	0.307571	0.997795	-0.667625	0.786795	-0.306103	0.702234	-0.480715	0.15	O43395	O43395;O43395-3	PRPF3_HUMAN	PRPF3	U4/U6 small nuclear ribonucleoprotein Prp3
	0.993861	2.22224	1.66018	2.02459	0.908577	2.22874	1.34629	2.23497	1.7948	2.61394	1.24828	2.53701	-0.104969	2.59224	1.96937	2.54761	1.57061	1.86633	1.26505	2.89166	1.36375	2.23191	1.0305	2.23893	O43396	O43396	TXNL1_HUMAN	TXNL1	Thioredoxin-like protein 1
	1.85482	2.53549	2.34095	2.28525	2.27302	2.46149	2.22364	2.20507	2.34157	2.5391	2.44791	2.56914	0.286053	2.60869	2.28645	2.48135	2.29598	2.329	1.19794	2.20612	2.0572	2.24314	1.67267	1.77904	O43399;O43399-5;O43399-7	O43399;O43399-5;O43399-7	TPD54_HUMAN	TPD52L2	Tumor protein D54
	-0.056325	0.702602	0.114178	0.48186	-0.221651	1.12154	-0.133045	-0.0202522	-0.240017	0.142372	-0.0813932	0.303343	NaN	0.0559406	0.56237	0.98761	-0.433777	0.921343	-1.42309	0.831882	-0.180573	-0.01717	NaN	0.113594	O43402	O43402	EMC8_HUMAN	EMC8	ER membrane protein complex subunit 8
	0.0542345	0.215429	-0.816454	0.16204	0	-0.0985785	-0.337337	NaN	0.117134	0.114876	-0.271733	0.277754	NaN	0.694424	0.0901413	0.302681	0	0.516087	-0.100401	0.550982	0.0210609	-0.649887	-0.156118	-0.299133	O43414;O43414-2;O43414-3	O43414;O43414-2;O43414-3	ERI3_HUMAN	ERI3	ERI1 exoribonuclease 3
	-1.55707	NaN	-1.52712	-2.4339	-1.88221	-2.62159	-1.45881	-3.91686	-1.8347	-2.22995	-2.10096	NaN	NaN	NaN	-1.20555	-2.42337	-1.99748	-2.47621	NaN	NaN	NaN	-2.85652	NaN	NaN	O43426;O43426-2;O43426-4	O43426;O43426-2;O43426-4;O43426-5	SYNJ1_HUMAN	SYNJ1	Synaptojanin-1
	-3.02421	-1.79546	-1.35999	-1.42549	-2.61901	-1.69429	-2.21828	-2.29609	-2.06713	-2.45573	-1.72257	-2.42826	NaN	-2.19708	-2.28149	-1.90053	-2.19908	-2.34253	NaN	-2.35146	NaN	-2.63937	NaN	-2.65042	O43427;O43427-2	O43427;O43427-2	FIBP_HUMAN	FIBP	Acidic fibroblast growth factor intracellular-binding protein
	1.79592	1.36082	0.718422	1.43247	-0.0127106	1.42521	0.0589924	0.422054	1.06984	0.817636	0.293675	0.685106	NaN	0.656948	1.57302	1.65504	-1.79185	1.03455	NaN	0.886332	-0.857315	1.03066	1.85415	0.833675	O43432;O43432-3	O43432;O43432-2;O43432-3	IF4G3_HUMAN	EIF4G3	Eukaryotic translation initiation factor 4 gamma 3
	-0.684367	0.921772	0.158892	1.0852	-0.288523	1.02787	-0.178925	0.817463	-0.210251	1.18509	-0.27982	1.14347	NaN	1.10946	0.0696907	1.09982	0.0832539	1.12255	-0.375139	1.04792	-0.752285	1.42831	-1.17394	1.28956	O43432;O43432-3;Q04637-8	Q04637;Q04637-3;Q04637-4;Q04637-5;Q04637-6;Q04637-7;Q04637-8;Q04637-9;O43432;O43432-3;O43432-4	IF4G1_HUMAN;IF4G3_HUMAN	EIF4G1;EIF4G3	Eukaryotic translation initiation factor 4 gamma 3
	-0.339309	0.548092	0.541994	0.941293	-1.03717	0.860148	0.220181	0.300064	0.372204	0.512135	0.201417	0.719872	NaN	0.96361	0.143766	0.572573	-0.0429497	0.379883	NaN	0.842937	-0.974567	0.680374	-0.556808	-0.0895252	O43447	O43447;O43447-2	PPIH_HUMAN	PPIH	Peptidyl-prolyl cis-trans isomerase H
	-0.190003	-0.07127	0.393896	0.7587	0.109625	0.38457	0.206242	0.382526	0.310276	0.31089	0.254857	0.731277	NaN	0.644238	1.01694	0.933569	0.716827	0.891596	-0.656897	0.564404	0.270088	0.243992	0.495956	0.365688	O43464;O43464-3	O43464;O43464-2;O43464-3;P83110;P83110-2	HTRA2_HUMAN	HTRA2	Serine protease HTRA2, mitochondrial
	NaN	-1.28823	NaN	-2.29126	NaN	-0.868756	NaN	-2.56141	NaN	-2.8669	NaN	-2.20504	NaN	-1.68733	NaN	-2.94858	NaN	NaN	NaN	-3.51829	NaN	-1.53839	NaN	NaN	O43474;O43474-1;O43474-4	O43474;O43474-1;O43474-4	KLF4_HUMAN	KLF4	Krueppel-like factor 4
	1.24244	0.85235	1.58247	1.05755	1.70239	1.08818	1.72919	1.86126	1.87827	1.56557	1.36224	1.66146	-0.416058	1.7956	1.6353	2.23554	1.46591	1.78776	0.925362	2.13144	0.95693	1.29081	1.05445	1.17112	O43488	O43488;Q8NHP1	ARK72_HUMAN	AKR7A2	Aflatoxin B1 aldehyde reductase member 2
	1.9627	0.768692	2.07521	0.195083	2.09192	-0.0940695	2.13813	-0.182327	2.00486	0.222284	2.12813	-0.454172	-1.55462	-1.30939	2.08918	0.163204	1.16197	-0.406717	-0.258463	-2.189	1.63705	0.155525	0.0122776	-0.693787	O43491	O43491;O43491-2;O43491-3;O43491-4	E41L2_HUMAN	EPB41L2	Band 4.1-like protein 2
	NaN	NaN	-1.62445	NaN	NaN	NaN	-1.75948	NaN	-3.90335	-3.0708	NaN	NaN	NaN	NaN	-3.05146	-3.8501	-4.09565	NaN	NaN	NaN	NaN	NaN	NaN	NaN	O43491;P11171;P11171-2	P11171;P11171-2;P11171-3;P11171-4;P11171-5;P11171-6;P11171-7;O43491;O43491-2;O43491-3;O43491-4	E41L2_HUMAN;EPB41_HUMAN	EPB41;EPB41L2	Band 4.1-like protein 2
	1.5072	0.416849	1.80893	0.252233	0.915304	-0.597516	1.80976	0.197107	1.55954	0.617104	1.2744	-0.300182	NaN	-0.233479	1.15089	0.0827446	0.849583	0.755093	0.488888	1.18456	1.44001	0.333452	-0.0890045	-0.407347	O43491;Q9Y2J2-2	O43491;O43491-2;O43491-3;O43491-4;Q9Y2J2;Q9Y2J2-2;Q9Y2J2-3;Q9Y2J2-4	E41L2_HUMAN;E41L3_HUMAN	EPB41L2;EPB41L3	Band 4.1-like protein 2
	-2.01455	-1.7115	-3.25715	NaN	NaN	NaN	-4.00978	-3.04986	-3.47726	-3.00405	NaN	-3.57864	NaN	-3.88107	-3.56	-3.18496	-4.75283	-2.51597	NaN	-4.2048	NaN	-3.34336	NaN	NaN	O43493;O43493-3;O43493-4;O43493-5;O43493-7	O43493;O43493-3;O43493-4;O43493-5;O43493-7	TGON2_HUMAN	TGOLN2	Trans-Golgi network integral membrane protein 2
	NaN	-2.35271	-2.88791	-2.29928	-3.77286	NaN	-3.01032	-3.92994	NaN	-3.01737	-4.35669	NaN	NaN	-1.8952	-2.90486	-2.11922	NaN	NaN	NaN	-2.14363	NaN	NaN	NaN	NaN	O43504	O43504	LTOR5_HUMAN	LAMTOR5	Ragulator complex protein LAMTOR5
	NaN	NaN	NaN	NaN	NaN	NaN	NaN	NaN	NaN	NaN	NaN	NaN	NaN	NaN	-2.80269	NaN	NaN	NaN	NaN	NaN	NaN	NaN	NaN	NaN	O43508-2;O75888;O75888-2;O75888-3;O75888-4;O75888-5	O43508-2;O75888;O75888-2;O75888-3;O75888-4;O75888-5	TNF12_HUMAN;TNF13_HUMAN	TNFSF12;TNFSF13	Isoform TWE-PRIL of Tumor necrosis factor ligand superfamily member 12
	1.77813	2.09062	3.25412	1.79265	1.24393	0.955726	2.59923	-0.852194	2.7743	1.78421	2.74028	-0.0431843	-1.19464	-1.70031	2.24044	1.57257	2.38891	1.67587	0.784662	-1.01529	1.27448	0.612736	2.1822	-0.499292	O43516;O43516-3	O43516;O43516-2;O43516-3	WIPF1_HUMAN	WIPF1	WAS/WASL-interacting protein family member 1
	0.851417	0.522781	-0.248295	0.0261927	-0.592129	0.820071	0.617773	1.0539	0.715792	0.784214	0.582021	1.16044	1.91195	0.943001	0.27997	-0.585371	1.10334	-0.248217	1.87005	1.01897	-0.0321808	0.755476	1.60942	1.63545	O43548	O43548;O43548-2	TGM5_HUMAN	TGM5	Protein-glutamine gamma-glutamyltransferase 5
	0.730826	-0.966904	-0.905842	NaN	-1.82663	NaN	-1.13704	NaN	-2.92446	-3.02962	-2.09132	-3.39504	NaN	NaN	-0.519152	0.123541	NaN	-2.25792	NaN	-2.62253	-0.729658	NaN	NaN	-2.53704	O43556;O43556-3;O43556-4	O43556;O43556-3;O43556-4	SGCE_HUMAN	SGCE	Epsilon-sarcoglycan
	NaN	NaN	-0.119417	-1.51724	NaN	-0.939225	-0.358185	NaN	-0.619011	-2.77942	-0.192451	NaN	NaN	NaN	-1.62583	-3.45154	NaN	NaN	NaN	NaN	NaN	NaN	NaN	NaN	O43566	O43566;O43566-5;O43566-6	RGS14_HUMAN	RGS14	Regulator of G-protein signaling 14
	NaN	-1.01949	NaN	-1.85545	NaN	-0.995555	NaN	-0.362509	NaN	-0.871235	NaN	0.128223	NaN	0.311123	NaN	-1.00977	NaN	NaN	NaN	-1.09504	NaN	-0.378563	NaN	NaN	O43570;O43570-2	O43570;O43570-2	CAH12_HUMAN	CA12	Carbonic anhydrase 12
	0.515813	1.71941	1.0833	1.57584	0.452513	1.56514	1.19922	1.63326	1.44893	1.75	1.20142	1.63134	-2.76023	1.73095	1.29934	1.50748	0.439819	1.48322	0.462734	1.78679	0.504993	1.68587	0.0603733	1.28243	O43583	O43583	DENR_HUMAN	DENR	Density-regulated protein
	-1.0085	-2.45704	-0.647396	-2.63138	NaN	NaN	-0.76515	NaN	-0.556042	-1.76183	-1.50707	-2.46643	NaN	NaN	-1.02373	-2.71674	-0.689186	NaN	-1.32426	NaN	-1.78873	NaN	-1.17144	NaN	O43586;O43586-2	O43586;O43586-2	PPIP1_HUMAN	PSTPIP1	Proline-serine-threonine phosphatase-interacting protein 1
	0.515813	1.07764	1.18444	1.24903	0.461731	1.46474	0.832624	0.447817	0.454666	1.07883	0.908126	0.882143	NaN	0.592243	0.428068	1.12897	0.109972	0.931124	-1.31542	1.0669	NaN	0.669319	-0.989248	1.28243	O43592	O43592	XPOT_HUMAN	XPOT	Exportin-T
	0.427278	0.768692	0.856869	0.931169	0.415039	0.908729	0.377722	0.940521	0.52178	1.39154	0.60278	1.14347	-1.04089	0.173216	0.0734787	0.807037	1.03527	0.628561	0.304855	1.15824	-0.204821	0.248657	0.299561	1.10804	O43598	O43598	DNPH1_HUMAN	DNPH1	2'-deoxynucleoside 5'-phosphate N-hydrolase 1
	-1.34213	-0.265556	-0.361904	0.399831	-1.41053	-0.0866575	-0.753078	-0.0849419	-0.888391	-0.295013	-0.434247	0.126766	NaN	0.0503407	0.110453	0.510298	-1.14774	0.55456	-1.55425	0.231146	-1.37066	0.333452	-2.79999	-0.394459	O43615	O43615	TIM44_HUMAN	TIMM44	Mitochondrial import inner membrane translocase subunit TIM44
	0.61535	0.978727	1.27191	1.93117	0.650927	1.88949	0.377722	0.91304	0.753511	1.10614	0.280852	1.18554	NaN	0.846426	0.894945	1.77051	0.792999	0.798487	-0.360394	1.10414	-0.0987778	0.986801	-1.14495	0.732746	O43617	O43617;O43617-2	TPPC3_HUMAN	TRAPPC3	Trafficking protein particle complex subunit 3
	0.558125	1.51638	0.759352	1.19927	0.461731	1.62452	0.709566	1.61063	0.928598	1.42084	0.848536	1.74822	-0.446043	1.70057	1.50792	1.7519	1.32478	1.50957	0.812542	1.48194	0.338802	1.85641	1.12963	1.42512	O43633	O43633	CHM2A_HUMAN	CHMP2A	Charged multivesicular body protein 2a
	-0.352481	0.779419	0.469845	1.13015	-0.200392	0.552966	0.402384	0.931419	0.135599	0.666857	0.795424	0.612957	NaN	0.524498	0.331043	1.12897	-0.192595	1.13106	-1.10505	1.00919	-0.709486	0.0327148	-0.115477	0.711685	O43639	O43639	NCK2_HUMAN	NCK2	Cytoplasmic protein NCK2
	NaN	-3.17904	-1.4209	-1.45818	-2.69118	-2.39218	-1.37667	-0.959835	-1.57526	-1.46308	-2.01206	-1.85495	NaN	-2.32986	-2.47611	-2.13706	-2.08974	-1.90838	NaN	-1.97721	NaN	-2.58298	-2.0167	-1.81371	O43639;P16333	P16333;O43639	NCK1_HUMAN;NCK2_HUMAN	NCK1;NCK2	Cytoplasmic protein NCK2
	-1.53532	-0.861898	-0.128422	-0.749093	-0.795668	-1.20632	-0.0915756	-0.544012	-0.733799	-0.144464	-0.429984	-0.127584	NaN	-0.291792	-0.863659	-0.686544	-1.11917	-1.00414	-1.21532	0.117672	-1.41029	-0.732637	-1.61978	-0.489622	O43660;O43660-2	O43660;O43660-2	PLRG1_HUMAN	PLRG1	Pleiotropic regulator 1
	-0.516898	-1.81923	-0.918673	-0.699632	NaN	-2.54306	-0.178587	-2.20583	0.258747	-0.0761223	0.228385	-1.61042	NaN	-1.56906	-0.669796	-0.98378	-0.554579	-0.716932	-0.691179	-2.09425	-1.27812	-2.3218	-0.744795	-1.50003	O43665;O43665-1;O43665-2	O43665;O43665-1;O43665-2	RGS10_HUMAN	RGS10	Regulator of G-protein signaling 10
	0.917912	0.902275	1.55368	1.19927	-0.202477	0.515813	1.21323	0.650005	0.944992	1.42807	1.18086	1.2102	NaN	1.34762	0.675379	1.60751	0.699339	0.931124	0.597036	1.40943	0.330389	0.646952	0.572578	1.16338	O43670;O43670-2;O43670-4	O43670;O43670-2;O43670-3;O43670-4	ZN207_HUMAN	ZNF207	BUB3-interacting and GLEBS motif-containing protein ZNF207
	-2.58333	-0.808289	-0.614174	-0.93035	-1.91056	-1.31653	-1.2995	-0.338652	-0.827663	-0.617514	-2.30259	-0.389311	NaN	0.195496	-0.478823	-0.255344	0.0142136	-1.54448	-1.56047	-0.655876	-1.98444	-0.699341	-0.929298	-0.0259495	O43674;O43674-2	O43674;O43674-2	NDUB5_HUMAN	NDUFB5	NADH dehydrogenase [ubiquinone] 1 beta subcomplex subunit 5, mitochondrial
	NaN	0.72497	0.393896	0.84751	-0.706577	0.778848	0.233988	1.54053	0.360029	1.16792	-0.126393	1.79244	NaN	1.69442	0.0393333	1.37588	NaN	0.766064	NaN	0.564404	NaN	NaN	NaN	NaN	O43676	O43676	NDUB3_HUMAN	NDUFB3	NADH dehydrogenase [ubiquinone] 1 beta subcomplex subunit 3
	-0.359183	1.20245	0.243336	0.920972	-0.679813	1.16218	-0.0322571	0.856457	0.163887	0.944086	0.439281	1.42207	NaN	1.24191	0.392445	1.08006	0.857487	1.23737	-1.67224	0.263794	-0.400963	0.541769	0.0721493	1.20918	O43678	O43678	NDUA2_HUMAN	NDUFA2	NADH dehydrogenase [ubiquinone] 1 alpha subcomplex subunit 2
	NaN	-1.68856	NaN	-2.32419	-2.83002	-1.9505	NaN	NaN	NaN	-2.20653	-2.32821	NaN	NaN	NaN	-1.83687	-1.42476	NaN	NaN	NaN	NaN	NaN	NaN	NaN	NaN	O43679;O43679-2;O43679-3;Q86U70;Q86U70-2;Q86U70-3	Q86U70;Q86U70-3;Q86U70-2;O43679;O43679-2;O43679-3	LDB1_HUMAN;LDB2_HUMAN	LDB1;LDB2	LIM domain-binding protein 2
	1.76374	2.62741	2.45435	2.56606	1.95175	2.53451	1.91206	2.46053	2.31659	2.676	2.26791	2.53701	-0.673641	2.21638	1.94499	2.74877	2.2843	2.8916	0.741808	2.82354	1.54553	2.5204	1.39173	2.47597	O43681	O43681	GET3_HUMAN	GET3	ATPase GET3
	0.975245	1.95053	2.29645	2.42528	0.87447	2.31778	1.6644	1.88503	1.85677	2.72085	1.7727	2.50746	-1.19972	2.81558	2.00912	2.7075	1.81752	2.25695	1.3195	2.60718	1.07744	2.35085	1.26919	2.01224	O43684;O43684-2	O43684;O43684-2	BUB3_HUMAN	BUB3	Mitotic checkpoint protein BUB3
	3.15967	4.25335	3.55368	3.78985	3.3594	3.55907	3.89695	4.46527	3.89735	4.07193	3.31899	4.21427	1.63879	4.27527	3.0363	4.01649	3.04396	3.42557	2.32919	4.05031	2.89268	3.80177	2.74618	3.92343	O43707	O43707;O43707-2;O43707-3	ACTN4_HUMAN	ACTN4	Alpha-actinin-4
	3.70281	4.62444	4.39714	4.68831	4.28345	4.40164	4.89695	4.89208	4.53403	4.71347	4.09004	4.61911	2.077	4.60542	4.17381	5.02297	3.40518	3.9978	2.66743	4.43522	3.67741	4.09816	3.08674	4.51601	O43707;P12814;P12814-3	P12814;P12814-2;P12814-3;P12814-4;O43707;O43707-2;O43707-3	ACTN1_HUMAN;ACTN4_HUMAN	ACTN1;ACTN4	Alpha-actinin-4
	4.03788	5.00752	4.62877	4.88471	4.54432	4.05834	4.77241	4.99396	4.56087	4.40076	4.16175	4.29334	2.72553	4.41277	3.96735	4.69781	3.76175	3.96246	2.90446	4.3409	3.71828	4.1977	3.47393	4.54606	O43707;P12814;P12814-3;P35609;P35609-2	P12814;P12814-2;P12814-3;P12814-4;P35609;P35609-2;O43707;Q08043	ACTN1_HUMAN;ACTN2_HUMAN;ACTN4_HUMAN	ACTN1;ACTN2;ACTN4	Alpha-actinin-4
	NaN	-1.17006	-1.82965	-1.7687	-2.30967	-1.22328	NaN	-0.739473	-1.23698	-0.449413	-2.75425	-0.651867	NaN	-0.250891	-2.46321	-0.825432	NaN	-0.893185	-2.26464	-0.240622	NaN	-0.697531	NaN	-1.99591	O43708	O43708;O43708-2;O43708-3	MAAI_HUMAN	GSTZ1	Maleylacetoacetate isomerase
	NaN	-2.21783	-1.5676	NaN	NaN	NaN	-1.96014	-2.90124	NaN	-1.83904	NaN	-1.60297	NaN	-1.62398	-1.55227	-1.00065	NaN	-1.03759	NaN	-0.996567	NaN	-2.94136	-1.58685	NaN	O43709;O43709-3	O43709;O43709-2;O43709-3	BUD23_HUMAN	BUD23	Probable 18S rRNA (guanine-N(7))-methyltransferase
	-2.7628	-2.00934	NaN	-1.65742	-4.45496	-1.50714	NaN	NaN	-2.24989	NaN	NaN	NaN	NaN	NaN	-0.929367	-1.76333	NaN	-1.54614	NaN	NaN	NaN	NaN	NaN	-1.48692	O43716	O43716	GATC_HUMAN	GATC	Glutamyl-tRNA(Gln) amidotransferase subunit C, mitochondrial
	-0.121615	0.193195	1.02575	0.425277	0.559427	0.647603	0.607204	0.534529	0.637259	0.913498	0.865813	0.685106	NaN	0.656948	0.807482	1.11932	0.149143	0.901579	-0.275969	1.08564	0.12199	0.415136	-1.55718	1.05049	O43719	O43719	HTSF1_HUMAN	HTATSF1	HIV Tat-specific factor 1
	0.0061388	1.51638	1.13086	1.34366	-0.197395	1.03664	0.120401	1.36235	0.677059	0.425154	0.973342	1.24244	-5.47949	0.890148	0.733482	1.97161	0.768053	1.09671	-0.948118	1.22737	-0.217098	0.786503	-0.292006	1.32466	O43739;O43739-2	O43739;O43739-2	CYH3_HUMAN	CYTH3	Cytohesin-3
	NaN	-1.48734	NaN	-2.99348	NaN	-1.09788	NaN	-1.26093	NaN	-2.80988	NaN	-1.1577	NaN	-0.541693	NaN	-3.04485	NaN	NaN	NaN	-1.96753	NaN	-1.70739	NaN	-2.28685	O43745	O43745	CHP2_HUMAN	CHP2	Calcineurin B homologous protein 2
	1.11218	2.11623	1.89869	2.18656	1.04975	2.42855	1.34629	1.97637	1.34157	2.23543	1.59762	2.04637	-2.00826	2.14599	1.6045	2.48135	1.31333	2.09236	0.314636	2.27304	0.489965	1.98234	-0.183865	2.07131	O43747	O43747;O43747-2	AP1G1_HUMAN	AP1G1	AP-1 complex subunit gamma-1
	NaN	-1.6877	NaN	-2.58178	NaN	-1.71679	NaN	-1.99846	-2.57169	-1.4343	NaN	-1.17021	NaN	-1.13077	-1.91906	-0.92909	NaN	-1.30027	NaN	-1.37462	NaN	-3.37716	-1.63944	-1.39579	O43752	O43752	STX6_HUMAN	STX6	Syntaxin-6
	-0.720084	2.07764	-0.762344	2.29317	-0.174677	1.71472	-1.27675	2.04549	-0.507967	2.676	-0.208531	2.30483	-1.92693	1.7067	1.51346	3.04989	0.681637	3.26083	1.22412	2.65187	-1.23793	1.95984	0.668795	1.99926	O43759-2	O43759;O43759-2	SNG1_HUMAN	SYNGR1	Isoform 1B of Synaptogyrin-1
	1.68192	2.68274	2.41646	2.48532	1.2332	2.02347	2.26121	2.65001	2.29757	2.46369	1.96134	2.67628	1.08597	2.7128	2.39545	1.39999	2.42394	2.08799	1.91254	2.2893	1.21174	2.14281	2.20912	2.26085	O43760;O43760-2	O43760;O43760-2	SNG2_HUMAN	SYNGR2	Synaptogyrin-2
	NaN	-1.44581	-1.78035	-1.88848	NaN	-1.19698	NaN	-1.46914	-0.747484	-1.58002	NaN	-1.86776	NaN	-2.95256	NaN	-0.653507	NaN	-0.586117	NaN	-0.735832	NaN	-1.97082	NaN	-1.48775	O43765	O43765	SGTA_HUMAN	SGTA	Small glutamine-rich tetratricopeptide repeat-containing protein alpha
	1.3619	1.23398	1.31373	1.29712	0.70627	2.02347	1.4386	2.46053	1.48861	2.15925	1.2744	2.85633	NaN	3.00645	1.60967	2.07007	1.35301	2.21352	0.408964	2.23997	1.15094	2.74235	0.830074	2.29311	O43768;O43768-3	O43768;O43768-2;O43768-3;O43768-4;O43768-5;O43768-6;O43768-7;O43768-8;O43768-9	ENSA_HUMAN	ENSA	Alpha-endosulfine
	NaN	NaN	NaN	-3.9557	NaN	NaN	NaN	NaN	NaN	-2.15216	NaN	NaN	NaN	NaN	NaN	-1.52555	NaN	NaN	NaN	-2.18059	NaN	-1.25688	NaN	NaN	O43768;O43768-3;P56211	O43768;O43768-2;O43768-3;O43768-4;O43768-5;O43768-6;O43768-7;O43768-9;P56211;P56211-2	ARP19_HUMAN;ENSA_HUMAN	ARPP19;ENSA	Alpha-endosulfine
	1.00001	1.51638	2.46367	1.56932	0.337036	0.589187	1.87289	1.41554	1.81724	1.80102	1.67807	1.44303	0.337036	1.61196	2.28968	1.35136	2.46849	1.83019	0.314636	0.842937	0.967819	1.54177	1.57258	1.05885	O43772	O43772	MCAT_HUMAN	SLC25A20	Mitochondrial carnitine/acylcarnitine carrier protein
	2.16516	3.12045	2.73391	3.3645	2.04055	2.82767	2.57231	3.25882	2.63473	3.28406	2.47631	3.25829	-0.837669	3.61359	2.60967	3.45282	2.50166	3.10538	2.43834	3.71189	2.09493	3.41016	1.22239	2.99709	O43776	O43776	SYNC_HUMAN	NARS1	Asparagine--tRNA ligase, cytoplasmic
	2.79238	-1.43954	1.62185	-1.22992	1.81097	0.0578432	0.729195	1.44142	1.73948	7.91992	-0.12559	1.25039	3.66895	2.51056	1.54084	-0.983335	4.03876	3.42903	0.826283	0.197981	-0.643143	-0.744764	2.26406	0.964071	O43790	O43790;Q14533	KRT86_HUMAN	KRT86	Keratin, type II cuticular Hb6
	5.34024	2.81374	1.50637	2.05288	0.0497532	2.04536	5.58314	5.82301	5.40294	7.15599	0.831048	6.84588	4.074	6.45433	5.46212	6.41683	4.02127	5.48239	3.57686	6.04433	4.21174	5.71707	4.19303	6.41172	O43790;O95678;P02538;P04259;P05787;P05787-2;P08670;P08729;P12035;P13647;P14136;P14136-2;P14136-3;P48668;P78385;P78386;Q01546;Q5XKE5;Q8N1N4;Q9NSB2	Q01546;P05787;P05787-2;P48668;Q9NSB2;P02538;P08729;P78386;P12035;P13647;Q5XKE5;O43790;P04259;Q8N1N4;Q8N1N4-2;P14136;P14136-3;P14136-2;P78385;P08670;O95678;Q14533	GFAP_HUMAN;K22O_HUMAN;K2C3_HUMAN;K2C5_HUMAN;K2C6A_HUMAN;K2C6B_HUMAN;K2C6C_HUMAN;K2C75_HUMAN;K2C78_HUMAN;K2C79_HUMAN;K2C7_HUMAN;K2C8_HUMAN;KRT83_HUMAN;KRT84_HUMAN;KRT85_HUMAN;KRT86_HUMAN;VIME_HUMAN	GFAP;KRT3;KRT5;KRT6A;KRT6B;KRT6C;KRT7;KRT75;KRT76;KRT78;KRT79;KRT8;KRT83;KRT84;KRT85;KRT86;VIM	Keratin, type II cuticular Hb6
	NaN	0.19762	NaN	1.99574	NaN	-0.65619	NaN	NaN	NaN	2.00822	NaN	1.87702	NaN	1.10018	NaN	1.86593	NaN	0.463137	NaN	2.4784	NaN	-0.558313	NaN	3.22413	O43790;P08729;P78385;P78386;Q9NSB2	Q9NSB2;P08729;P78386;O43790;P78385;Q14533	K2C7_HUMAN;KRT83_HUMAN;KRT84_HUMAN;KRT85_HUMAN;KRT86_HUMAN	KRT7;KRT83;KRT84;KRT85;KRT86	Keratin, type II cuticular Hb6
	3.4227	-0.721861	1.94821	0.522887	1.61832	0.0477819	2.53655	2.44462	2.9141	8.30459	0.145923	1.94226	4.47203	2.59224	2.1258	-0.0244656	4.24114	4.0436	3.65593	0.798201	2.55459	0.776236	2.9386	2.24627	O43790;P78385	O43790;P78385;Q14533	KRT83_HUMAN;KRT86_HUMAN	KRT83;KRT86	Keratin, type II cuticular Hb6
	4.31579	1.32465	3.26304	0.723935	3.2305	1.84525	2.78418	3.69103	3.14095	9.15939	2.02039	2.91001	5.14367	3.65219	2.92642	0.681507	5.25617	5.33362	4.2913	1.46773	2.07241	1.27631	3.81789	2.79915	O43790;P78385;P78386	P78386;O43790;A6NCN2;P78385;Q14533	KRT83_HUMAN;KRT85_HUMAN;KRT86_HUMAN	KRT83;KRT85;KRT86	Keratin, type II cuticular Hb6
	4.34024	NaN	NaN	6.28574	NaN	NaN	NaN	4.99941	3.91826	NaN	NaN	3.16466	4.14725	NaN	2.87572	4.38195	3.85354	3.36011	NaN	NaN	2.82991	NaN	3.98294	NaN	O43790;P78385;P78386;Q9NSB2;Q9NSB4	Q9NSB2;P78386;O43790;Q9NSB4;P78385;Q14533	KRT82_HUMAN;KRT83_HUMAN;KRT84_HUMAN;KRT85_HUMAN;KRT86_HUMAN	KRT82;KRT83;KRT84;KRT85;KRT86	Keratin, type II cuticular Hb6
	0.515813	NaN	-0.60671	NaN	NaN	NaN	-0.54665	-1.0533	-0.835192	5.13405	NaN	-1.27061	0.479994	-1.37026	-2.24614	-3.25898	0.260651	1.00707	-1.07684	-2.67861	NaN	-3.01809	-0.658237	-1.5493	O43790;P78385;P78386;Q9NSB4	P78386;O43790;A6NCN2;Q9NSB4;P78385;Q14533	KRT82_HUMAN;KRT83_HUMAN;KRT85_HUMAN;KRT86_HUMAN	KRT82;KRT83;KRT85;KRT86	Keratin, type II cuticular Hb6
	NaN	NaN	-0.110062	NaN	-0.0515289	NaN	NaN	NaN	NaN	2.36918	NaN	NaN	NaN	NaN	NaN	NaN	NaN	1.54185	NaN	NaN	NaN	NaN	NaN	NaN	O43790;P78386	P78386;O43790;Q14533	KRT85_HUMAN;KRT86_HUMAN	KRT85;KRT86	Keratin, type II cuticular Hb6
	0.837743	1.29506	0.847408	1.51613	1.34702	1.59514	0.987347	0.976366	0.977232	1.39154	1.01266	0.808681	-2.58178	0.96361	0.860594	1.59363	0.174677	1.20549	0.324352	1.9388	0.983999	1.43485	-0.442024	1.4822	O43795;O43795-2	O43795;O43795-2	MYO1B_HUMAN	MYO1B	Unconventional myosin-Ib
	NaN	NaN	-5.88338	-6.39364	NaN	NaN	NaN	NaN	NaN	-6.7195	NaN	NaN	NaN	NaN	NaN	-5.27991	NaN	NaN	NaN	-6.28808	NaN	NaN	NaN	NaN	O43808	O43808	PM34_HUMAN	SLC25A17	Peroxisomal membrane protein PMP34
	0.100776	0.790066	0.939329	1.23263	-0.21015	1.05403	0.45048	1.07885	0.861092	1.6171	0.495864	1.31245	-0.98171	1.60542	0.742943	1.43931	0.985643	1.18928	0.462734	1.5843	-0.0321808	0.786503	1.36325	1.03361	O43809	O43809	CPSF5_HUMAN	NUDT21	Cleavage and polyadenylation specificity factor subunit 5
	1.66653	3.28757	2.29297	3.15429	1.66696	3.23066	2.39932	3.31938	2.0773	2.6453	2.10285	3.38464	0.634716	3.90088	2.39545	2.93907	1.04223	2.27242	1.60901	3.19968	1.7037	3.51886	1.47393	2.27168	O43813	O43813	LANC1_HUMAN	LANCL1	Glutathione S-transferase LANCL1
	-0.719106	0.509958	0.158371	0.112266	-1.44176	-0.181712	-0.277349	-0.271994	-0.363745	-0.0869846	-0.944474	-0.191572	NaN	-0.15583	-2.97807	-0.789957	-0.761415	-0.44132	-2.44461	-0.123972	-2.00228	-0.456806	-1.15056	-0.789665	O43815	O43815;O43815-2	STRN_HUMAN	STRN	Striatin
	-1.18741	0.0839405	-0.122114	0.48186	NaN	-0.262359	-0.272257	-0.405863	-0.715214	0.270441	-0.534455	0.118088	NaN	0.35667	0.0440598	1.00867	0.0282879	0.394096	-0.354822	0.481941	-0.93018	-0.323776	-0.796989	-0.025177	O43818	O43818	U3IP2_HUMAN	RRP9	U3 small nucleolar RNA-interacting protein 2
	NaN	-1.18888	-2.10943	-0.451142	NaN	-0.264903	-3.67746	-1.15726	NaN	NaN	NaN	-0.632185	0.395929	-0.293932	NaN	-1.11313	-1.82885	-0.576891	-1.40782	-1.06155	NaN	-1.69091	-3.75632	-0.945251	O43819	O43819	SCO2_HUMAN	SCO2	Protein SCO2 homolog, mitochondrial
	NaN	-3.84676	-3.61847	-3.56241	-3.7076	-3.94859	NaN	NaN	-4.34469	-2.76774	-4.41083	NaN	NaN	-3.63838	NaN	-3.25477	NaN	-4.83722	NaN	-3.72879	NaN	NaN	NaN	NaN	O43822;O43822-2;O43822-3	O43822;O43822-2;O43822-3	CF410_HUMAN	CFAP410	Cilia- and flagella-associated protein 410
	-2.93138	-1.42531	-1.6069	-1.39232	-2.92505	-1.62873	-2.91423	-2.24003	-2.38078	-1.43066	-2.73326	-2.16065	NaN	-1.63111	-2.96622	-1.55717	-1.89	-1.89589	NaN	-1.7423	-3.80017	-1.96583	-4.17026	-2.7535	O43823	O43823	AKAP8_HUMAN	AKAP8	A-kinase anchor protein 8
	-0.954484	0.253231	0.419659	0.575837	-1.21898	-0.153308	-0.244209	0.271494	-0.0202866	0.365028	-0.471316	0.289154	NaN	0.592243	-0.0468483	0.733036	-0.24448	0.503031	-0.392477	0.820742	-0.569828	1.0045	-0.658291	0.338469	O43837	O43837;O43837-3	IDH3B_HUMAN	IDH3B	Isocitrate dehydrogenase [NAD] subunit beta, mitochondrial
	-1.71491	1.00638	0.134283	0.62691	-1.7301	1.45823	-0.651762	1.02852	-0.184399	1.20207	-0.675992	0.808681	-0.530104	0.983931	-0.322369	0.668331	-0.0960732	1.09671	-1.82044	1.39448	-1.21865	1.15475	-1.24282	1.20918	O43847;O43847-2	O43847;O43847-2	NRDC_HUMAN	NRDC	Nardilysin
	NaN	NaN	-2.30037	NaN	NaN	NaN	NaN	NaN	NaN	-1.37353	NaN	NaN	NaN	NaN	NaN	-3.40185	NaN	-1.27135	NaN	-1.33337	NaN	NaN	NaN	NaN	O43852-7	O43852-2;O43852-4;O43852-7;O43852-8	CALU_HUMAN	CALU	Isoform 7 of Calumenin
	2.3475	2.07329	2.96142	2.88471	2.71014	1.90873	3.25276	3.19369	3.02813	4.10614	2.79768	2.54995	-0.612841	2.06723	3.67785	4.14094	3.4186	4.75096	2.62482	4.30137	2.36375	2.77624	2.25892	3.21668	O43852;O43852-3	O43852;O43852-3;O43852-5;O43852-6;O43852-10;O43852-11;O43852-13;O43852-14	CALU_HUMAN	CALU	Calumenin
	0.816983	1.70823	1.54199	0.814843	NaN	0.899142	0.758146	1.52246	1.21885	1.95414	0.749621	1.44303	NaN	0.812744	1.90762	2.32221	1.87317	2.87902	1.23447	2.18456	1.11221	1.78138	0.140862	1.81898	O43852;O43852-3;O43852-7	O43852;O43852-2;O43852-3;O43852-4;O43852-5;O43852-6;O43852-7;O43852-8;O43852-9;O43852-10;O43852-11;O43852-12;O43852-13;O43852-14	CALU_HUMAN	CALU	Calumenin
	-1.34696	-2.66781	-2.68581	NaN	-1.70534	-2.21627	-1.84485	-1.81268	-0.962002	-1.36863	NaN	-0.62986	NaN	-0.562227	-0.418304	-1.82237	-1.01762	-1.70378	-2.03029	-1.92392	-1.54053	-0.442926	-1.81046	-1.94454	O43865	O43865;O43865-2	SAHH2_HUMAN	AHCYL1	S-adenosylhomocysteine hydrolase-like protein 1
	1.06013	1.52278	1.79424	1.58878	0.928661	1.29237	1.89912	1.96749	1.51631	1.74422	1.49031	1.87188	-1.15072	1.77826	1.3743	1.78279	1.10334	0.830194	NaN	1.38694	0.855051	1.69135	0.269186	1.23155	O43865;Q96HN2;Q96HN2-2	Q96HN2;Q96HN2-2;Q96HN2-3;Q96HN2-4;O43865;O43865-2	SAHH2_HUMAN;SAHH3_HUMAN	AHCYL1;AHCYL2	S-adenosylhomocysteine hydrolase-like protein 1
	-0.578319	NaN	1.02575	-1.2468	0.4245	-1.55466	2.41456	-0.329216	-0.583836	NaN	0.318986	NaN	NaN	NaN	-1.73933	-1.58722	-0.641226	-1.8206	NaN	NaN	0.0418205	-2.69267	-1.14518	-1.62827	O43866	O43866	CD5L_HUMAN	CD5L	CD5 antigen-like
	0.23202	-0.43067	-0.465637	NaN	1.01886	-2.87107	-0.104479	NaN	0.0162849	-2.74319	-0.22359	NaN	NaN	NaN	0.12355	-4.23407	-1.10031	NaN	-1.85112	NaN	0.563589	-3.0097	-1.13488	0.701038	O43895	O43895	XPP2_HUMAN	XPNPEP2	Xaa-Pro aminopeptidase 2
	-1.41498	NaN	NaN	NaN	NaN	NaN	NaN	NaN	-1.38923	-0.350218	-1.57553	NaN	NaN	-0.277164	-1.03355	-0.320812	-1.7813	-0.342632	NaN	0.267738	NaN	-0.665836	NaN	-0.894638	O43896;O60333;O60333-2;O60333-3;O60333-4;Q12756;Q12756-2;Q12756-3	O60333;O60333-2;O60333-3;O60333-4;O43896;Q12756;Q12756-2;Q12756-3	KIF1A_HUMAN;KIF1B_HUMAN;KIF1C_HUMAN	KIF1A;KIF1B;KIF1C	Kinesin-like protein KIF1C
	-5.99255	-3.69404	-3.715	-3.78638	-4.28972	-4.68727	-3.53908	-3.45081	-4.09807	-3.75489	-4.39341	-3.49111	NaN	-3.37761	-4.05491	-2.86745	NaN	-3.37609	-5.62975	-3.6386	-5.49604	-4.84384	NaN	-4.72895	O43896;Q96L93;Q96L93-4;Q96L93-5;Q96L93-6;Q9H1H9;Q9H1H9-2;Q9H1H9-3;Q9H1H9-4;Q9NQT8	Q96L93;Q96L93-2;Q96L93-4;Q96L93-5;Q96L93-6;O43896;Q9H1H9;Q9H1H9-2;Q9H1H9-3;Q9H1H9-4;Q9NQT8;Q9P2P6;Q9P2P6-3	KI13A_HUMAN;KI13B_HUMAN;KI16B_HUMAN;KIF1C_HUMAN	KIF13A;KIF13B;KIF16B;KIF1C	Kinesin-like protein KIF1C
	NaN	-2.5966	-4.44718	-3.05445	NaN	-3.02017	NaN	NaN	NaN	-5.08943	-3.82568	-3.03468	NaN	-3.14187	-4.80176	-3.00557	NaN	-3.92633	NaN	-3.1697	NaN	NaN	NaN	-4.37257	O43913;O43913-2	O43913;O43913-2	ORC5_HUMAN	ORC5	Origin recognition complex subunit 5
	NaN	NaN	-0.462715	-1.45955	NaN	NaN	NaN	NaN	NaN	-1.27992	NaN	NaN	NaN	NaN	NaN	-2.05683	0.0282879	-1.63011	NaN	-3.83992	NaN	NaN	-0.869768	NaN	O43914;O43914-2;O43914-3	O43914;O43914-2;O43914-3	TYOBP_HUMAN	TYROBP	TYRO protein tyrosine kinase-binding protein
	0.507201	1.49702	1.50035	1.92608	0.109625	0.799607	1.37149	2.42205	1.19163	1.68508	1.02039	1.96659	NaN	2.21638	1.59408	2.12415	1.67718	1.50303	-0.304583	1.09492	0.179323	1.13881	1.56426	2.24261	O43920	O43920	NDUS5_HUMAN	NDUFS5	NADH dehydrogenase [ubiquinone] iron-sulfur protein 5
	NaN	NaN	NaN	-3.03548	-2.47988	-3.80022	NaN	-1.38706	NaN	NaN	NaN	NaN	NaN	-3.43526	NaN	-4.7576	NaN	-2.26009	NaN	-1.94263	NaN	NaN	NaN	NaN	O43924	O43924	PDE6D_HUMAN	PDE6D	Retinal rod rhodopsin-sensitive cGMP 3',5'-cyclic phosphodiesterase subunit delta
	NaN	-3.96426	-3.79221	-3.5677	-5.15573	-3.96285	-4.61318	-4.48073	-4.11643	-4.03428	-3.84898	-4.42943	NaN	-4.47303	-4.54403	-3.45059	-4.51101	-3.71633	NaN	-4.06508	NaN	-4.24362	NaN	-5.02996	O43929;O43929-2;O43929-3	O43929;O43929-2;O43929-3	ORC4_HUMAN	ORC4	Origin recognition complex subunit 4
	-0.7884	-0.0897923	0.393896	-0.0404081	-0.75425	-0.361323	-0.392025	-0.427011	-0.0678825	-0.00946808	0.00263119	-0.360704	-5.30859	-0.241146	0.0868015	0.185152	-0.865597	-0.636139	-1.51743	0.237331	-1.1012	-0.233492	-1.17043	-0.373226	O60216	Q9H4I0;Q9H4I0-2;O60216	RAD21_HUMAN	RAD21	Double-strand-break repair protein rad21 homolog
	1.79592	1.74152	-0.407015	2.06682	0.121307	0.477679	2.09339	1.23497	-0.97526	1.65458	2.27763	1.93242	-0.873947	1.98393	-0.894766	3.04735	-0.421503	0.921343	NaN	0.716406	0.619896	0.319378	-1.67116	2.77143	O60218	O60218	AK1BA_HUMAN	AKR1B10	Aldo-keto reductase family 1 member B10
	NaN	-0.355162	-0.838715	-0.328731	-0.951263	-0.237689	NaN	NaN	NaN	-0.542503	-1.47301	-0.405035	NaN	-0.822906	-1.07961	0.0344181	0.0697079	-1.07669	NaN	-0.310705	NaN	-0.205921	NaN	-0.754333	O60220	O60220	TIM8A_HUMAN	TIMM8A	Mitochondrial import inner membrane translocase subunit Tim8 A
	-0.503102	0.403042	0.313726	0.990874	-0.404577	0.62452	-0.368151	0.10169	-0.282627	0.539103	-0.190921	0.537008	NaN	0.565525	-0.121864	0.933569	-0.180401	0.901579	-0.250961	1.00919	-1.00495	0.253122	-1.37716	0.141394	O60231	O60231	DHX16_HUMAN	DHX16	Pre-mRNA-splicing factor ATP-dependent RNA helicase DHX16
	-3.15021	-1.56396	-1.86732	-2.69509	-1.48098	-0.73269	-2.7923	-1.82053	NaN	-2.54119	-2.01943	-1.90277	NaN	-3.16731	-2.43721	-1.26492	NaN	-2.88316	NaN	-2.31035	NaN	NaN	NaN	-2.98554	O60232	O60232	ZNRD2_HUMAN	ZNRD2	Protein ZNRD2
	0.549762	-1.39941	1.44497	-1.13315	-1.37793	-1.65024	0.946007	-1.79161	1.57014	0.642195	1.20821	NaN	NaN	NaN	1.01694	-2.52813	0.681637	-2.90018	-0.236605	NaN	-1.17899	-1.82729	1.25892	NaN	O60234	O60234	GMFG_HUMAN	GMFG	Glia maturation factor gamma
	1.62732	0.931421	3.09334	1.22436	0.559427	0.19122	1.98735	0.767189	2.72769	1.86636	2.67071	0.797874	-1.30573	-0.540895	2.16151	0.998178	2.7868	-0.0498962	1.09954	0.427761	0.216318	0.734415	2.50032	0.690311	O60234;P60983	O60234;P60983	GMFB_HUMAN;GMFG_HUMAN	GMFB;GMFG	Glia maturation factor gamma
	NaN	NaN	NaN	NaN	NaN	NaN	NaN	-2.61622	NaN	-2.78576	NaN	NaN	NaN	-3.20174	NaN	NaN	NaN	NaN	NaN	-3.46347	-0.983532	-3.82144	NaN	NaN	O60237;O60237-3;O60237-4;O60237-6	O60237;O60237-3;O60237-4;O60237-6	MYPT2_HUMAN	PPP1R12B	Protein phosphatase 1 regulatory subunit 12B
	NaN	-3.58939	-2.52159	-2.78709	-3.43875	-3.90354	-2.88585	-3.03751	NaN	-3.43203	-2.74195	-2.73909	NaN	-2.58476	-2.33943	-2.35174	NaN	-2.95185	NaN	-2.70957	-4.28652	-3.33674	NaN	-2.42009	O60244	O60244	MED14_HUMAN	MED14	Mediator of RNA polymerase II transcription subunit 14
	NaN	-1.79341	NaN	NaN	NaN	NaN	NaN	-1.56708	NaN	NaN	NaN	-1.55034	NaN	-2.63384	NaN	-0.727299	NaN	-2.9159	-2.07317	-1.57682	NaN	-1.74618	NaN	NaN	O60245;O60245-2	O60245;O60245-2	PCDH7_HUMAN	PCDH7	Protocadherin-7
	NaN	-2.69109	NaN	NaN	NaN	-3.76667	NaN	NaN	NaN	-5.36868	NaN	-3.95519	NaN	-1.13338	NaN	NaN	NaN	NaN	NaN	-3.61508	NaN	-2.00176	NaN	-3.21416	O60248;O60248-2	O60248;O60248-2	SOX15_HUMAN	SOX15	Protein SOX-15
	-0.461692	0.585245	0.912363	0.575837	-0.834833	0.477679	0.414558	0.369104	0.56485	0.57863	0.539586	0.265881	-1.68182	0.551979	0.240442	0.499264	0.353014	0.435917	-0.166897	0.45023	NaN	0.290808	0.521952	-0.196394	O60256	O60256;O60256-3	KPRB_HUMAN	PRPSAP2	Phosphoribosyl pyrophosphate synthase-associated protein 2
	0.774549	0.921772	1.33419	0.858237	0.132895	0.300426	1.02754	0.328077	0.852427	0.923765	0.749621	0.840624	NaN	0.754797	0.540836	0.503685	0.0282879	0.272987	NaN	0.523762	0.0924454	0.17074	0.289507	-0.332287	O60256;Q14558;Q14558-2	Q14558;Q14558-2;O60256;O60256-2;O60256-3;O60256-4	KPRA_HUMAN;KPRB_HUMAN	PRPSAP1;PRPSAP2	Phosphoribosyl pyrophosphate synthase-associated protein 2
	NaN	NaN	NaN	NaN	NaN	NaN	NaN	-4.49621	NaN	-4.88343	NaN	-4.46268	-4.36097	-5.65316	NaN	-6.70442	NaN	-6.56404	NaN	-4.65875	NaN	NaN	NaN	-5.46298	O60259;O60259-2	O60259;O60259-2	KLK8_HUMAN	KLK8	Kallikrein-8
	-1.03365	0.757885	1.13864	0.825814	-1.07006	0.74714	0.69965	0.422054	0.347752	0.7729	0.582021	0.840624	NaN	0.282074	0.27997	0.98761	-0.103016	0.379883	-0.403465	0.550982	-0.415037	0.374872	-1.12156	0.139786	O60264	P28370;P28370-2;O60264	SMCA5_HUMAN	SMARCA5	SWI/SNF-related matrix-associated actin-dependent regulator of chromatin subfamily A member 5
	0.639195	0.811127	1.36766	1.27327	-0.641548	0.964944	0.542109	0.885027	0.616938	1.10614	0.539586	1.07351	NaN	1.16391	1.3682	1.55836	0.0966759	1.36553	0.362572	1.45337	0.0824623	1.10638	-0.197939	0.97295	O60264;P28370	P28370;P28370-2;O60264	SMCA1_HUMAN;SMCA5_HUMAN	SMARCA1;SMARCA5	SWI/SNF-related matrix-associated actin-dependent regulator of chromatin subfamily A member 5
	-0.607667	0.572968	0.12007	0.639401	-0.213184	0.589187	0.0997448	0.827311	0.335367	0.629704	-0.202598	0.537008	-3.13706	0.742922	0.392445	1.21303	0.149143	0.830194	-0.518072	1.03833	-0.241974	0.875771	-1.29213	0.833675	O60271;O60271-4	O60271;O60271-2;O60271-3;O60271-4;O60271-5;O60271-9	JIP4_HUMAN	SPAG9	C-Jun-amino-terminal kinase-interacting protein 4
	NaN	-1.76758	-1.49165	-1.29853	NaN	-1.50458	-2.13786	-2.37348	-3.47942	-0.992382	-3.03561	-1.45278	NaN	-0.814734	-1.90777	-1.09893	-4.31758	-2.20918	NaN	-1.67971	-4.52516	-2.05248	NaN	-1.54942	O60287	O60287	NPA1P_HUMAN	URB1	Nucleolar pre-ribosomal-associated protein 1
	NaN	0.225378	0.59948	0.61431	-1.09355	0.10992	-0.0556202	-0.217411	-0.170555	0.0753727	-0.238391	0.280104	-0.912952	0.592243	0.118399	0.457306	-0.666759	0.0593224	NaN	0.17292	-0.686794	0.428312	NaN	-0.642931	O60306	O60306	AQR_HUMAN	AQR	RNA helicase aquarius
	-0.456412	0.0741386	0.739031	0.48186	-0.212481	-0.0797358	0.438604	0.485619	0.218853	0.525681	0.241681	0.456839	NaN	0.644238	0.507921	0.911373	-0.249372	0.640533	-0.392921	0.704332	0.102362	1.07322	-1.66619	0.531113	O60313-2	O60313;O60313-2;O60313-9;O60313-10;O60313-11;O60313-13	OPA1_HUMAN	OPA1	Isoform 2 of Dynamin-like 120 kDa protein, mitochondrial
	-2.22327	-2.57179	-1.93926	-1.43737	-1.73131	-1.98102	-1.70703	NaN	-1.98305	-2.67519	-2.63525	-1.49088	NaN	NaN	-1.28376	-0.908981	-0.863129	-1.29842	NaN	-1.84559	NaN	-1.17439	NaN	-1.94751	O60315;O60315-2	O60315;O60315-2	ZEB2_HUMAN	ZEB2	Zinc finger E-box-binding homeobox 2
	-2.64968	-0.94083	-1.30951	-0.63444	-2.27321	-1.21123	-1.80152	-1.54009	NaN	-1.07752	-1.86881	-0.859455	NaN	-0.706488	-1.73635	-0.92968	-1.85773	-1.59933	NaN	-1.07092	NaN	-1.17001	NaN	-1.11075	O60318	O60318	GANP_HUMAN	MCM3AP	Germinal-center associated nuclear protein
	NaN	-1.44128	-1.78156	-1.08449	NaN	-1.46059	NaN	NaN	NaN	NaN	-2.30074	-1.11524	NaN	-1.58392	NaN	-1.8283	-2.2204	-0.424578	NaN	-1.83799	NaN	NaN	NaN	NaN	O60333;O60333-2;O60333-3;O60333-4	O60333;O60333-2;O60333-3;O60333-4	KIF1B_HUMAN	KIF1B	Kinesin-like protein KIF1B
	NaN	-3.41055	-3.47309	-2.98623	-4.43268	-3.29482	-4.40296	-2.79617	-3.2994	-1.80033	-3.68993	-3.00724	NaN	-3.56978	NaN	-2.3066	-3.84641	-2.44211	NaN	-2.46396	NaN	-2.41525	NaN	-2.48553	O60333;O60333-2;O60333-3;O60333-4;Q12756;Q12756-2;Q12756-3	O60333;O60333-2;O60333-3;O60333-4;Q12756;Q12756-2;Q12756-3	KIF1A_HUMAN;KIF1B_HUMAN	KIF1A;KIF1B	Kinesin-like protein KIF1B
	NaN	-0.380728	-1.23752	-1.33538	NaN	0.0811949	NaN	-2.20412	NaN	-1.63046	NaN	-1.29399	NaN	-1.63815	NaN	-1.64047	NaN	NaN	NaN	-1.18736	NaN	-1.28015	NaN	-2.55454	O60336;O60336-3;O60336-6	O60336;O60336-3;O60336-4;O60336-6	MABP1_HUMAN	MAPKBP1	Mitogen-activated protein kinase-binding protein 1
	NaN	-1.7808	-1.1733	-1.30371	-2.71119	-1.96387	-2.08819	-1.95408	-1.58369	-1.03122	-1.67744	-1.35044	NaN	-1.39483	-1.89675	-0.664492	NaN	-1.75156	NaN	-0.908873	NaN	-2.20672	NaN	-1.74647	O60341;O60341-2	O60341;O60341-2	KDM1A_HUMAN	KDM1A	Lysine-specific histone demethylase 1A
	-2.31539	-0.319788	-1.36194	-0.513703	-1.40131	-0.080327	-1.27433	-0.427977	-2.25874	-1.06006	-2.20599	-0.501469	NaN	-0.0248775	-0.918686	-0.391235	-0.243742	-1.9931	NaN	-0.808464	NaN	-0.462469	NaN	-0.285585	O60343;O60343-2;O60343-3	O60343;O60343-2;O60343-3	TBCD4_HUMAN	TBC1D4	TBC1 domain family member 4
	NaN	NaN	NaN	-3.31886	NaN	NaN	NaN	NaN	NaN	-2.09494	NaN	-2.74689	NaN	NaN	NaN	-2.73425	NaN	-2.12738	NaN	NaN	NaN	NaN	NaN	NaN	O60361	O60361	NDK8_HUMAN	NME2P1	Putative nucleoside diphosphate kinase
	1.67808	3.72497	2.60229	3.38875	2.2332	3.55449	3.02158	3.57892	2.24557	4.03688	1.86581	3.80599	0.810966	3.57057	2.47991	4.22207	2.76175	4.05483	2.56462	3.87291	2.57965	3.35431	2.97512	3.21668	O60361;P15531;P15531-2;P22392-2	P22392;P22392-2;P15531;P15531-2;O60361	NDK8_HUMAN;NDKA_HUMAN;NDKB_HUMAN	NME1;NME2;NME2P1	Putative nucleoside diphosphate kinase
	2.3738	3.20841	2.91009	3.33409	2.59128	2.93242	3.13077	3.71775	2.80157	4.08342	2.47068	3.87188	0.626543	3.51929	2.97339	4.32011	3.05603	4.0436	2.37665	3.9388	2.42626	3.04783	2.94981	3.88866	O60361;P22392-2	P22392;P22392-2;O60361	NDK8_HUMAN;NDKB_HUMAN	NME2;NME2P1	Putative nucleoside diphosphate kinase
	2.00308	4.21436	1.37427	3.56606	2.33704	4.04753	2.5141	4.25335	2.05103	3.25792	1.88289	4.14134	1.14439	4.25451	2.12941	3.394	0.849583	2.71885	1.16047	3.56106	2.87109	4.12875	1.46055	3.48686	O60437	O60437	PEPL_HUMAN	PPL	Periplakin
	NaN	-0.0979099	0.313726	0.664063	0.0978489	0.0960207	NaN	0.163496	-0.983994	0.642195	0.254857	-0.0491047	NaN	NaN	0.655479	0.572573	1.49154	2.1563	-0.42098	0.195202	NaN	0.680374	0.106915	0.150114	O60443	O60443	GSDME_HUMAN	GSDME	Gasdermin-E
	-3.11935	-2.76583	-0.515366	-2.39877	-2.72575	-3.96227	-1.10617	-1.75391	-1.36191	-2.24284	-2.53311	-3.85913	NaN	-2.63371	-3.27714	-3.61254	-1.75867	NaN	NaN	NaN	-2.02898	-2.91135	NaN	NaN	O60449;O60449-2;O60449-3	O60449;O60449-2;O60449-3	LY75_HUMAN	LY75	Lymphocyte antigen 75
	NaN	NaN	-2.5188	NaN	NaN	NaN	NaN	NaN	-1.64486	NaN	-1.95172	NaN	NaN	NaN	-1.36945	-1.20876	-1.12195	-0.676668	NaN	NaN	NaN	NaN	NaN	NaN	O60462;O60462-2;O60462-3;O60462-4;O60462-5	O60462;O60462-2;O60462-3;O60462-4;O60462-5	NRP2_HUMAN	NRP2	Neuropilin-2
	NaN	-2.97018	-3.88328	-3.21568	NaN	-3.20383	NaN	NaN	NaN	-3.61469	-3.88378	-3.69634	NaN	NaN	-2.89741	-3.22671	NaN	-3.54682	NaN	-2.52661	NaN	-3.51037	NaN	-3.89945	O60476	O60476	MA1A2_HUMAN	MAN1A2	Mannosyl-oligosaccharide 1,2-alpha-mannosidase IB
	4.96506	1.60949	1.90326	NaN	4.09637	NaN	3.54211	NaN	2.79027	NaN	3.9553	NaN	NaN	NaN	1.97339	NaN	0.46073	NaN	NaN	NaN	3.94871	1.21681	NaN	NaN	O60481-2	O60481-2	ZIC3_HUMAN	ZIC3	Isoform 2 of Zinc finger protein ZIC 3
	-0.590968	-0.294912	-0.590874	-0.226922	NaN	-0.436208	-1.04103	0.285851	-0.0573559	-0.0831184	-0.168145	0.184082	NaN	-0.043272	-0.313557	0.278536	-0.449707	-0.0409107	-0.802799	0.67988	-0.961637	-0.667557	0.539026	-0.0631428	O60486	O60486	PLXC1_HUMAN	PLXNC1	Plexin-C1
	NaN	NaN	NaN	-4.9415	NaN	NaN	NaN	-3.69354	NaN	NaN	NaN	-3.7103	NaN	-3.79546	NaN	-3.97515	NaN	NaN	NaN	-4.10866	NaN	NaN	NaN	NaN	O60487	O60487	MPZL2_HUMAN	MPZL2	Myelin protein zero-like protein 2
	1.12912	-1.5614	-0.342121	-0.229524	-2.89628	-0.183114	-1.93402	NaN	NaN	-1.99321	-1.48026	-3.15585	NaN	-0.948351	-1.68092	-1.03837	-3.59989	-0.858221	NaN	-3.31277	NaN	-2.3077	NaN	NaN	O60488;O60488-2	O60488;O60488-2	ACSL4_HUMAN	ACSL4	Long-chain-fatty-acid--CoA ligase 4
	0.100776	NaN	-0.741196	NaN	NaN	-0.581641	-0.950294	-0.669563	-0.565464	-0.172504	-0.506417	0.201838	NaN	NaN	-0.341089	-0.192282	-2.01188	0.329659	NaN	-0.721699	-1.61898	NaN	NaN	0.0272064	O60488;O60488-2;O95573	O60488;O60488-2;O95573	ACSL3_HUMAN;ACSL4_HUMAN	ACSL3;ACSL4	Long-chain-fatty-acid--CoA ligase 4
	1.84117	2.31363	2.65476	2.58878	2.29382	2.35332	2.80283	2.37583	2.70621	2.8038	2.49864	2.68511	-0.542061	2.73395	3.1384	2.72351	2.60857	2.67587	1.19265	2.20612	2.14376	2.32995	2.41272	2.49767	O60493	O60493;O60493-3;O60493-4	SNX3_HUMAN	SNX3	Sorting nexin-3
	1.51151	2.16613	1.29992	2.01504	1.82175	1.87978	1.43263	1.75692	1.88678	2.23954	1.81335	2.26223	0.155796	2.58561	1.95723	2.13377	1.51671	1.9115	1.41807	1.62969	1.27448	1.80177	1.85415	1.72225	O60493;Q9UMY4;Q9UMY4-1	Q9UMY4;Q9UMY4-1;O60493;O60493-3	SNX12_HUMAN;SNX3_HUMAN	SNX12;SNX3	Sorting nexin-3
	-1.09399	-0.928902	0.208582	-0.882939	-2.34527	-1.28004	0.0640011	NaN	-0.364635	-0.797791	0.368314	-2.01696	NaN	NaN	-0.396399	-2.44385	-0.14535	NaN	-0.831547	NaN	-1.61981	-1.93323	-0.0248756	-3.33871	O60496	O60496	DOK2_HUMAN	DOK2	Docking protein 2
	NaN	-3.33148	-3.74846	-2.94533	NaN	-2.89732	-3.62908	-3.12744	-3.62915	-3.38196	-3.6388	-3.45348	NaN	-3.55236	-2.52641	-2.75802	-3.60944	-3.47241	NaN	-2.92688	NaN	-3.1177	NaN	-4.05323	O60499	O60499;O60499-2	STX10_HUMAN	STX10	Syntaxin-10
	-1.15466	0.316341	0.354368	0.562781	-0.551275	0.552966	-0.256933	0.473127	-0.0766258	0.604393	0.0246878	0.523952	-4.08022	0.694424	-0.375063	0.23517	-0.825478	0.830194	-1.06406	0.36974	-0.855341	0.428312	-0.95602	-0.389082	O60502;O60502-4	O60502;O60502-4	OGA_HUMAN	OGA	Protein O-GlcNAcase
	0.33295	-2.25491	-0.671429	-1.35767	0.70627	-1.79994	-0.418535	NaN	-0.188896	-3.50266	-0.022912	NaN	NaN	NaN	-0.384632	-2.99266	-1.37477	NaN	NaN	NaN	0.527246	-1.731	-2.14989	NaN	O60504	O60504	VINEX_HUMAN	SORBS3	Vinexin
	1.98768	0.902275	1.50035	0.770106	2.7633	1.40503	2.0589	0.837091	1.89524	0.57863	2.07341	0.830055	NaN	0.96361	1.68031	0.600586	0.9417	-0.26663	-0.564257	0.174181	2.49562	1.17051	0.238159	-0.0107975	O60504;O60504-2	O60504;O60504-2	VINEX_HUMAN	SORBS3	Vinexin
	1.58293	2.73878	2.53317	2.60797	1.61005	2.42187	2.45638	2.83465	2.28474	3.13515	2.13883	2.96418	-0.962032	3.06485	2.431	3.19247	2.27548	2.77966	0.784662	2.6675	1.75489	2.79924	1.77709	2.75093	O60506-3	O60506;O60506-3;O60506-5	HNRPQ_HUMAN	SYNCRIP	Isoform 3 of Heterogeneous nuclear ribonucleoprotein Q
	-1.97457	NaN	-0.76169	-2.27151	NaN	NaN	-0.882317	-1.13183	-1.86086	-1.37097	NaN	-1.66745	NaN	-1.2361	NaN	-1.41868	-1.19105	-1.32263	NaN	-1.32785	NaN	-1.2568	NaN	-1.26725	O60508	O60508	PRP17_HUMAN	CDC40	Pre-mRNA-processing factor 17
	-0.839032	0.345289	-0.0574856	0.495667	-1.61959	0.451684	-1.21243	0.0176411	-0.761017	0.484653	-0.544913	0.201292	NaN	0.631414	-0.0456467	0.794964	-0.476166	0.379883	-1.66824	0.831882	NaN	0.284159	-2.3005	0.12442	O60524;O60524-3;O60524-4;O60524-5	O60524;O60524-2;O60524-3;O60524-4;O60524-5	NEMF_HUMAN	NEMF	Ribosome quality control complex subunit NEMF
	0.541348	0.679882	1.19939	0.84751	0.254574	0.356824	1.1047	-0.18149	0.843708	0.484653	1.00488	-0.426119	-3.70343	-0.44965	0.936766	0.888832	0.99284	0.988457	-0.363243	1.01897	-0.241974	-0.676809	0.0721493	-0.756697	O60547;O60547-2	O60547;O60547-2	GMDS_HUMAN	GMDS	GDP-mannose 4,6 dehydratase
	-1.94301	-1.6169	-1.07209	-3.57368	NaN	-1.30045	-1.70135	-1.66365	-1.40878	-1.22112	-0.913329	-1.40154	NaN	-1.19124	-3.3504	-1.45641	-1.53179	-1.4222	-1.52226	-1.26659	NaN	-1.65285	-1.50605	-2.09991	O60551	O60551	NMT2_HUMAN	NMT2	Glycylpeptide N-tetradecanoyltransferase 2
	1.67424	2.80326	2.45123	2.47491	1.55082	2.74179	2.5141	2.25335	2.07358	2.21467	2.65092	2.33131	NaN	2.48227	2.359	2.56903	2.59209	2.60125	NaN	2.83188	1.66073	2.35085	NaN	2.09995	O60551;P30419	P30419;P30419-2;O60551	NMT1_HUMAN;NMT2_HUMAN	NMT1;NMT2	Glycylpeptide N-tetradecanoyltransferase 2
	0.445424	1.44407	1.65476	2.20769	0.38628	1.39142	0.628265	0.940521	0.799314	1.06034	1.20821	1.20202	NaN	0.0449982	1.93677	2.62807	1.39164	2.1353	0.690145	1.68603	-0.1686	1.19385	0.572578	1.37911	O60568	O60568	PLOD3_HUMAN	PLOD3	Multifunctional procollagen lysine hydroxylase and glycosyltransferase LH3
	NaN	-2.36248	-1.52665	-1.38452	NaN	-1.63708	-2.39766	-1.6639	-1.78298	-1.03659	-2.32732	-0.83297	NaN	-1.2209	-1.71859	-0.862408	NaN	-1.51068	NaN	-0.914724	NaN	-1.69503	NaN	-1.62767	O60573	O60573;O60573-2	IF4E2_HUMAN	EIF4E2	Eukaryotic translation initiation factor 4E type 2
	0.134723	0.522781	0.749228	0.0957212	-0.13245	0.203492	0.689667	0.227152	0.543476	0.525681	0.839818	-0.0225334	-2.05659	-0.326014	0.15798	0.2486	-0.245316	-0.188	-0.99177	-0.445976	-0.267284	0.492441	-0.502462	-0.110296	O60610;O60610-2;O60610-3	O60610;O60610-2;O60610-3	DIAP1_HUMAN	DIAPH1	Protein diaphanous homolog 1
	-1.77902	-0.702377	0.241436	-0.426906	-0.600027	0.552966	-2.96563	-1.74666	-0.039259	-0.341249	0.439281	-0.748055	NaN	-0.919243	-0.951809	-0.123096	-0.9629	-2.60405	-4.06481	-0.219353	-4.46542	-1.02402	-4.23455	-1.01716	O60613	O60613	SEP15_HUMAN	SELENOF	Selenoprotein F
	-2.48156	NaN	NaN	-0.653634	NaN	NaN	-1.96584	-0.00551414	NaN	0.0849609	NaN	0.400805	NaN	1.00397	-1.26745	-0.211662	NaN	NaN	-2.13634	0.135473	NaN	-0.0800514	NaN	0.101261	O60637;O60637-2;O60637-3	O60637;O60637-2;O60637-3	TSN3_HUMAN	TSPAN3	Tetraspanin-3
	-0.232648	1.00638	0.576759	1.13897	0.296394	0.820071	0.177954	0.976366	-0.0239391	0.738411	0.267913	0.708376	NaN	0.766573	0.604496	0.998178	-0.169075	0.675867	-1.30593	0.864798	-0.491339	0.977869	-1.75604	0.431578	O60645	O60645	EXOC3_HUMAN	EXOC3	Exocyst complex component 3
	1.90486	2.55435	1.97886	2.35885	2.36433	2.67032	1.92913	2.17838	2.25546	2.58511	2.50416	2.87188	0.576502	2.91946	1.8254	2.15754	1.58496	2.1974	0.906082	2.32915	1.69061	2.62995	0.36804	2.07955	O60664;O60664-4	O60664;O60664-3;O60664-4	PLIN3_HUMAN	PLIN3	Perilipin-3
	NaN	-4.30731	-3.15661	-4.91351	NaN	NaN	-3.69847	NaN	-3.97037	-4.27013	-3.52177	NaN	NaN	NaN	-3.42367	NaN	NaN	NaN	NaN	NaN	NaN	NaN	NaN	NaN	O60674	O60674	JAK2_HUMAN	JAK2	Tyrosine-protein kinase JAK2
	0.639195	1.15381	0.948208	1.46792	-0.218374	1.55907	-0.210009	0.704454	-0.163347	1.30778	0.582021	1.42909	NaN	1.23345	1.09288	0.976963	0.0282879	0.529026	NaN	1.01897	NaN	0.941572	NaN	0.955139	O60684	O15131;O60684	IMA7_HUMAN	KPNA6	Importin subunit alpha-7
	1.71221	1.05133	1.41966	0.951346	2.60382	1.12976	1.73891	1.0539	1.51631	1.19361	1.6384	1.15198	-0.0647049	1.267	2.34664	2.06505	1.08998	1.46314	0.906082	1.3409	2.12199	1.22438	0.96884	1.51904	O60701	O60701;O60701-2;O60701-3	UGDH_HUMAN	UGDH	UDP-glucose 6-dehydrogenase
	-1.23635	-0.818516	0.789305	-0.564115	NaN	-1.46662	0.365231	NaN	0.135599	-0.474909	-0.0611582	-2.042	NaN	NaN	-1.21866	-1.41995	-0.597473	NaN	NaN	NaN	NaN	NaN	NaN	NaN	O60711;O60711-2	O60711;O60711-2	LPXN_HUMAN	LPXN	Leupaxin
	0.898284	3.57451	1.84265	3.77577	1.37168	3.45004	1.43263	4.12947	1.36613	3.30778	1.23505	3.81941	-1.11405	4.26493	2.07801	3.83678	1.25468	2.59204	1.09954	4.06218	0.884081	3.50649	0.396421	3.11206	O60716-3;O60716-5	O60716;O60716-2;O60716-3;O60716-4;O60716-5;O60716-6;O60716-7;O60716-8;O60716-9;O60716-10;O60716-11;O60716-12;O60716-13;O60716-14;O60716-15;O60716-16;O60716-17;O60716-18;O60716-19;O60716-20;O60716-21;O60716-22;O60716-23;O60716-24	CTND1_HUMAN	CTNND1	Isoform 1AC of Catenin delta-1
	-2.4566	-0.376688	-1.02082	-0.598981	-1.17986	-0.478587	-1.62867	-1.34502	-1.0544	-0.430616	-1.09163	-0.355047	NaN	-0.445946	-1.23984	0.0709438	-1.28907	-0.772446	-3.92449	-0.0678368	-2.766	-0.66226	NaN	-0.935663	O60725	O60725	ICMT_HUMAN	ICMT	Protein-S-isoprenylcysteine O-methyltransferase
	2.61335	2.57297	3.18444	2.53964	2.54215	2.54991	2.75815	1.76206	3.0567	2.70308	2.95933	2.28949	0.0497532	2.29573	3.26691	2.34309	2.96201	2.2991	1.90608	1.96939	2.49938	2.38166	2.12681	1.55496	O60749	O60749;O60749-2	SNX2_HUMAN	SNX2	Sorting nexin-2
	2.10364	2.19446	1.75935	1.70623	2.09785	1.74179	2.54211	2.00268	2.44605	2.16359	2.45364	2.05548	-0.342388	1.55877	2.38944	2.18092	2.02478	1.69321	1.41352	1.37176	1.66743	1.76069	1.37756	1.24627	O60749;Q13596;Q13596-2	O60749;O60749-2;Q13596;Q13596-2	SNX1_HUMAN;SNX2_HUMAN	SNX1;SNX2	Sorting nexin-2
	-0.588487	-0.552645	-0.0638657	NaN	-0.146389	-2.20584	0.163229	-1.11345	0.258747	-1.66803	0.201417	-0.446882	NaN	-1.58649	0.000370026	-1.10861	-0.220512	NaN	NaN	-2.39788	-1.75641	NaN	-1.03862	-0.22526	O60760	O60760	HPGDS_HUMAN	HPGDS	Hematopoietic prostaglandin D synthase
	0.454413	1.2495	1.12304	1.26524	0.533432	1.25529	0.937593	1.20507	0.647312	1.75	0.56096	1.53701	-3.46598	1.10946	1.16503	1.30954	1	1.67004	0.149576	1.24414	0.497499	0.941572	0.530514	0.928003	O60762	O60762	DPM1_HUMAN	DPM1	Dolichol-phosphate mannosyltransferase subunit 1
	0.25278	1.78475	1.27896	1.7587	0.674906	1.97866	0.841669	1.20507	1.17087	1.73841	1.2614	1.57548	-1.16089	1.35544	1.39244	2.07507	1.12969	1.56716	-0.852005	1.52376	0.22542	1.54782	-0.0759487	1.37911	O60763;O60763-2	O60763;O60763-2	USO1_HUMAN	USO1	General vesicular transport factor p115
	NaN	-1.9069	-1.98018	-0.847596	NaN	-2.52324	-3.52231	NaN	-4.05188	-0.973331	-2.68211	-1.58426	NaN	-1.16728	-2.67419	-1.08183	NaN	-0.800566	NaN	-0.410952	NaN	-2.23193	NaN	-1.35892	O60783	O60783	RT14_HUMAN	MRPS14	28S ribosomal protein S14, mitochondrial
	0.273244	1.92661	0.828299	2.05288	0.901821	2.42521	0.970953	1.47939	0.744173	1.42807	1.20821	1.71987	NaN	1.73695	0.695007	1.62807	1.21215	2.0481	-1.01313	1.67988	0.207157	1.38842	0.299561	1.39901	O60784	O60784;O60784-2;O60784-3;O60784-4	TOM1_HUMAN	TOM1	Target of Myb protein 1
	-1.96558	NaN	-4.51572	NaN	NaN	NaN	-0.904474	-1.4989	-2.06987	-2.03471	NaN	-1.95708	-2.55803	-1.52906	-1.10972	-1.46535	-1.94672	-2.4207	-4.29402	-2.27841	-2.05944	-2.30651	-1.89725	-2.59126	O60814	P57053;Q16778;P06899;O60814;P62807	H2B1K_HUMAN	H2BC12	Histone H2B type 1-K
	1.11785	1.23398	2.81623	1.15646	1.62244	2.00571	1.70957	1.57015	2.4802	1.25182	2.08821	1.79787	-2.37968	0.812744	1.94499	1.63486	1.41325	1.8197	0.727234	1.63606	0.849174	2.37147	2.18492	0.87215	O60814;P23527;P58876	P57053;Q16778;Q5QNW6;Q5QNW6-2;P06899;Q99877;Q99879;P58876;Q93079;O60814;P33778;P62807;Q99880;P23527	H2B1D_HUMAN;H2B1K_HUMAN;H2B1O_HUMAN	H2BC12;H2BC17;H2BC5	Histone H2B type 1-K
	7.87064	7.82219	8.29862	7.63473	7.16852	7.12154	7.94496	7.42124	7.93502	7.78562	8.17805	7.70838	4.02042	7.71584	8.14622	8.2922	8.03004	7.47405	6.09422	7.7753	7.11864	7.31318	7.58727	7.25676	O60814;P23527;P58876;Q8N257	P57053;Q16778;Q5QNW6;Q5QNW6-2;P06899;Q99877;Q99879;Q6DN03;Q6DRA6;P58876;Q93079;O60814;P33778;P62807;Q8N257;Q99880;P23527	H2B1D_HUMAN;H2B1K_HUMAN;H2B1O_HUMAN;H2B3B_HUMAN	H2BC12;H2BC17;H2BC5;H2BU1	Histone H2B type 1-K
	5.56954	5.2677	5.77316	4.98599	5.074	5.43519	6.34748	5.15902	6.02573	6.3156	6.33264	5.58416	3.61832	6.17113	5.69012	6.18208	5.51858	5.14689	4.59202	4.69369	4.84917	5.42831	5.57568	4.67407	O60814;P58876	P57053;Q5QNW6;Q5QNW6-2;Q99877;Q99879;P58876;Q93079;O60814;P62807;Q99880	H2B1D_HUMAN;H2B1K_HUMAN	H2BC12;H2BC5	Histone H2B type 1-K
	-1.65385	0.206263	-0.514963	0.23566	-3.26314	0.46474	-1.0672	-0.203644	-0.531662	0.256926	-1.06125	-0.454962	NaN	0.197712	-0.308237	0.558359	-0.537296	0.997795	-0.986021	1.05744	-2.13838	0.541769	-1.45283	0.163597	O60825	O60825;O60825-2	F262_HUMAN	PFKFB2	6-phosphofructo-2-kinase/fructose-2,6-bisphosphatase 2
	NaN	0.457491	-1.33796	-0.197068	NaN	0.860148	NaN	-0.715502	-0.896513	-0.773804	NaN	-0.197016	NaN	-0.471056	-1.83817	-0.340191	-0.321192	0.329264	-3.13818	0.496016	NaN	-0.18329	NaN	-0.325628	O60825;Q16875;Q16875-2;Q16875-3;Q16875-4	O60825;O60825-2;Q16875;Q16875-2;Q16875-3;Q16875-4	F262_HUMAN;F263_HUMAN	PFKFB2;PFKFB3	6-phosphofructo-2-kinase/fructose-2,6-bisphosphatase 2
	0.549762	0.978727	1.35437	1.52961	0.550816	0.778848	0.679613	0.638865	0.753511	0.512135	1.11012	0.456839	NaN	0.538305	1.41037	1.29246	0.963839	0.931124	-0.0619278	0.509954	0.371969	0.601149	-0.326971	0.457111	O60826	O60826	CCD22_HUMAN	CCDC22	Coiled-coil domain-containing protein 22
	-1.35363	0.882511	0.393896	0.889945	-0.418669	0.736413	0.177954	0.106321	-0.0373268	0.850304	0.0548182	0.753819	NaN	1.15498	0.583586	1.02943	0	0.881542	-0.690367	1.19322	-0.746294	0.82686	-1.37145	-0.0673409	O60828;O60828-2	O60828;O60828-2;O60828-4;O60828-5	PQBP1_HUMAN	PQBP1	Polyglutamine-binding protein 1
	1.10649	1.18642	1.18444	1.32058	1.23857	0.889493	1.19922	0.931419	1.19849	1.3388	1.2744	0.637409	NaN	-0.0992737	1.90341	1.43931	1.35301	1.80382	0.572788	1.32521	1.00529	0.601149	1.21178	0.646589	O60831	O60831	PRAF2_HUMAN	PRAF2	PRA1 family protein 2
	1.06601	2.30252	2.18444	2.55621	0.853611	2.05834	1.49129	2.26426	1.32914	2.57212	1.94517	2.49079	NaN	2.96872	1.96937	3.05749	1.25468	2.0481	0.819429	2.38316	1.08246	2.28358	0.0365257	2.01654	O60832	O60832;O60832-2	DKC1_HUMAN	DKC1	H/ACA ribonucleoprotein complex subunit DKC1
	-0.879577	0.921772	0.518343	1.12127	0.0740013	0.908729	0.33992	0.846807	-0.302431	1.06962	-0.0184603	0.902464	NaN	1.18161	0.15798	1.27519	-0.48675	1.30663	-1.4189	1.14936	-1.65762	1.10638	-3.2499	0.722254	O60841	O60841	IF2P_HUMAN	EIF5B	Eukaryotic translation initiation factor 5B
	NaN	NaN	NaN	NaN	-1.55776	NaN	NaN	NaN	NaN	NaN	NaN	NaN	NaN	NaN	NaN	NaN	NaN	NaN	NaN	NaN	NaN	NaN	NaN	NaN	O60844	O60844	ZG16_HUMAN	ZG16	Zymogen granule membrane protein 16
	NaN	NaN	NaN	NaN	NaN	NaN	NaN	NaN	NaN	NaN	NaN	-4.73238	NaN	-4.96588	NaN	-4.15534	NaN	NaN	NaN	-3.22816	NaN	NaN	NaN	NaN	O60858;O60858-2;O60858-3	O60858;O60858-2;O60858-3	TRI13_HUMAN	TRIM13	E3 ubiquitin-protein ligase TRIM13
	NaN	-3.45321	-3.62502	-3.84402	NaN	NaN	NaN	-3.31097	NaN	-5.42767	-3.56554	NaN	NaN	NaN	-5.98487	-3.48843	-4.16814	-2.51967	NaN	-3.282	NaN	NaN	NaN	-3.10935	O60861;O60861-1;O60861-4	O60861;O60861-1;O60861-4	GAS7_HUMAN	GAS7	Growth arrest-specific protein 7
	-0.232648	0.214588	0.354368	0.536309	-1.14885	-0.32533	0.473938	1.14334	0.0676441	1.54576	-0.0705423	1.46369	-2.32477	1.02373	0.851875	1.75813	0.580193	1.14794	-0.646519	1.14936	-0.494646	0.786503	0.949814	1.27527	O60869	O60869;O60869-2;O60869-3	EDF1_HUMAN	EDF1	Endothelial differentiation-related factor 1
	NaN	-3.47573	-2.92367	-2.2583	-4.18539	-2.6902	NaN	-3.73547	-4.15769	-3.09565	-4.30692	-3.08052	NaN	-3.23762	-3.05768	-3.09966	-3.70878	-3.21655	NaN	-2.68125	NaN	-4.90619	NaN	-3.79766	O60870;O60870-2	O60870;O60870-2	KIN17_HUMAN	KIN	DNA/RNA-binding protein KIN17
	-0.379756	-0.152395	-0.0495396	-0.115563	-0.259712	0.174407	-0.379717	-0.71604	-0.28356	-0.465933	0.0435457	-0.380409	NaN	-0.584393	0.305733	0.0687542	-0.646137	-0.773827	-3.09574	-0.649942	-0.464828	-0.25926	-1.75069	-0.595896	O60879;O60879-2;O60879-3	O60879;O60879-2;O60879-3	DIAP2_HUMAN	DIAPH2	Protein diaphanous homolog 2
	NaN	NaN	-2.21911	NaN	NaN	NaN	-1.8349	NaN	-1.13821	-3.0527	-2.10527	NaN	NaN	NaN	NaN	NaN	NaN	NaN	NaN	NaN	NaN	NaN	NaN	NaN	O60880;O60880-4	O60880;O60880-4	SH21A_HUMAN	SH2D1A	SH2 domain-containing protein 1A
	-1.17276	-0.167431	-0.274984	-0.781804	-1.12957	-0.486962	-0.193098	-0.299696	-0.371635	0.184813	-0.637771	-0.18388	NaN	-0.0938435	-0.419668	0.0964851	-1.14159	-0.314402	-1.85184	-0.325947	-1.29532	0.0915241	-1.54041	0.176439	O60884	O60884	DNJA2_HUMAN	DNAJA2	DnaJ homolog subfamily A member 2
	-2.27206	-0.316072	0.00545311	0.210366	NaN	-0.271144	-1.04862	-1.06224	-0.8433	-0.618364	-0.553979	-0.446011	NaN	0.127106	-0.0274639	0.182402	-0.0735855	-0.147821	-0.363361	0.0756569	NaN	0.0879135	-0.71615	-0.546917	O60885	O60885	BRD4_HUMAN	BRD4	Bromodomain-containing protein 4
	NaN	-1.71073	-0.743996	-0.325789	-2.98738	-1.79297	-1.79454	-1.61471	-1.33431	-1.30502	-1.10915	-1.74593	NaN	-1.21206	-1.52648	-0.487631	-2.51526	-1.45565	NaN	-1.00803	NaN	-1.78705	NaN	-1.86209	O60885;Q15059	Q15059;O60885;O60885-2;O60885-3;Q58F21;Q58F21-2;Q58F21-3;Q58F21-4;Q58F21-5	BRD3_HUMAN;BRD4_HUMAN	BRD3;BRD4	Bromodomain-containing protein 4
	1.55813	1.75245	2.36103	3.1101	2.83422	2.82514	1.50843	2.75176	2.39028	3.04866	2.79542	2.15198	NaN	2.01388	1.82094	2.92251	3.07311	3.47489	1.22412	2.97191	NaN	1.90434	NaN	2.62422	O60888;O60888-2;O60888-3	O60888;O60888-2;O60888-3	CUTA_HUMAN	CUTA	Protein CutA
	1.54135	2.3891	1.53612	1.13015	2.0313	2.02347	1.91206	2.72567	2.00877	2.0971	1.7727	3.8327	2.82354	2.85196	1.05541	-0.595146	1.82963	1.55456	2.86174	2.91804	0.482393	1.75548	2.61748	2.65764	O60911	O60911	CATL2_HUMAN	CTSV	Cathepsin L2
	2.12068	-0.713625	1.67094	-1.51428	-2.65951	-1.12249	2.35579	1.90841	2.50253	2.31169	-1.80183	2.69388	2.66297	2.16391	1.82094	0.518723	2.04569	1.75509	2.93014	2.2893	1.08746	0.7967	3.04701	2.10804	O60911;P43235	P43235;O60911	CATK_HUMAN;CATL2_HUMAN	CTSK;CTSV	Cathepsin L2
	1.0835	1.87753	0.739031	1.47491	1.12711	1.62452	0.987347	1.45419	1.48861	1.81212	1.53419	1.84062	-0.962803	1.69442	1.52995	1.93357	2.11658	2.03001	0.462734	1.655	1.06228	1.80682	0.478363	1.20165	O60925	O60925	PFD1_HUMAN	PFDN1	Prefoldin subunit 1
	-3.13806	-1.60151	-1.35513	-1.22746	-2.53396	-1.82395	-2.30007	-1.72165	-2.25839	-1.20918	-2.0047	-1.2735	NaN	-1.33423	-1.56558	-1.03442	-1.26131	-1.25419	-2.42205	-1.49318	NaN	-1.58308	-3.1069	-2.91299	O60934	O60934	NBN_HUMAN	NBN	Nibrin
	-1.08505	-2.15267	-3.13505	-1.40634	-1.15722	0.119668	NaN	-2.31353	-2.98888	-2.12685	-3.26293	-1.82185	NaN	-2.08403	-1.48912	-1.43075	NaN	-2.22669	NaN	-1.56457	-3.11996	-2.95434	NaN	-2.35487	O60936;O60936-3	O60936;O60936-3	NOL3_HUMAN	NOL3	Nucleolar protein 3
	NaN	-2.34396	-2.08468	-1.79405	NaN	-1.78689	-2.96393	-1.97582	-2.78012	-1.11289	NaN	-2.23962	NaN	-2.45531	-2.7411	-1.70047	-2.47628	-1.70138	NaN	-2.57549	NaN	NaN	NaN	-3.97942	O60942;O60942-2;O60942-3;O60942-4	O60942;O60942-2;O60942-3;O60942-4	MCE1_HUMAN	RNGTT	mRNA-capping enzyme
	-0.233029	-2.74583	0.3274	-1.30817	-0.277256	-1.95966	-0.838831	NaN	-0.248165	-2.35289	-0.000603676	NaN	NaN	NaN	0.143766	NaN	-0.505121	NaN	-1.54587	NaN	-2.16187	NaN	-1.09968	NaN	O75023;O75023-3	O75023;O75023-2;O75023-3	LIRB5_HUMAN	LILRB5	Leukocyte immunoglobulin-like receptor subfamily B member 5
	-0.056325	0.28323	0.444969	0.522887	-1.27629	-0.00234509	-0.952713	-0.247513	-0.130161	0.145294	0.0210276	-0.284706	NaN	0.341532	0.318443	0.600586	-0.162336	0.616488	-1.88264	0.282011	-0.842657	0.201551	-1.18994	-0.268257	O75027;O75027-2	O75027;O75027-2;O75027-3	ABCB7_HUMAN	ABCB7	Iron-sulfur clusters transporter ABCB7, mitochondrial
	0.399621	-0.371876	0.236801	-0.451535	NaN	NaN	NaN	0.736162	0.734776	0.512135	NaN	0.201801	NaN	0.0625744	0.485554	0.306503	1.29016	1.13952	1.07097	0.831882	-0.0430698	1.17833	NaN	0.232328	O75030;O75030-10;O75030-11;O75030-12;O75030-2;O75030-3;O75030-4;O75030-5;O75030-6;O75030-7;O75030-8;O75030-9	O75030;O75030-2;O75030-3;O75030-4;O75030-5;O75030-6;O75030-7;O75030-8;O75030-9;O75030-10;O75030-11;O75030-12	MITF_HUMAN	MITF	Microphthalmia-associated transcription factor
	NaN	-1.29657	NaN	-2.0184	NaN	-1.69003	NaN	-2.46498	NaN	-2.55523	NaN	-2.08802	NaN	-1.6939	-2.47052	-3.42573	NaN	NaN	NaN	-3.08074	NaN	-2.90169	NaN	NaN	O75038;O75038-3	O75038;O75038-2;O75038-3;O75038-4;O75038-5	PLCH2_HUMAN	PLCH2	1-phosphatidylinositol 4,5-bisphosphate phosphodiesterase eta-2
	-2.34165	-0.955038	-1.33029	-1.20544	-1.38248	-0.890405	-1.53543	-1.298	-1.58345	-1.42837	-1.31455	-1.36834	NaN	-1.32266	-0.841825	-0.723269	-1.04392	0.168407	-1.943	-1.12889	-2.40255	-1.15803	NaN	-1.3712	O75044	Q7Z6B7;Q7Z6B7-2;O75044	SRGP2_HUMAN	SRGAP2	SLIT-ROBO Rho GTPase-activating protein 2
	NaN	-1.28599	NaN	-0.860978	NaN	-1.18828	-1.59594	-1.12318	NaN	-1.27055	NaN	-0.903456	NaN	-0.868357	-3.12331	-0.221531	NaN	-1.63241	NaN	-0.531645	NaN	-1.04665	NaN	-0.651905	O75054	O75054;O75054-2	IGSF3_HUMAN	IGSF3	Immunoglobulin superfamily member 3
	NaN	-0.0996151	0.884882	0.0408754	NaN	NaN	0.220181	-0.792192	0.0918694	-0.534719	0.539586	-1.44128	-0.0384731	-1.03774	0.100706	0.41501	-0.277868	-1.162	0.203215	-1.0821	-0.939688	-1.16298	-0.999521	-1.38273	O75064	O75064	DEN4B_HUMAN	DENND4B	DENN domain-containing protein 4B
	4.10364	4.35545	4.89869	4.16944	3.81996	4.03664	4.87509	4.51181	4.87613	4.6453	4.57021	4.30293	1.39111	4.53831	4.31528	4.8945	4.4186	4.21352	3.43834	4.43522	3.63534	4.09816	3.71835	4.11608	O75083	O75083;O75083-3	WDR1_HUMAN	WDR1	WD repeat-containing protein 1
	NaN	NaN	NaN	NaN	-2.70695	NaN	NaN	NaN	NaN	NaN	NaN	NaN	NaN	NaN	NaN	NaN	NaN	NaN	NaN	NaN	NaN	NaN	NaN	NaN	O75094;O75094-2;O75094-3	O75094;O75094-2;O75094-3	SLIT3_HUMAN	SLIT3	Slit homolog 3 protein
	-1.08269	-0.744749	-1.98384	-1.83975	0.533432	-0.90088	-1.32213	-1.52767	-1.79425	NaN	-0.29757	NaN	NaN	NaN	NaN	NaN	NaN	NaN	NaN	NaN	-0.345997	-1.64794	NaN	NaN	O75095;O75095-2	O75095;O75095-2	MEGF6_HUMAN	MEGF6	Multiple epidermal growth factor-like domains protein 6
	NaN	-1.69867	NaN	-1.55498	-4.98209	-2.04227	NaN	-2.42714	NaN	-1.98343	-3.83686	-1.63728	NaN	-2.96681	NaN	-1.9782	NaN	-1.86353	NaN	-1.70172	NaN	NaN	NaN	-2.46921	O75110	O75110	ATP9A_HUMAN	ATP9A	Probable phospholipid-transporting ATPase IIA
	NaN	-2.735	-1.9277	-2.37327	NaN	-2.8848	-2.57689	NaN	NaN	-2.94853	-1.90041	-2.38361	NaN	NaN	-2.98507	-2.49409	-2.44624	-3.18432	NaN	-3.13453	NaN	-2.68166	NaN	-2.0651	O75113	O75113	N4BP1_HUMAN	N4BP1	NEDD4-binding protein 1
	-0.659646	-1.24258	-0.517738	-1.08534	-0.725817	-1.12825	-0.287226	-0.390423	-0.534918	-0.506908	-0.416944	-0.824903	NaN	-1.59621	-0.316751	-0.271191	-1.15229	-0.165726	-1.2746	-0.337854	-0.679415	-0.819229	-4.231	-1.29104	O75116	O75116	ROCK2_HUMAN	ROCK2	Rho-associated protein kinase 2
	1.04831	0.969389	1.43868	1.07604	1.31177	0.68155	1.56413	1.498	1.31659	1.19361	1.36224	0.89234	-1.6034	0.742922	1.69987	1.28385	0.9417	1.1974	0.667425	1.63606	1.17932	1.26166	0.258919	0.624222	O75116;Q13464	O75116;Q13464	ROCK1_HUMAN;ROCK2_HUMAN	ROCK1;ROCK2	Rho-associated protein kinase 2
	NaN	-3.27931	-3.00717	-3.70176	NaN	-1.85436	NaN	NaN	-2.51602	-2.36674	NaN	-3.1549	NaN	NaN	-2.23509	-1.52322	NaN	NaN	NaN	-1.9045	NaN	-4.21132	NaN	NaN	O75122	O75122	CLAP2_HUMAN	CLASP2	CLIP-associating protein 2
	NaN	-2.04737	-1.55297	-1.5262	NaN	-1.14472	NaN	-1.38463	-3.39172	-1.96156	-1.38797	-1.53786	NaN	-2.57586	-0.979715	-1.6698	-1.91818	-1.95694	-0.978134	-1.06002	-0.914455	-1.92264	NaN	-1.42627	O75122-3	O75122-3	CLAP2_HUMAN	CLASP2	Isoform 3 of CLIP-associating protein 2
	1.5201	-1.0282	-1.30597	-0.321992	-1.19836	-0.603786	-0.715185	-1.39876	-0.475641	-0.735132	-0.189628	-0.931662	-1.90056	-1.6259	-0.471758	-0.713152	-2.01872	-1.42895	-1.6142	-0.316681	-0.630228	-0.698629	-2.42932	-2.55176	O75122;O75122-3	O75122;O75122-2;O75122-3	CLAP2_HUMAN	CLASP2	CLIP-associating protein 2
	-2.21672	-0.908243	-1.0048	-0.794543	-2.04086	-1.58065	-1.62871	-0.73344	-1.36001	-0.73831	-1.51191	-1.2425	NaN	-0.70421	-1.00974	-0.0234909	-2.26023	-0.897057	-2.81853	-0.16263	NaN	-0.969543	NaN	-1.12972	O75122;O75122-3;Q7Z460-2;Q7Z460-3;Q7Z460-4;Q7Z460-5	Q7Z460;Q7Z460-2;Q7Z460-3;Q7Z460-4;Q7Z460-5;O75122;O75122-3	CLAP1_HUMAN;CLAP2_HUMAN	CLASP1;CLASP2	CLIP-associating protein 2
	NaN	NaN	NaN	NaN	NaN	NaN	NaN	NaN	NaN	NaN	NaN	-4.10524	NaN	-2.05997	NaN	-4.86412	NaN	NaN	NaN	-4.18091	NaN	NaN	NaN	NaN	O75128;O75128-2;O75128-3;O75128-6;O75128-7	O75128;O75128-2;O75128-3;O75128-6;O75128-7	COBL_HUMAN	COBL	Protein cordon-bleu
	3.41121	3.77942	3.7669	3.76156	3.65896	3.08607	3.8529	4.18797	3.93887	3.82039	3.62831	4.30293	3.46632	4.52103	3.76168	3.54761	3.75118	3.70181	3.80215	4.00181	3.30055	3.82686	4.17948	4.32985	O75131	O75131	CPNE3_HUMAN	CPNE3	Copine-3
	2.97836	3.87002	3.3527	3.84482	3.44324	3.73372	3.26961	3.26245	3.30075	3.20628	3.46785	3.87188	1.22781	4.05288	3.4412	3.396	3.19977	3.16254	2.61694	3.43522	2.76116	3.65538	2.69759	3.58278	O75131;Q96FN4;Q96FN4-2	Q96FN4;Q96FN4-2;O75131;O95741;O95741-2;Q96A23;Q96A23-2;Q9UBL6;Q9UBL6-2;Q8IYJ1;Q86YQ8;Q86YQ8-2;Q9HCH3;Q9HCH3-2	CPNE2_HUMAN;CPNE3_HUMAN	CPNE2;CPNE3	Copine-3
	NaN	NaN	0.45746	-0.483371	NaN	NaN	0.0537338	-0.16951	0.0446568	-0.755138	NaN	-0.390421	NaN	-0.797995	0.733482	-0.736034	NaN	NaN	NaN	-1.12858	NaN	0.305164	NaN	-0.724899	O75143;O75143-2;O75143-3;O75143-5	O75143;O75143-2;O75143-3;O75143-5	ATG13_HUMAN	ATG13	Autophagy-related protein 13
	-4.20487	-4.64276	-4.67242	NaN	-2.38816	-3.19425	-3.30364	-5.6175	-3.51278	-4.73306	-3.23747	-3.74133	NaN	-4.19269	-4.94684	-5.94987	NaN	NaN	NaN	NaN	NaN	NaN	NaN	NaN	O75144;O75144-2;O75144-3	O75144;O75144-2;O75144-3	ICOSL_HUMAN	ICOSLG	ICOS ligand
	-3.10409	1.55435	-1.31193	1.0852	NaN	1.24775	-2.31657	0.627638	-1.52398	0.390459	-1.73323	1.04637	0.470892	0.510559	-2.34861	0.707502	-1.79075	0.277695	-2.78121	0.667496	NaN	0.388418	-0.299765	0.494587	O75146	O75146	HIP1R_HUMAN	HIP1R	Huntingtin-interacting protein 1-related protein
	-1.72793	-1.79653	-1.77246	-1.1577	NaN	-1.63931	NaN	0.0183792	-1.96214	-0.544546	NaN	-0.881937	-2.09611	-1.53087	-1.75485	-1.10066	-2.50756	-1.12222	-1.9185	-0.806494	NaN	-0.829119	-1.38301	-0.816641	O75150	O75150;O75150-3;O75150-4	BRE1B_HUMAN	RNF40	E3 ubiquitin-protein ligase BRE1B
	NaN	-0.43232	-0.397129	-0.920728	NaN	-0.501525	-1.86263	-0.870604	-1.14236	-0.614325	-0.364867	-0.36824	NaN	-0.979082	-0.773996	-0.775108	-2.57264	-1.21864	NaN	-0.626101	NaN	-0.0562038	NaN	-1.32051	O75150;Q5VTR2	O75150;O75150-3;O75150-4;Q5VTR2	BRE1A_HUMAN;BRE1B_HUMAN	RNF20;RNF40	E3 ubiquitin-protein ligase BRE1B
	0.0660105	0.645117	0.728764	1.06682	-0.547466	1.17812	0.27463	1.02852	NaN	1.26803	0.267913	0.742592	NaN	0.835285	0.704723	1.1096	NaN	1.03455	-0.194378	1.05744	0.35548	1.01327	-0.830858	0.431578	O75151	O75151	PHF2_HUMAN	PHF2	Lysine-specific demethylase PHF2
	-1.28632	-0.158934	0.0876503	0.0481272	-1.98981	-0.570619	-1.28027	-1.07187	-0.778875	0.0309944	-0.793645	-0.0465488	1.70239	0.330229	-0.475634	-0.396788	-0.895899	0.146597	1.26	0.667496	-1.30581	-0.362108	1.06037	-0.285511	O75152	O75152;A0A1B0GTU1	ZC11A_HUMAN	ZC3H11A	Zinc finger CCCH domain-containing protein 11A
	NaN	0.969389	-1.89275	1.10335	-2.63644	1.33566	NaN	0.258801	-2.42883	0.703077	-3.11382	0.523952	NaN	0.96361	-2.78387	0.955429	-1.50932	0.55456	NaN	0.667496	NaN	0.776236	-2.28196	0.506865	O75153	O75153	CLU_HUMAN	CLUH	Clustered mitochondria protein homolog
	NaN	NaN	NaN	NaN	NaN	NaN	NaN	NaN	NaN	-6.1736	NaN	NaN	NaN	NaN	NaN	-4.82372	NaN	NaN	NaN	NaN	NaN	NaN	NaN	NaN	O75157;O75157-2;Q9Y3Q8	O75157;O75157-2;Q9Y3Q8;Q9Y3Q8-2;Q15714;Q15714-2;Q15714-3	T22D2_HUMAN;T22D4_HUMAN	TSC22D2;TSC22D4	TSC22 domain family protein 2
	-1.00939	0.497019	-0.0220509	0.588777	-1.21078	-0.190251	-0.681036	0.314138	-0.614912	0.679031	-0.235547	0.0570793	0.178337	-0.0490837	0.0562229	1.55836	-0.801027	0.0624886	-0.932369	1.503	-1.45442	-0.135548	-1.24101	0.668615	O75165	O75165	DJC13_HUMAN	DNAJC13	DnaJ homolog subfamily C member 13
	-1.58026	0.324739	-0.214436	0.28539	NaN	0.0172663	-1.24662	-1.19271	-0.786964	-1.18836	-0.305377	-1.08091	NaN	-1.12924	-0.910942	-0.0871868	-1.12428	-0.785854	NaN	-0.53953	-2.18064	NaN	NaN	-1.02473	O75170;O75170-2;O75170-3;O75170-4;O75170-5;O75170-6	O75170;O75170-2;O75170-3;O75170-4;O75170-5;O75170-6	PP6R2_HUMAN	PPP6R2	Serine/threonine-protein phosphatase 6 regulatory subunit 2
	NaN	-1.33655	-1.76092	-1.45096	NaN	-1.52333	NaN	-2.18742	NaN	-1.87335	NaN	-1.62966	NaN	-1.73597	NaN	-1.41965	NaN	-2.67763	NaN	-1.72962	NaN	-1.67646	NaN	NaN	O75175	O75175	CNOT3_HUMAN	CNOT3	CCR4-NOT transcription complex subunit 3
	-1.24106	-1.02359	-1.41303	-0.56257	-3.08659	-0.813968	-3.06822	-1.89049	-3.10112	-1.5262	-2.55181	-1.46509	NaN	-1.33264	-2.31623	-0.554546	-2.6909	-1.50007	NaN	-1.0422	-4.13047	-1.97234	NaN	-1.54815	O75179;O75179-2;O75179-6;O75179-7	O75179;O75179-2;O75179-6;O75179-7	ANR17_HUMAN	ANKRD17	Ankyrin repeat domain-containing protein 17
	-1.70007	0.403042	-0.443825	0.275357	-1.51561	0.477679	-1.71873	-0.429922	-1.12004	-0.18181	-0.930938	-0.305855	NaN	-0.598902	-0.798954	0.238153	-1.35712	-0.456989	NaN	-0.260653	-2.0355	-0.268661	NaN	-0.19858	O75179;O75179-2;O75179-6;O75179-7;Q8IWZ3;Q8IWZ3-4;Q8IWZ3-6	O75179;O75179-2;O75179-3;O75179-4;O75179-5;O75179-6;O75179-7;Q8IWZ3;Q8IWZ3-2;Q8IWZ3-3;Q8IWZ3-4;Q8IWZ3-5;Q8IWZ3-6	ANKH1_HUMAN;ANR17_HUMAN	ANKHD1;ANKRD17	Ankyrin repeat domain-containing protein 17
	-2.12717	0.0669842	-1.89005	-0.53264	-4.0549	-0.676789	-1.477	-0.176849	-1.50317	0.0423908	-1.84971	-0.0975418	-0.868696	0.25079	-1.42544	-0.26862	-2.5442	0.687454	-2.21778	0.223526	NaN	-0.378672	-1.5505	-0.0716133	O75190	O75190;O75190-2;O75190-3	DNJB6_HUMAN	DNAJB6	DnaJ homolog subfamily B member 6
	NaN	-0.981665	-2.81552	-1.03792	NaN	-1.04316	NaN	NaN	NaN	-0.1703	NaN	-0.0170631	NaN	NaN	-1.58536	-0.688797	NaN	0.449591	NaN	NaN	NaN	-0.40991	NaN	-0.363598	O75190;P25686;P25686-2	Q8NHS0;O75190;O75190-2;O75190-3;O75190-4;P25686;P25686-2	DNJB2_HUMAN;DNJB6_HUMAN	DNAJB2;DNAJB6	DnaJ homolog subfamily B member 6
	NaN	-2.40901	NaN	NaN	NaN	NaN	NaN	NaN	NaN	-5.37641	NaN	-4.03263	NaN	-4.46457	-1.44514	-2.43055	NaN	-2.29848	NaN	-2.96955	NaN	NaN	NaN	NaN	O75191	O75191;O75191-2	XYLB_HUMAN	XYLB	Xylulose kinase
	-1.84534	NaN	-2.75173	-2.52601	NaN	-2.75733	-1.59114	NaN	-2.49775	-1.82289	-2.78721	-2.16569	NaN	NaN	-2.31368	-2.64301	NaN	NaN	NaN	-1.84067	-2.48882	-2.09145	NaN	-2.06043	O75208	O75208	COQ9_HUMAN	COQ9	Ubiquinone biosynthesis protein COQ9, mitochondrial
	3.41121	2.9647	2.32399	1.80379	2.61213	2.46799	3.13996	3.71775	3.69413	3.18936	2.57679	4.38645	4.65896	4.02863	2.81647	1.30954	3.44508	2.67587	5.34	3.43887	2.51059	2.35776	4.75534	4.14582	O75223	O75223;O75223-3	GGCT_HUMAN	GGCT	Gamma-glutamylcyclotransferase
	-1.81321	-0.143269	-0.760147	0.336446	-0.899021	-1.14287	-0.136423	0.534529	-0.245777	0.225706	-0.903014	0.562771	-1.27637	0.496485	-0.23007	0.50523	-0.892115	0.318726	NaN	-0.949015	-1.54711	-0.704008	-0.512583	-0.0793495	O75251;O75251-2	O75251;O75251-2	NDUS7_HUMAN	NDUFS7	NADH dehydrogenase [ubiquinone] iron-sulfur protein 7, mitochondrial
	-1.46976	-0.985044	-0.937496	-0.0268316	NaN	-1.61075	-0.973888	-1.85623	-1.37301	-0.41391	-0.889037	NaN	NaN	NaN	-0.285048	-0.0838203	-0.838753	-0.741583	-0.652111	-0.219189	-2.01348	NaN	-1.11091	-0.369852	O75298;O75298-2;O75298-3	O75298;O75298-2;O75298-3	RTN2_HUMAN	RTN2	Reticulon-2
	1.3475	2.51317	2.31716	2.92097	1.34204	2.62743	2.02754	2.82731	1.97324	2.46721	1.89556	2.69388	NaN	2.68515	2.34353	2.90577	2.40788	2.83801	0.295008	2.0669	1.04182	2.22438	1.62948	2.80164	O75306;O75306-2	O75306;O75306-2	NDUS2_HUMAN	NDUFS2	NADH dehydrogenase [ubiquinone] iron-sulfur protein 2, mitochondrial
	-2.47095	-0.865986	-0.939659	-0.822402	-0.749254	-0.904832	-1.22281	-0.872332	-0.817833	-0.860491	-0.400117	-1.44206	NaN	-2.02887	-0.699903	-0.775974	-1.3561	-0.434187	NaN	-1.46292	NaN	-1.3824	NaN	-1.30207	O75312	O75312	ZPR1_HUMAN	ZPR1	Zinc finger protein ZPR1
	-4.43784	-1.48824	-2.03687	-1.53812	-2.77994	-1.35755	-3.09722	-1.67128	-2.18898	-1.7247	-2.14448	-1.65489	NaN	-1.47845	-1.5283	-1.48939	-2.27155	-2.09844	NaN	-1.55568	-2.26571	-1.33667	-3.97538	-1.956	O75317;P62068;P62068-2;P62068-3;P62068-4	O75317;P62068;P62068-2;P62068-3;P62068-4	UBP12_HUMAN;UBP46_HUMAN	USP12;USP46	Ubiquitin carboxyl-terminal hydrolase 12
	1.89499	2.01094	2.71322	2.28525	2.25192	2.45496	2.63088	2.66381	2.4518	2.62656	2.40719	2.84062	-1.03375	2.87934	2.96331	2.81004	3.04569	3.11827	2.35785	3.15381	2.00529	2.7865	1.97826	1.98617	O75323	O75323	NIPS2_HUMAN	NIPSNAP2	Protein NipSnap homolog 2
	NaN	NaN	NaN	NaN	NaN	NaN	NaN	-2.41197	-1.94477	-3.09499	NaN	-2.75621	NaN	-2.11303	-1.6414	-2.92568	-3.3565	-2.35338	-3.67528	-2.62056	NaN	-3.0114	NaN	-3.33131	O75323;Q9BPW8	O75323;O75323-2;Q9BPW8	NIPS1_HUMAN;NIPS2_HUMAN	NIPSNAP1;NIPSNAP2	Protein NipSnap homolog 2
	0.263047	NaN	-0.688425	-1.88384	2.24926	-0.707814	-0.73299	NaN	-1.072	NaN	0.60278	-0.932697	1.63063	-0.21257	0.213474	-0.400505	1.24868	NaN	1.23447	-0.805365	1.40439	-0.215662	0.589067	NaN	O75339	O75339	CILP1_HUMAN	CILP	Cartilage intermediate layer protein 1
	0.472224	0.950531	1.12304	0.868884	0.789162	1.00124	1.46811	1.66106	1.14981	1.89796	1.13883	2.32002	0.211504	1.91152	1.18599	1.392	0.888681	0.776953	0.597036	1.74025	0.66073	0.776236	1.60131	1.39901	O75340	O75340;O75340-2	PDCD6_HUMAN	PDCD6	Programmed cell death protein 6
	2.86665	2.988	2.3577	2.19927	3.18948	2.74179	3.13445	3.53303	3.35237	2.95163	3.21833	4.24443	4.24393	3.86023	2.63276	1.61439	3.47107	2.20549	3.95849	3.48547	2.00529	2.42174	4.45719	4.04418	O75342	O75342	LX12B_HUMAN	ALOX12B	Arachidonate 12-lipoxygenase, 12R-type
	1.5072	2.21436	1.64387	2.13897	1.79647	2.37768	1.74374	2.7151	2.25217	3.01303	1.99313	2.41502	1.13289	2.24612	2.04014	2.85434	2.64557	3.03682	2.54605	2.85936	1.61298	2.79416	2.08964	2.33503	O75347	O75347;O75347-2	TBCA_HUMAN	TBCA	Tubulin-specific chaperone A
	1.83086	2.74973	2.36435	2.7092	0.825323	2.47445	1.85959	3.26426	2.48861	3.27004	2.12096	3.28369	-0.992865	3.21852	2.46283	3.47	3.14269	3.77152	2.84496	2.92586	1.90972	3.65538	2.8266	2.74316	O75348	O75348	VATG1_HUMAN	ATP6V1G1	V-type proton ATPase subunit G 1
	-0.491771	1.2495	1.42603	1.28922	0.211504	1.24018	0.894781	1.31414	1.00095	1.37667	0.96535	1.71987	-2.14906	1.63141	0.704723	1.68151	0.708109	0.31465	0.138605	1.6675	0.0105686	1.07322	0.424255	0.990543	O75351	O75351	VPS4B_HUMAN	VPS4B	Vacuolar protein sorting-associated protein 4B
	1.57058	2.51638	2.20311	2.37014	1.37168	2.33566	1.97095	2.44142	1.97324	2.39154	2.1635	2.57232	-0.459263	2.58893	2.02083	2.67822	1.81346	1.94567	1.39058	2.43157	1.35962	2.39515	1.30456	2.11608	O75351;Q9UN37	Q6PIW4;Q6PIW4-2;O75351;Q9UN37	VPS4A_HUMAN;VPS4B_HUMAN	VPS4A;VPS4B	Vacuolar protein sorting-associated protein 4B
	-1.65794	0.0683727	-0.0621967	0.114049	-2.15734	-0.517327	-0.587137	0.249451	-0.575426	0.42807	-1.35398	-0.256054	-3.22018	-0.696869	-0.602476	-0.395241	-0.0159988	0.830194	-0.620222	1.1133	-1.88684	-0.242617	-0.727343	-0.0109444	O75352;O75352-2	O75352;O75352-2	MPU1_HUMAN	MPDU1	Mannose-P-dolichol utilization defect 1 protein
	NaN	-2.63404	-6.47462	-3.52255	NaN	-3.53102	-3.14075	-1.99312	-3.85314	-4.65945	NaN	-0.636396	NaN	-0.441879	NaN	-2.35951	NaN	NaN	NaN	-3.67177	NaN	-3.942	NaN	NaN	O75362	O75362	ZN217_HUMAN	ZNF217	Zinc finger protein 217
	4.45105	4.86374	4.91576	4.37947	3.87274	4.29603	4.449	4.65693	4.08472	4.79963	4.72024	4.67185	0.961527	4.9404	4.86818	5.12897	4.4186	4.52741	3.62678	4.86615	3.90689	4.50804	3.07654	4.10602	O75367;O75367-3	O75367;O75367-2;O75367-3	H2AY_HUMAN	MACROH2A1	Core histone macro-H2A.1
	5.31887	5.3053	6.07623	5.49567	4.86408	5.42688	5.70276	5.73747	5.0567	5.76078	6.00488	5.39544	2.50473	5.98834	6.10669	6.14094	5.53716	5.38345	4.97014	5.79678	4.93837	5.04034	4.45156	5.10097	O75367;O75367-3;Q9P0M6	Q9P0M6;O75367;O75367-2;O75367-3	H2AW_HUMAN;H2AY_HUMAN	MACROH2A1;MACROH2A2	Core histone macro-H2A.1
	3.2656	2.85995	3.12108	3.05522	3.74643	3.17614	3.62303	2.8991	3.99899	3.96412	3.66579	3.54511	0.803736	3.44977	3.47991	3.35342	3.93984	3.41167	2.69202	3.5644	3.3325	3.04783	2.94342	3.0036	O75368	O75368	SH3L1_HUMAN	SH3BGRL	SH3 domain-binding glutamic acid-rich-like protein
	2.34991	3.53233	2.45746	3.2388	2.77629	3.03446	2.53376	3.49492	2.60924	3.04396	2.34386	3.29141	1.47999	3.37095	2.15798	3.13855	1.60857	2.2647	1.2293	3.08098	2.04182	3.34218	0.836994	3.1556	O75369-8	O75369;O75369-2;O75369-3;O75369-7;O75369-4;O75369-5;O75369-6;O75369-8;O75369-9	FLNB_HUMAN	FLNB	Isoform 8 of Filamin-B
	2.69335	3.15998	2.65747	3.15863	2.6059	3.21915	2.44752	3.14924	3.11763	2.88488	2.25486	2.43956	1.55943	2.48227	3.50792	3.32851	2.33897	2.63755	2.85338	3.22737	2.69554	3.31051	2.12681	2.89101	O75369-8;P21333;P21333-2	O75369;O75369-2;O75369-3;O75369-4;O75369-5;O75369-6;O75369-8;O75369-9;P21333;P21333-2	FLNA_HUMAN;FLNB_HUMAN	FLNA;FLNB	Isoform 8 of Filamin-B
	3.04831	2.63038	3.34095	2.49223	3.18948	2.28871	3.37772	3.23126	3.60667	3.27004	2.08083	2.74822	0.818163	2.69442	3.07614	3.45089	2.74053	2.90406	2.37898	2.889	2.97593	3.06691	2.13526	3.03573	O75369-8;P21333;P21333-2;Q14315;Q14315-2	O75369;O75369-2;O75369-3;O75369-4;O75369-5;O75369-6;O75369-8;O75369-9;Q14315;Q14315-2;P21333;P21333-2	FLNA_HUMAN;FLNB_HUMAN;FLNC_HUMAN	FLNA;FLNB;FLNC	Isoform 8 of Filamin-B
	1.24762	2.15381	0.808933	1.76441	1.31686	1.51581	1.11965	1.91766	1.1356	0.892738	0.673169	0.731277	NaN	1.51755	1.1076	1.27519	-0.0401821	0.489855	-0.948011	1.04792	0.451696	1.82686	-1.22573	1.31771	O75369-8;Q14315;Q14315-2	O75369;O75369-2;O75369-3;O75369-4;O75369-5;O75369-6;O75369-8;O75369-9;Q14315;Q14315-2	FLNB_HUMAN;FLNC_HUMAN	FLNB;FLNC	Isoform 8 of Filamin-B
	-2.21179	-1.86102	-1.47341	-1.66639	-3.45596	-2.27729	-2.81098	-4.19016	-2.97227	-2.19843	-1.32806	-1.81794	NaN	-2.3774	-2.29407	-1.79069	NaN	-1.8625	NaN	-1.54556	-2.85073	-2.08173	NaN	-2.84045	O75376	O75376;O75376-2	NCOR1_HUMAN	NCOR1	Nuclear receptor corepressor 1
	NaN	-1.0252	-1.10152	-1.34466	-2.47551	-1.06908	-1.60867	-1.09447	-2.05949	-1.16739	-2.29953	-1.39263	NaN	-1.56106	-2.10317	-0.810358	-2.43863	-1.2847	NaN	-0.678596	-3.18966	-2.42595	NaN	-1.85552	O75381;O75381-2	O75381;O75381-2	PEX14_HUMAN	PEX14	Peroxisomal membrane protein PEX14
	NaN	NaN	-1.85182	-1.73599	NaN	NaN	NaN	-1.80918	NaN	-0.651499	NaN	-1.03092	NaN	NaN	-0.984625	-1.39459	NaN	-1.40283	NaN	-0.153353	NaN	-0.29924	NaN	NaN	O75382;O75382-2;O75382-3;O75382-4	O75382;O75382-2;O75382-3;O75382-4	TRIM3_HUMAN	TRIM3	Tripartite motif-containing protein 3
	NaN	-0.841679	-1.24102	-0.530061	-1.79915	-0.981296	-1.88127	-0.627899	NaN	-0.678209	-1.57194	-1.52407	NaN	-1.91139	-0.564547	-0.149746	-2.1818	-0.652224	NaN	-0.164677	-1.97346	-1.086	NaN	NaN	O75382;O75382-2;O75382-4	O75382;O75382-2;O75382-4	TRIM3_HUMAN	TRIM3	Tripartite motif-containing protein 3
	2.58906	3.71103	3.91009	4.11458	2.48904	3.69269	3.39626	3.60778	3.81054	3.82039	3.60278	3.9225	0.752073	3.84643	3.47991	4.01649	3.793	4.00938	3.06228	4.29132	2.43217	4.01327	3.03653	4.01224	O75390	O75390	CISY_HUMAN	CS	Citrate synthase, mitochondrial
	-3.50556	-1.32928	-1.56365	-1.33925	-2.22387	-1.23413	NaN	-0.993868	-2.41473	-1.28254	-1.34751	-1.20942	NaN	-1.50728	-1.85712	-1.54466	0.364155	-0.94618	-1.96021	-0.721758	-1.48294	-1.09486	NaN	-1.94391	O75391	O75391	SPAG7_HUMAN	SPAG7	Sperm-associated antigen 7
	NaN	NaN	-4.7244	-5.24613	NaN	-7.20697	NaN	-3.42515	NaN	-3.71813	NaN	-3.98574	NaN	-3.40758	NaN	-4.24015	NaN	-2.76763	NaN	-3.18738	NaN	NaN	-2.41995	-3.24519	O75394	O75394	RM33_HUMAN	MRPL33	39S ribosomal protein L33, mitochondrial
	1.91791	2.37149	2.58817	2.24494	2.17274	2.34628	2.33673	2.31764	2.35697	2.70605	2.33768	2.38284	0.286053	2.31991	2.56237	2.80101	2.81752	2.74958	1.82286	2.79251	2.02106	2.25798	2.08964	2.58422	O75396	O75396	SC22B_HUMAN	SEC22B	Vesicle-trafficking protein SEC22b
	-0.384225	0.997223	0.875605	0.664063	-0.926908	0.809875	0.414558	0.650005	0.575418	1.21048	0.318986	1.14347	NaN	1.15498	0.56237	1.35958	0.236605	0.950489	-0.180571	1.29333	-0.0650959	1.15475	-0.539726	0.690311	O75400;O75400-2;O75400-3	O75400;O75400-2;O75400-3	PR40A_HUMAN	PRPF40A	Pre-mRNA-processing factor 40 homolog A
	-0.531915	-0.533518	0.134583	-0.159377	-0.753399	-0.535605	-0.385344	-0.460896	-0.448254	-0.598278	0.05762	-0.555679	NaN	-1.09743	0.172054	-0.0501499	-0.236483	0.616488	-1.11936	-0.803501	-0.762722	-0.961941	-3.59733	-0.126169	O75410;O75410-2;O75410-3;O75410-7;O75410-9	O75410;O75410-2;O75410-3;O75410-4;O75410-5;O75410-6;O75410-7;O75410-9;O75410-10	TACC1_HUMAN	TACC1	Transforming acidic coiled-coil-containing protein 1
	NaN	-1.8054	NaN	NaN	NaN	NaN	NaN	-1.80566	NaN	-2.01137	NaN	-1.04022	NaN	-1.82221	NaN	-2.1275	-2.52468	NaN	NaN	-2.06632	NaN	-0.751883	NaN	-1.26223	O75410;O75410-2;O75410-3;O75410-7;O75410-9;O95359-3	O75410;O75410-2;O75410-3;O75410-4;O75410-5;O75410-6;O75410-7;O75410-9;O75410-10;O95359;O95359-1;O95359-2;O95359-3;O95359-5;O95359-6	TACC1_HUMAN;TACC2_HUMAN	TACC1;TACC2	Transforming acidic coiled-coil-containing protein 1
	-4.14948	-3.07998	-2.36816	-2.54463	NaN	NaN	-4.23551	NaN	-4.21243	-3.53699	-2.80439	-3.84091	NaN	NaN	-3.00767	-2.91691	-3.17702	-2.77229	-4.55135	NaN	NaN	-2.82057	-3.18518	NaN	O75427	O75427	LRCH4_HUMAN	LRCH4	Leucine-rich repeat and calponin homology domain-containing protein 4
	NaN	-2.82156	-2.29984	-1.59288	-3.69667	-2.70992	-3.42383	-3.06949	-3.12855	-2.08156	-3.0028	-2.26599	NaN	-2.11107	-2.72686	-1.64232	-1.4578	-2.61487	-2.49052	-1.87726	NaN	-2.18493	NaN	-3.54279	O75431	O75431	MTX2_HUMAN	MTX2	Metaxin-2
	2.55186	3.18843	2.9304	3.45738	2.4292	3.41852	3.06856	3.40078	3.22726	3.24774	2.82664	3.63134	1.17274	3.81841	3.44556	3.2153	3.29889	3.56245	2.86673	3.26279	2.8477	3.59969	2.80383	3.45077	O75436	O75436	VP26A_HUMAN	VPS26A	Vacuolar protein sorting-associated protein 26A
	0.981477	1.73051	1.81865	1.52289	0.479994	1.09659	1.09717	1.70445	1.59113	1.81212	0.989196	1.25039	0.498028	2.14147	1.6045	1.68151	1.71247	1.70466	1.45391	1.61687	0.770517	2.02199	1.07215	1.95514	O75436;Q4G0F5	Q4G0F5;O75436;O75436-2	VP26A_HUMAN;VP26B_HUMAN	VPS26A;VPS26B	Vacuolar protein sorting-associated protein 26A
	NaN	-1.21841	-0.00746346	NaN	NaN	NaN	0.107662	0.222767	-1.70422	-0.111166	NaN	-0.279516	NaN	-0.642136	-1.08273	-0.183439	NaN	-0.572571	NaN	-1.00101	NaN	NaN	-1.35301	-0.00782776	O75438	O75438;O75438-2	NDUB1_HUMAN	NDUFB1	NADH dehydrogenase [ubiquinone] 1 beta subcomplex subunit 1
	-0.546535	1.07764	0.686943	1.68229	-0.47727	1.50321	-0.257078	0.627638	0.744173	1.22716	0.112697	1.34992	NaN	0.730949	0.655479	1.62807	0.663715	1.69895	-0.446247	1.14936	-0.535933	1.03927	-0.870106	0.928003	O75439	O75439	MPPB_HUMAN	PMPCB	Mitochondrial-processing peptidase subunit beta
	0.830855	0.216793	2.01311	0.792647	NaN	0.908729	1.65929	1.97193	1.67706	1.76721	NaN	2.17304	-0.980165	2.1991	1.63021	2.51117	1.82963	2.22947	1.39058	2.14936	0.951456	2.26166	1.22239	1.89101	O75439;P31930	O75439;P31930	MPPB_HUMAN;QCR1_HUMAN	PMPCB;UQCRC1	Mitochondrial-processing peptidase subunit beta
	NaN	NaN	NaN	NaN	NaN	NaN	NaN	-3.19117	-3.53118	-3.45012	NaN	-1.66275	-2.20292	-1.78514	NaN	-3.96355	-3.52571	-4.26036	-2.66374	-3.24588	NaN	-5.214	-2.74084	-2.41821	O75445;O75445-3	O75445;O75445-3	USH2A_HUMAN	USH2A	Usherin
	NaN	-4.7612	NaN	-4.30972	NaN	NaN	NaN	-3.62669	NaN	NaN	NaN	-5.7565	NaN	-5.40974	NaN	-3.37383	NaN	NaN	NaN	-5.51035	NaN	NaN	NaN	NaN	O75452	O75452	RDH16_HUMAN	RDH16	Retinol dehydrogenase 16
	NaN	NaN	NaN	-4.15094	-3.13475	NaN	NaN	NaN	NaN	NaN	NaN	NaN	NaN	NaN	NaN	NaN	NaN	NaN	NaN	NaN	-0.730688	-4.85511	NaN	NaN	O75462	O75462	CRLF1_HUMAN	CRLF1	Cytokine receptor-like factor 1
	0.156919	-0.770775	0.808933	-0.611609	-0.251036	-1.68766	0.473938	-0.652699	-0.0503349	-0.871866	0.117352	-0.618372	NaN	-0.573523	0.0242271	-0.764252	-0.315228	-1.10123	NaN	-0.578403	-0.429251	-0.71583	-2.13865	-1.26653	O75475	O75475;O75475-2;O75475-3	PSIP1_HUMAN	PSIP1	PC4 and SFRS1-interacting protein
	0.541348	0.375029	1.34095	1.19927	0.860598	0.659009	1.5912	1.1668	0.56485	0.817636	1.25486	1.15198	-1.59052	1.46791	0.936766	1.48511	0.364155	0.94084	-0.507559	1.19322	0.541893	0.374872	-0.0501862	0.668615	O75475;P51858;Q7Z4V5;Q7Z4V5-2;Q9Y3E1	P51858;Q9Y3E1;Q7Z4V5;Q7Z4V5-2;Q7Z4V5-3;Q7Z4V5-4;O75475;O75475-2;O75475-3	HDGF_HUMAN;HDGR2_HUMAN;HDGR3_HUMAN;PSIP1_HUMAN	HDGF;HDGFL2;HDGFL3;PSIP1	PC4 and SFRS1-interacting protein
	NaN	-0.814526	-1.98492	-0.843369	-0.247351	-0.92266	-1.64441	-2.07586	-2.04318	NaN	-1.59233	-1.17895	-1.05051	-0.681976	-0.50066	-1.00174	NaN	-1.01748	NaN	-1.21259	NaN	-1.19096	-1.90893	NaN	O75477	O75477	ERLN1_HUMAN	ERLIN1	Erlin-1
	0.352315	1.37503	0.131184	-0.0668001	0.243927	1.27024	1.00356	1.25699	0.372204	0.240185	0.145923	1.31245	-0.690639	1.02373	0.583586	0.966236	0.481339	1.43592	-0.0874615	0.125834	0.270088	0.941572	0.106915	0.679504	O75477;O94905	O75477;O94905;O94905-2;O94905-3	ERLN1_HUMAN;ERLN2_HUMAN	ERLIN1;ERLIN2	Erlin-1
	1.74188	2.87253	3.00249	3.31864	1.72935	2.71198	2.6516	3.2912	2.44605	2.8038	2.62831	3.14561	-0.829414	3.07909	2.80297	3.4681	2.39164	3.11184	0.741808	2.36794	1.62678	2.47668	1.95936	3.1517	O75489	O75489	NDUS3_HUMAN	NDUFS3	NADH dehydrogenase [ubiquinone] iron-sulfur protein 3, mitochondrial
	0.830855	1.54181	2.13864	1.94129	0.155796	1.75247	1.32064	1.51638	1.66226	2.41357	1.51789	2.08689	NaN	2.25032	1.72396	2.24444	1.54146	1.84579	0.244734	2.06218	0.626783	1.42174	0.843882	1.10804	O75494;O75494-2;O75494-3;O75494-4;O75494-5;O75494-6	O75494;O75494-2;O75494-3;O75494-4;O75494-5;O75494-6	SRS10_HUMAN	SRSF10	Serine/arginine-rich splicing factor 10
	NaN	-2.41184	-2.305	-2.99956	-2.38513	NaN	-3.35186	NaN	NaN	-2.46747	-2.16833	-1.26439	NaN	-0.993237	NaN	NaN	NaN	NaN	NaN	NaN	NaN	NaN	NaN	NaN	O75503	O75503	CLN5_HUMAN	CLN5	Ceroid-lipofuscinosis neuronal protein 5
	-1.59906	0.236223	0.206869	0.174619	0.576502	0.153815	0.814362	0.033287	0.360029	0.0658779	0.539586	0.0543346	NaN	-0.090929	-1.93203	-0.568579	-0.912876	0.881542	-0.445274	1.17584	-0.848082	-0.452553	-2.84263	-1.50764	O75521;O75521-2	O75521;O75521-2	ECI2_HUMAN	ECI2	Enoyl-CoA delta isomerase 2
	-1.66354	-2.32689	-2.35922	-1.72951	-2.00002	-2.85338	-0.697441	-0.693211	-0.794451	-2.68554	-1.42974	-2.03108	NaN	NaN	-1.37416	0.0247059	-1.28487	-2.43292	NaN	-3.89483	-0.548878	-2.88056	NaN	-0.217365	O75525;O75525-2	O75525;O75525-2	KHDR3_HUMAN	KHDRBS3	KH domain-containing, RNA-binding, signal transduction-associated protein 3
	0.210959	1.81635	1.46367	1.58878	0.254574	0.879777	1.0896	1.54053	1.47174	2.46721	1.36224	2.08244	NaN	2.03351	0.860594	1.51486	1.06971	1.95049	0.628744	1.80951	0.626783	1.96888	0.348804	1.13202	O75525;O75525-2;Q07666	Q07666;Q07666-2;Q07666-3;Q5VWX1;O75525;O75525-2	KHDR1_HUMAN;KHDR3_HUMAN	KHDRBS1;KHDRBS3	KH domain-containing, RNA-binding, signal transduction-associated protein 3
	1.00614	0.800634	1.58817	1.7472	0.200533	1.67595	0.719414	0.558376	1.14981	2.09255	1.39831	1.54349	-2.41196	1.5245	1.80297	2.08006	1.53161	2.03455	0.588999	2.03833	0.606024	1.65818	1.46055	1.38577	O75526;P38159	P38159;P38159-2;P38159-3;O75526	RBMX_HUMAN;RMXL2_HUMAN	RBMX;RBMXL2	RNA-binding motif protein, X-linked-like-2
	2.69335	2.69978	3.08933	3.18869	2.24125	3.27765	2.84842	2.98079	2.96523	3.57538	2.78184	3.13705	0.0740013	3.49117	3.41924	3.57257	2.92299	3.31786	2.55639	3.51515	2.77362	3.37487	2.77889	3.0816	O75526;P38159;Q8N7X1;Q96E39	P38159;P38159-3;Q96E39;O75526;Q8N7X1	RBMX_HUMAN;RMXL1_HUMAN;RMXL2_HUMAN;RMXL3_HUMAN	RBMX;RBMXL1;RBMXL2;RBMXL3	RNA-binding motif protein, X-linked-like-2
	1.83086	0.137115	-0.630827	0.0219984	NaN	0.540689	2.3271	2.69642	2.56485	3.12629	-2.1421	2.94716	0.265142	3.00645	2.81423	3.44318	2.89061	3.07261	2.65593	3.42606	1.85798	2.56283	2.77529	2.61291	O75526;P38159;Q96E39	P38159;P38159-2;P38159-3;Q96E39;O75526	RBMX_HUMAN;RMXL1_HUMAN;RMXL2_HUMAN	RBMX;RBMXL1;RBMXL2	RNA-binding motif protein, X-linked-like-2
	NaN	-3.32024	-1.66872	-3.42013	NaN	-2.25044	-1.26444	NaN	-2.85083	-2.87766	-2.6746	-2.31338	NaN	-3.55282	-1.61954	-2.32939	NaN	-3.53055	NaN	-2.98701	NaN	NaN	NaN	NaN	O75530;O75530-2;O75530-3	O75530;O75530-2;O75530-3	EED_HUMAN	EED	Polycomb protein EED
	2.01831	2.27625	2.33757	2.28525	2.11548	2.04536	2.49416	2.17067	2.30394	2.46369	2.41894	2.09132	-0.860365	2.36709	2.62766	2.63824	2.12969	1.98846	1.2293	2.22737	2.60777	2.13479	1.29454	2.36231	O75531	O75531	BAF_HUMAN	BANF1	Barrier-to-autointegration factor
	1.00614	1.83703	2.12696	1.93117	0.832447	1.78407	1.46811	1.55838	1.60667	1.8875	1.51789	1.76496	-2.24276	1.85196	1.59408	2.17627	1.27253	1.83019	0.564615	2.26073	0.680721	1.94157	-0.410641	1.47597	O75533	O75533	SF3B1_HUMAN	SF3B1	Splicing factor 3B subunit 1
	-0.218291	1.29506	0.847408	1.32831	-0.245483	1.24018	0.438604	1.46053	0.510809	1.6171	-0.0461226	1.13491	NaN	1.27527	0.75234	1.64161	0.319067	1.37272	-0.236605	1.74615	0.169926	1.31938	-0.232151	1.23893	O75534;O75534-2;O75534-3;O75534-4	O75534;O75534-2;O75534-3;O75534-4	CSDE1_HUMAN	CSDE1	Cold shock domain-containing protein E1
	NaN	NaN	NaN	NaN	NaN	NaN	NaN	NaN	-1.88807	-0.633997	NaN	-0.286457	NaN	NaN	NaN	NaN	0.353014	0.195398	-0.71269	-0.458786	NaN	NaN	-1.41984	-0.149708	O75541;O75541-2	O75541;O75541-2	ZN821_HUMAN	ZNF821	Zinc finger protein 821
	NaN	NaN	-1.11095	NaN	0.698492	-2.53052	-1.01623	NaN	NaN	NaN	-0.395154	0.217836	1.66696	1.64424	NaN	NaN	NaN	NaN	-0.606186	-1.94322	NaN	NaN	NaN	-2.90126	O75556	O75556	SG2A1_HUMAN	SCGB2A1	Mammaglobin-B
	-1.50356	0.0393162	-0.0230293	0.109805	-0.500725	-0.556138	-0.470682	0.736162	-0.418802	0.282467	-0.594747	0.189129	-3.1828	0.96361	0.0910015	0.655035	-0.27478	0.342192	-1.75858	1.0669	-0.946968	0.492441	-0.823708	0.216217	O75569	O75569;O75569-2;O75569-3	PRKRA_HUMAN	PRKRA	Interferon-inducible double-stranded RNA-dependent protein kinase activator A
	NaN	-2.82516	-2.67821	-1.99395	NaN	-3.62789	-2.80377	-1.27244	-3.31071	-2.62969	-2.90669	-2.73207	NaN	-2.27085	NaN	-2.19096	NaN	-2.27119	NaN	-2.12315	NaN	-2.73586	NaN	-2.42628	O75582	O75582;O75582-2	KS6A5_HUMAN	RPS6KA5	Ribosomal protein S6 kinase alpha-5
	-1.19181	-0.533504	0.117077	-0.0537043	-1.26968	-0.259591	-0.617006	-0.885721	-0.688927	-0.338175	-0.423553	-0.8307	NaN	-0.248545	-0.635872	-0.177553	NaN	-1.19638	-1.67932	-0.775764	-1.45223	-1.22331	-1.49037	-1.30833	O75582;O75676;O75676-2	O75676;O75676-2;O75582;O75582-3	KS6A4_HUMAN;KS6A5_HUMAN	RPS6KA4;RPS6KA5	Ribosomal protein S6 kinase alpha-5
	NaN	-2.03635	-1.88858	-2.17608	-2.76186	-1.86859	NaN	-2.4544	-2.85863	-2.12517	-2.95149	-2.28313	NaN	-2.43886	-2.44181	-1.9911	-2.95426	-2.61465	NaN	-2.55462	NaN	-2.49097	NaN	-2.82288	O75586;O75586-2	O75586;O75586-2	MED6_HUMAN	MED6	Mediator of RNA polymerase II transcription subunit 6
	-1.4168	-0.110178	-0.101765	-0.149369	-0.824369	0.528304	-0.614323	-0.778646	-0.543524	-0.369637	-0.482297	-0.293097	NaN	-0.0727692	-0.567833	-0.456825	-1.08029	-1.51601	-0.854534	-0.506117	-1.32801	0.0653496	-1.16201	-0.381578	O75592;O75592-2	O75592;O75592-2	MYCB2_HUMAN	MYCBP2	E3 ubiquitin-protein ligase MYCBP2
	2.16516	3.56834	2.84265	3.54629	2.09192	3.52207	2.73406	3.30888	2.77659	3.58996	2.8572	3.80599	2.41028	3.48405	2.8475	3.42567	2.90974	3.27818	3.20847	3.64557	1.54553	3.0285	3.13806	4.00143	O75608;O75608-2	O75608;O75608-2	LYPA1_HUMAN	LYPLA1	Acyl-protein thioesterase 1
	2.68383	3.25719	3.03202	3.22021	2.55082	3.65046	2.83035	3.67749	3.3722	3.80658	3.34694	4.72273	3.50027	4.30586	2.63021	2.08997	3.4319	2.28772	4.10659	3.71189	1.50873	2.70765	4.15892	3.3419	O75629	O75629	CREG1_HUMAN	CREG1	Protein CREG1
	1.78527	1.87253	1.76439	1.26524	1.57225	1.61869	1.68465	2.48251	2.01266	2.16792	1.45078	3.14347	2.84307	2.7067	1.5354	0.572573	1.90403	1.1811	3.67504	2.77818	1.10236	1.60115	2.79141	2.93256	O75635;O75635-2	O75635;O75635-2	SPB7_HUMAN	SERPINB7	Serpin B7
	-1.33774	NaN	-1.15881	NaN	0.744539	-4.21849	-0.64456	NaN	NaN	NaN	-1.81466	NaN	NaN	NaN	NaN	NaN	NaN	NaN	NaN	NaN	-1.48358	NaN	NaN	NaN	O75636;O75636-2	O75636;O75636-2	FCN3_HUMAN	FCN3	Ficolin-3
	0.647058	1.41685	1.76439	1.71806	0.610054	1.59514	1.28793	1.40243	1.27829	1.7729	1.33148	1.53049	-4.18706	1.74887	1.2471	1.78279	0.963839	1.88154	0.390585	1.97442	0.801281	1.71841	-0.464033	1.25358	O75643	O75643	U520_HUMAN	SNRNP200	U5 small nuclear ribonucleoprotein 200 kDa helicase
	-2.50773	0.736025	0.59948	0.84751	NaN	1.59514	-0.0640411	0.422054	-0.331663	0.394161	NaN	0.523952	NaN	0.538305	-0.176804	0.614393	0.212152	0.861221	-1.05785	0.590876	NaN	0.361198	-1.36271	0.261715	O75663	O75663	TIPRL_HUMAN	TIPRL	TIP41-like protein
	-1.29147	-0.443554	-0.27059	-0.372964	-0.681269	0.438508	-0.432753	0.0804062	-0.772684	0.401337	0.306386	0.339453	NaN	0.578947	-1.2432	0.153162	-1.25078	0.0174427	-1.58139	0.426556	-0.944296	-0.357635	NaN	-0.430389	O75663;O75663-2	O75663;O75663-2	TIPRL_HUMAN	TIPRL	TIP41-like protein
	NaN	-0.296019	NaN	-0.180739	NaN	-0.648818	NaN	-0.499716	NaN	-0.476959	NaN	-0.480932	NaN	-0.522846	NaN	-0.573074	-2.62275	-0.480846	NaN	-0.386023	NaN	0.0797424	NaN	-0.284279	O75674;O75674-2;O75674-3	O75674;O75674-2;O75674-3	TM1L1_HUMAN	TOM1L1	TOM1-like protein 1
	-1.32232	-0.354698	-0.322145	-0.611539	-1.81197	-0.535916	-1.30748	-2.18909	-0.927832	-0.259611	-0.342425	-1.24987	-0.692566	-1.19782	-0.717636	-0.914398	-0.989326	-2.41431	NaN	-1.63421	-1.84252	-0.686831	-2.39454	-1.61296	O75676;O75676-2	O75676;O75676-2	KS6A4_HUMAN	RPS6KA4	Ribosomal protein S6 kinase alpha-4
	NaN	-1.59596	-1.50285	-0.310388	NaN	-1.50887	NaN	-1.11557	NaN	-0.589291	-1.99409	-1.10019	NaN	0.125219	-1.57676	0.22485	-1.20919	-0.0449429	-3.04762	-1.41463	NaN	NaN	NaN	-0.921797	O75683	O75683	SURF6_HUMAN	SURF6	Surfeit locus protein 6
	0.950046	-0.429272	-0.525042	-1.4938	0.0497532	-1.4583	-0.828365	-0.172709	0.372204	-0.0156975	0.173936	-1.28107	NaN	-0.466997	-0.643711	-0.758608	NaN	-1.51599	NaN	0.00827026	NaN	-0.271629	-2.34048	-1.97484	O75688	O75688;O75688-2;O75688-4;O75688-5	PPM1B_HUMAN	PPM1B	Protein phosphatase 1B
	NaN	-0.359821	-1.74703	0.735618	NaN	0.789266	NaN	-1.8316	-2.12424	-0.105984	NaN	-0.429634	NaN	0.212811	-0.921921	0.122374	-2.52435	-0.90287	-1.45022	-0.366795	-3.03376	-1.04931	NaN	-2.36703	O75688;P35813;P35813-3	O75688;O75688-2;O75688-4;O75688-5;P35813;P35813-2;P35813-3	PPM1A_HUMAN;PPM1B_HUMAN	PPM1A;PPM1B	Protein phosphatase 1B
	-2.65674	-1.33505	-1.36464	-0.950919	-2.54829	-1.18855	-2.28198	-2.02068	-2.91161	-1.60183	-1.74909	-1.6686	NaN	-1.11761	-1.44898	-1.042	-2.32176	-0.927362	NaN	-0.860146	-2.92785	-1.3851	NaN	-1.61858	O75691	O75691	UTP20_HUMAN	UTP20	Small subunit processome component 20 homolog
	-1.64558	-0.662836	-0.160921	0.176072	-1.35833	-0.394118	-0.748203	-0.195566	-0.685909	0.0543404	-0.552932	-0.0810471	NaN	-0.50985	-0.319447	0.386976	-1.03196	-0.00339508	-2.13633	0.208855	-1.56704	-0.344667	-2.08194	-0.13612	O75694;O75694-2	O75694;O75694-2	NU155_HUMAN	NUP155	Nuclear pore complex protein Nup155
	0.263047	0.656799	1.26482	0.6016	0.286053	0.0956106	1.03544	0.181234	1.0921	0.784214	1.02039	0.429092	NaN	0.538305	0.825403	0.311136	0.46073	0.449591	-0.73711	0.316763	-0.110184	-0.280981	0.0603733	-0.177238	O75695	O75695	XRP2_HUMAN	RP2	Protein XRP2
	0.371425	0.811127	0.393896	0.981093	1.21696	0.820071	-0.068779	-0.0146122	0.232275	1.54576	0.473496	0.625235	NaN	-0.2316	1.04014	1.4926	0.429251	1.1974	0.390585	1.24414	0.12199	0.723768	-0.499592	0.578419	O75718	O75718	CRTAP_HUMAN	CRTAP	Cartilage-associated protein
	0.678084	1.2104	1.44497	1.25715	0.881357	1.39142	1.21323	0.74658	1.4199	1.29201	1.38639	1.54995	-1.76845	1.7067	1.6045	1.38396	0.849583	1.0436	-0.166897	1.14043	0.825426	1.47984	0.184917	0.753506	O75746	O75746	CMC1_HUMAN	SLC25A12	Calcium-binding mitochondrial carrier protein Aralar1
	0.678084	1.85742	1.54785	2.7472	0.729353	2.44511	1.14179	2.07472	1.54885	2.52905	1.17394	2.56914	-1.60845	2.97126	2.14377	3.29675	1.50166	2.80648	1.74181	3.415	0.706953	2.84662	0.987616	2.59577	O75746;Q9UJS0;Q9UJS0-2	O75746;O75746-2;Q9UJS0;Q9UJS0-2	CMC1_HUMAN;CMC2_HUMAN	SLC25A12;SLC25A13	Calcium-binding mitochondrial carrier protein Aralar1
	0.390283	-0.478821	-0.653538	-0.0930719	1.58074	-0.342992	0.669489	0.328077	-0.110729	-1.39474	0.450776	-0.942533	NaN	-0.852106	1.17904	-0.567442	-0.810762	NaN	-1.36127	-1.82614	0.313416	-1.01812	NaN	-1.41559	O75781	O75781;O75781-2	PALM_HUMAN	PALM	Paralemmin-1
	-0.566388	NaN	NaN	NaN	NaN	NaN	-0.654633	-1.80147	-1.37703	-2.87586	NaN	-2.88077	NaN	NaN	-0.097105	-2.23687	NaN	NaN	NaN	NaN	-1.19524	NaN	NaN	NaN	O75781;Q9Y2D5-4;Q9Y2D5-6	Q9Y2D5-4;Q9Y2D5-6;O75781;O75781-2;Q8IXS6;Q8IXS6-2	AKAP2_HUMAN;PALM_HUMAN	AKAP2;PALM	Paralemmin-1
	NaN	-0.649445	-1.69854	-0.876479	NaN	-0.46823	-2.77434	-0.633078	-2.60155	-0.714432	NaN	-0.616545	NaN	-1.11886	-1.99581	-0.980257	-1.80856	-0.925962	-2.34191	-0.280699	NaN	-0.461031	-2.68844	-0.163317	O75787;O75787-2	O75787;O75787-2	RENR_HUMAN	ATP6AP2	Renin receptor
	-1.0842	-1.32638	0.884882	-1.30379	NaN	-2.92869	0.314157	NaN	0.297565	-0.449129	0.702315	-2.42669	NaN	NaN	-0.106199	-1.93856	-0.180614	NaN	NaN	NaN	NaN	NaN	-0.241726	-2.3361	O75791	O75791;O75791-2	GRAP2_HUMAN	GRAP2	GRB2-related adapter protein 2
	NaN	-5.06469	-3.0177	-3.9388	NaN	-5.81344	-3.02921	-4.58249	NaN	-4.21165	-3.58676	-3.93924	NaN	-3.26655	NaN	-3.31867	-1.33199	NaN	NaN	-3.62511	NaN	NaN	-3.38744	NaN	O75792	O75792	RNH2A_HUMAN	RNASEH2A	Ribonuclease H2 subunit A
	NaN	NaN	-5.33975	NaN	NaN	NaN	NaN	NaN	NaN	-5.10145	NaN	NaN	NaN	-5.32043	NaN	-5.18648	NaN	-5.29976	NaN	-5.61053	NaN	NaN	NaN	-6.08879	O75794	O75794	CD123_HUMAN	CDC123	Cell division cycle protein 123 homolog
	1.5072	2.51638	2.58532	2.88208	1.1558	2.50005	1.95019	2.20128	1.8654	NaN	2.06969	NaN	NaN	NaN	2.29934	2.94727	2.43982	2.71319	1.74181	NaN	NaN	2.53874	1.89119	2.4444	O75795;P54855	P54855;O75795	UDB15_HUMAN;UDB17_HUMAN	UGT2B15;UGT2B17	UDP-glucuronosyltransferase 2B17
	NaN	NaN	NaN	-1.01857	NaN	-3.38827	NaN	-3.27158	NaN	-1.19325	NaN	-1.26477	NaN	NaN	NaN	-1.13441	NaN	NaN	NaN	-2.4474	NaN	NaN	NaN	-4.17582	O75817	O75817	POP7_HUMAN	POP7	Ribonuclease P protein subunit p20
	0.472224	1.83189	1.36766	2.02935	0.243927	1.8552	0.929132	1.63886	1.11401	2.13294	1.02039	1.99052	NaN	2.24612	1.3743	2.07007	1.24868	2.10969	0.445032	1.90755	0.443918	1.85641	0.613451	1.69568	O75821	O75821	EIF3G_HUMAN	EIF3G	Eukaryotic translation initiation factor 3 subunit G
	0.507201	1.50996	0.866266	1.12127	-0.412947	1.37768	0.659292	1.55838	0.657295	1.44243	0.0964651	1.31245	-3.2926	1.51755	0.886433	1.68805	0.608574	1.35103	0.381308	1.37176	0.102362	1.76069	-0.891766	1.33158	O75822	O75822;O75822-2;O75822-3	EIF3J_HUMAN	EIF3J	Eukaryotic translation initiation factor 3 subunit J
	1.95005	2.27246	1.65476	2.24494	3.02509	3.29603	2.57502	2.70445	2.18475	2.95914	2.24168	3.12845	0.222393	3.87391	2.77557	2.90577	1.65013	2.07482	0.652077	2.09953	1.77052	2.483	1.28445	2.21668	O75828	O75828	CBR3_HUMAN	CBR3	Carbonyl reductase [NADPH] 3
	2.55186	4.42541	3.35437	4.70326	3.77444	4.56211	3.77241	4.81993	3.61949	4.91992	3.74962	5.07014	0.356936	5.21208	3.7023	4.95	3.08662	3.645	2.07385	4.15381	2.63021	3.81437	2.86265	4.25903	O75828;P16152	P16152;P16152-2;O75828	CBR1_HUMAN;CBR3_HUMAN	CBR1;CBR3	Carbonyl reductase [NADPH] 3
	-0.521401	-1.07728	-0.961296	-1.44965	-0.913019	-1.06575	-0.673208	-0.289705	-0.838036	-0.0684795	-0.772225	-0.0544872	-2.96092	-0.0130005	-0.437002	-0.0912399	-0.868124	-0.836548	-2.10938	0.0691662	-1.29914	-0.364611	-1.45558	-0.575048	O75832	O75832	PSD10_HUMAN	PSMD10	26S proteasome non-ATPase regulatory subunit 10
	-0.453681	0.609493	0.686943	0.84751	-0.877832	0.757787	-0.334475	-0.265135	0.0946198	0.654579	-0.0997763	0.136568	NaN	0.193439	0.213474	0.707502	-0.311657	-0.463047	-1.17137	0.740253	-1.44359	0.374872	-1.03298	0.310722	O75843	O75843	AP1G2_HUMAN	AP1G2	AP-1 complex subunit gamma-like 2
	0.0660105	1.06015	0.541994	0.920972	0.0978489	0.830195	0.719414	1.11145	0.149813	1.51213	0.214963	1.10014	-2.62882	0.96361	0.573017	1.40794	0.187277	1.13106	-0.100401	1.76952	0.0418205	0.932354	-0.614857	0.310722	O75844	O75844	FACE1_HUMAN	ZMPSTE24	CAAX prenyl protease 1 homolog
	2.79592	2.94578	3.24334	2.67624	2.9052	2.68434	3.47248	3.15707	3.45753	3.49502	3.27763	3.30483	2.09192	3.24191	3.34819	3.19706	3.47107	3.282	2.9077	3.36218	2.38624	2.85884	2.75717	2.88632	O75874	O75874	IDHC_HUMAN	IDH1	Isocitrate dehydrogenase [NADP] cytoplasmic
	4.62035	4.91935	5.15981	4.98599	4.44904	5.24492	4.66822	4.46527	4.84916	4.97651	5.34232	4.69388	2.75019	4.99148	5.05541	4.86593	5.47107	4.96246	4.1753	4.85254	4.33775	4.48458	4.15892	4.14582	O75874;P48735	O75874;P48735;P48735-2	IDHC_HUMAN;IDHP_HUMAN	IDH1;IDH2	Isocitrate dehydrogenase [NADP] cytoplasmic
	NaN	-1.82035	-2.06644	-1.86944	NaN	-1.25089	NaN	-1.99938	-2.78893	-2.26009	-2.64074	-1.55166	NaN	-1.82282	-1.71473	-0.698698	-3.3309	-1.07643	NaN	-1.26392	NaN	-3.07328	NaN	-1.62666	O75879	O75879	GATB_HUMAN	GATB	Glutamyl-tRNA(Gln) amidotransferase subunit B, mitochondrial
	-0.401803	0.109495	0.188368	-0.238067	-0.13245	NaN	0.473938	0.807547	-0.0523376	0.861031	-0.16079	0.661455	NaN	0.766573	0.00864792	-0.0486603	-0.13789	0.798487	NaN	1.03833	NaN	0.734415	-0.169926	0.753506	O75880	O75880	SCO1_HUMAN	SCO1	Protein SCO1 homolog, mitochondrial
	-0.406194	-0.637955	-0.0923061	-1.18077	-1.04828	-1.14028	0.143253	-1.04133	0.372204	-0.702873	0.0720835	-1.3884	NaN	-1.31966	0.0920734	-1.46763	-0.739243	-1.79094	NaN	-1.80492	-1.29787	-1.37934	-1.07397	-0.855406	O75881	O75881	CP7B1_HUMAN	CYP7B1	Cytochrome P450 7B1
	-0.746348	NaN	-2.28067	-2.6936	-0.617321	-2.10802	-0.311131	-1.73636	-1.61182	-2.21954	-0.896039	-2.01113	NaN	-2.07942	-2.90577	-2.46786	NaN	NaN	-2.40283	-1.8623	NaN	NaN	NaN	-2.08751	O75882;O75882-2;O75882-3	O75882;O75882-2;O75882-3	ATRN_HUMAN	ATRN	Attractin
	NaN	-1.63889	-1.50411	-1.11337	NaN	-0.786893	-1.17449	-0.420195	-1.53857	-0.206373	NaN	-0.110823	NaN	-0.0251961	-0.93647	-0.692535	-0.695639	0.075695	-1.24089	0.0632191	-0.449986	0.0612984	-1.83836	-1.06908	O75884	O75884;O75884-2	RBBP9_HUMAN	RBBP9	Serine hydrolase RBBP9
	-4.09731	-3.23843	-2.55529	-2.73529	-2.88892	-3.06049	-3.66081	-2.69745	-3.89863	-2.29054	-3.51201	-2.12857	NaN	-2.62724	-3.13404	-2.20045	NaN	-3.44596	NaN	-3.5186	-3.39051	-2.71919	NaN	-3.55267	O75886	O75886;O75886-2	STAM2_HUMAN	STAM2	Signal transducing adapter molecule 2
	NaN	NaN	NaN	-0.937886	NaN	-1.81213	NaN	NaN	NaN	-0.285223	NaN	-0.482126	NaN	0.565525	NaN	-1.11801	NaN	-0.0258427	-1.31942	-2.18968	NaN	-0.501329	NaN	-0.37928	O75891;O75891-3;O75891-4	O75891;O75891-3;O75891-4	AL1L1_HUMAN	ALDH1L1	Cytosolic 10-formyltetrahydrofolate dehydrogenase
	-2.00226	0.223433	-1.3924	-0.72886	-0.403812	-0.819436	-0.300451	NaN	-0.981607	0.26561	-1.15398	-0.320541	NaN	0.605419	-1.20372	-1.07498	NaN	0.343494	NaN	-1.16245	-2.19541	-1.51047	NaN	-0.703375	O75891;O75891-3;O75891-4;Q3SY69	Q3SY69;Q3SY69-2;Q3SY69-3;O75891;O75891-3;O75891-4	AL1L1_HUMAN;AL1L2_HUMAN	ALDH1L1;ALDH1L2	Cytosolic 10-formyltetrahydrofolate dehydrogenase
	NaN	0.117491	NaN	-1.22889	NaN	NaN	-1.234	NaN	NaN	-0.282166	NaN	-0.592691	-2.17793	0.605419	NaN	-1.45127	NaN	-0.362734	-2.1782	NaN	NaN	-0.544954	NaN	NaN	O75891;O75891-3;Q3SY69	Q3SY69;O75891;O75891-2;O75891-3	AL1L1_HUMAN;AL1L2_HUMAN	ALDH1L1;ALDH1L2	Cytosolic 10-formyltetrahydrofolate dehydrogenase
	-3.60644	-2.37931	-2.6499	-1.52855	NaN	-3.15072	-3.33836	-2.28552	-3.54078	-2.45616	-3.65538	-2.45105	NaN	-3.40687	-2.67568	-2.10226	-3.08769	-1.96859	NaN	-1.72397	NaN	-2.84891	-4.02236	-1.53123	O75907	O75907	DGAT1_HUMAN	DGAT1	Diacylglycerol O-acyltransferase 1
	NaN	-0.374079	-0.26449	-0.0202608	-4.30606	-0.0605574	-1.30584	-0.222689	-1.3888	-0.260757	-1.63627	-0.450947	NaN	-0.652168	-0.936199	0.0392971	-0.39711	-0.0372849	NaN	0.26627	NaN	0.1143	-2.03781	-0.236883	O75909;O75909-4	O75909;O75909-2;O75909-1;O75909-4	CCNK_HUMAN	CCNK	Cyclin-K
	3.52224	3.42199	4.23429	3.47142	3.43155	3.00795	4.1636	3.13146	3.788	4.13956	4.09921	2.98814	0.132895	2.61847	4.48696	4.04225	3.95834	3.53063	3.06519	3.75788	3.49185	2.94387	3.28445	2.64659	O75915	O75915	PRAF3_HUMAN	ARL6IP5	PRA1 family protein 3
	-0.0436144	-0.993069	0.728764	-0.774886	0.832447	-1.27729	0.758146	-2.71139	0.808304	-1.61019	0.730886	-2.0146	NaN	NaN	0.704723	-1.3527	0.295984	-1.30259	-2.51662	-1.4128	-0.565992	-4.02439	-2.61665	-1.38098	O75923-10;O75923-11;O75923-12;O75923-13;O75923-14;O75923-8;O75923-9	O75923;O75923-2;O75923-3;O75923-4;O75923-5;O75923-6;O75923-7;O75923-8;O75923-9;O75923-10;O75923-11;O75923-12;O75923-13;O75923-14;O75923-15	DYSF_HUMAN	DYSF	Isoform 10 of Dysferlin
	-0.858377	-0.252741	-1.35824	-1.58447	-0.822985	-2.30047	-0.658773	-0.58145	0.149813	-1.8297	NaN	NaN	NaN	NaN	-1.0804	-1.54409	NaN	NaN	NaN	-1.36103	-0.0987778	-0.599184	NaN	NaN	O75923-10;O75923-11;O75923-12;O75923-13;O75923-14;O75923-8;O75923-9;Q9NZM1;Q9NZM1-6	O75923;O75923-2;O75923-3;O75923-4;O75923-5;O75923-6;O75923-7;O75923-8;O75923-9;O75923-10;O75923-11;O75923-12;O75923-13;O75923-14;O75923-15;Q9NZM1;Q9NZM1-2;Q9NZM1-3;Q9NZM1-5;Q9NZM1-6;Q9NZM1-7;Q9NZM1-8	DYSF_HUMAN;MYOF_HUMAN	DYSF;MYOF	Isoform 10 of Dysferlin
	NaN	-5.13759	-4.75333	-3.63535	NaN	-3.48169	NaN	NaN	NaN	-4.39275	NaN	-6.59384	NaN	-5.09532	-4.25432	-3.73235	NaN	NaN	NaN	-4.55864	NaN	NaN	NaN	NaN	O75928;O75928-2;O75928-3	O75928;O75928-2;O75928-3;Q9Y6X2	PIAS2_HUMAN	PIAS2	E3 SUMO-protein ligase PIAS2
	-0.945977	0.470787	-0.254103	0.467921	-1.37938	0.297879	-1.23277	-0.107464	-0.497219	0.306314	-0.336892	0.443031	NaN	-0.473984	-0.645687	0.116137	-0.446083	-0.145409	-1.70683	0.34794	-1.22283	-0.369217	-2.57664	-0.198925	O75934	O75934	SPF27_HUMAN	BCAS2	Pre-mRNA-splicing factor SPF27
	0.472224	1.11199	0.643873	1.03881	0.366783	1.00124	0.649025	1.34874	0.585911	0.761494	0.254857	0.786985	NaN	0.578947	0.860594	0.865931	0.654671	0.997795	-0.691824	0.752029	0.918161	1.25428	0.163057	0.543085	O75935	O75935;O75935-2;O75935-3	DCTN3_HUMAN	DCTN3	Dynactin subunit 3
	NaN	1.90228	-1.54517	1.33601	NaN	2.48731	-1.16514	1.49183	-1.52449	1.25182	-0.809096	1.69679	-2.14828	2.35544	-1.35843	0.655035	-1.50074	-0.420538	-1.68813	2.14491	NaN	1.68037	-1.70948	1.47597	O75936	O75936	BODG_HUMAN	BBOX1	Gamma-butyrobetaine dioxygenase
	0.56644	0.416849	1.55368	0.900363	-0.275629	0.38457	1.47394	1.30712	1.22558	1.75	1.02808	1.3425	NaN	1.25032	1.35592	1.392	1.02829	1.38701	0.418066	1.41685	0.12199	1.38166	-0.0374756	0.506865	O75937	O75937	DNJC8_HUMAN	DNAJC8	DnaJ homolog subfamily C member 8
	-1.63218	-0.505953	-0.761471	-0.0986967	NaN	-0.367249	-2.89676	NaN	-0.81348	-0.174809	-0.601129	-0.460924	NaN	-0.967907	-1.524	-0.543112	-2.44626	-2.5724	NaN	-0.516485	NaN	NaN	NaN	NaN	O75940	O75940	SPF30_HUMAN	SMNDC1	Survival of motor neuron-related-splicing factor 30
	1.47222	1.93622	2.04242	2.17374	1.59338	1.58919	2.49702	2.59631	2.28796	2.48812	2.11012	2.50746	-0.248497	2.43508	2.3682	2.51853	1.7341	2.25695	1.39058	2.32127	1.40038	2.21681	0.864346	2.35893	O75947	O75947	ATP5H_HUMAN	ATP5PD	ATP synthase subunit d, mitochondrial
	0.293422	0.360815	1.01733	1.15646	0.86755	0.659009	1.07433	1.00268	0.616938	0.17728	0.228385	0.470512	-3.19362	-0.148766	1.41037	1.64161	0.212152	0.861221	-0.166897	0.786795	0.504993	0.0273476	-1.29284	0.668615	O75955	O75955;O75955-2	FLOT1_HUMAN	FLOT1	Flotillin-1
	-5.03578	-4.56738	-4.6451	-4.60697	-5.11398	-4.58241	-5.99409	-3.90733	-5.54468	-4.54146	-5.41567	-5.11456	NaN	-4.44281	-3.66492	-4.2629	NaN	-3.30443	NaN	-4.43928	NaN	-4.12571	NaN	-4.39214	O75962;O75962-2;O75962-5	O75962;O75962-2;O75962-5	TRIO_HUMAN	TRIO	Triple functional domain protein
	3.82046	4.84471	4.07116	4.52961	3.63879	4.4101	4.11779	4.65001	4.4928	5.00701	4.23837	5.0303	1.67886	4.8807	4.33886	4.70589	4.66934	4.71602	3.2726	4.53232	3.45363	4.41182	4.27174	4.66725	O75964	O75964	ATP5L_HUMAN	ATP5MG	ATP synthase subunit g, mitochondrial
	4.62035	0.127457	0.367664	-0.735444	1.96801	-0.270471	3.71203	0.78751	2.81054	-0.063282	1.83105	0.819408	-0.534103	NaN	3.26034	-0.482084	0.751179	-1.10681	-1.18863	-1.77918	3.36375	0.959835	-0.535402	0.862627	O75973;Q6PCT2;Q6PCT2-2;Q6PCT2-3	O75973;Q6PCT2;Q6PCT2-2;Q6PCT2-3	C1QRF_HUMAN;FXL19_HUMAN	C1QL1;FBXL19	C1q-related factor
	NaN	-0.877869	NaN	-0.462207	NaN	-0.497001	NaN	-2.42458	NaN	-1.70775	-2.67352	-0.854877	NaN	-1.99835	-3.3409	-0.837788	-1.36064	-1.4165	0.203215	-1.76983	NaN	-1.70945	NaN	-1.07912	O75976	O75976;O75976-2	CBPD_HUMAN	CPD	Carboxypeptidase D
	0.654878	2.3356	1.19194	1.99574	1.0126	2.41852	0.970953	1.97193	1.4022	2.35027	1.46785	2.18554	-0.963425	2.05288	1.5677	2.57257	1.24265	2.40466	0.523035	1.66126	0.420332	2.07322	0.0721493	2.07131	O76003	O76003	GLRX3_HUMAN	GLRX3	Glutaredoxin-3
	NaN	NaN	NaN	NaN	NaN	NaN	NaN	NaN	NaN	4.18296	NaN	NaN	NaN	NaN	NaN	NaN	NaN	0.379883	NaN	NaN	NaN	NaN	NaN	NaN	O76009	O76009	KT33A_HUMAN	KRT33A	Keratin, type I cuticular Ha3-I
	1.8343	-2.58381	0.20998	-1.84754	NaN	-0.487252	NaN	1.02852	-1.03256	4.30581	NaN	-0.146673	2.58707	0.361927	-0.434168	-1.52003	2.03179	2.38345	2.39289	0.365042	0.169926	-1.1091	1.10118	0.232563	O76009;O76011	O76009;O76011	KRT34_HUMAN;KT33A_HUMAN	KRT33A;KRT34	Keratin, type I cuticular Ha3-I
	3.05571	0.609493	0.643873	NaN	-0.601776	0.670323	1.70957	3.23682	0.218853	5.55323	NaN	1.42207	3.71786	1.65695	0.614838	-0.331776	2.81143	3.77152	2.9817	1.27712	2.3367	1.21681	2.13526	1.41212	O76009;O76011;O76013;O76015;Q14525;Q14532;Q15323;Q6A162	Q6A162;Q15323;Q14532;O76015;O76009;O76013;O76013-2;O76011;Q14525	K1C40_HUMAN;K1H1_HUMAN;K1H2_HUMAN;KRT34_HUMAN;KRT36_HUMAN;KRT38_HUMAN;KT33A_HUMAN;KT33B_HUMAN	KRT31;KRT32;KRT33A;KRT33B;KRT34;KRT36;KRT38;KRT40	Keratin, type I cuticular Ha3-I
	5.34931	5.63186	4.4292	3.69131	2.35199	5.28687	4.8529	5.86545	5.00389	7.78562	2.63084	5.79244	6.40492	5.57644	3.23877	3.28601	5.01244	5.7647	6.40725	5.33601	4.30593	3.73706	6.16924	6.29488	O76009;O76011;P13646;Q14525;Q15323;Q6A162;Q9C075	Q6A162;Q15323;P13646;P13646-2;P13646-3;Q9C075;O76009;P35900;O76011;Q14525	K1C13_HUMAN;K1C23_HUMAN;K1C40_HUMAN;K1H1_HUMAN;KRT34_HUMAN;KT33A_HUMAN;KT33B_HUMAN	KRT13;KRT23;KRT31;KRT33A;KRT33B;KRT34;KRT40	Keratin, type I cuticular Ha3-I
	0.937278	NaN	0.109934	NaN	-0.893547	NaN	0.0431499	2.08297	-0.809231	4.63752	NaN	-0.313934	1.18392	0.451679	-0.133072	NaN	2.02127	3.27242	-1.16193	-1.13197	NaN	-0.952681	0.580847	-0.601341	O76009;O76011;Q14525	O76009;O76011;Q14525	KRT34_HUMAN;KT33A_HUMAN;KT33B_HUMAN	KRT33A;KRT33B;KRT34	Keratin, type I cuticular Ha3-I
	2.36667	1.18642	0.0554638	1.27327	NaN	1.27024	0.530968	2.37247	-0.377596	6.25335	NaN	0.902464	1.81097	1.12784	0.318443	3.10472	2.35301	3.57029	2.98935	2.4784	0.66073	0.0285397	0.415037	3.75351	O76009;O76011;Q14525;Q14532;Q15323	Q15323;O76014;Q14532;O76009;O76011;Q14525	K1H1_HUMAN;K1H2_HUMAN;KRT34_HUMAN;KT33A_HUMAN;KT33B_HUMAN	KRT31;KRT32;KRT33A;KRT33B;KRT34	Keratin, type I cuticular Ha3-I
	3.20031	-0.813244	1.54785	0.116158	0.729353	0.992251	1.09717	3.14727	0.118727	5.82039	0.0982752	0.510777	2.836	1.70057	0.723959	-0.784986	2.82359	4.31038	1.87005	1.50995	0.577873	0.0713749	1.88786	0.881611	O76009;O76011;Q14525;Q14532;Q15323;Q92764	Q15323;Q14532;O76009;Q92764;O76011;Q14525	K1H1_HUMAN;K1H2_HUMAN;KRT34_HUMAN;KRT35_HUMAN;KT33A_HUMAN;KT33B_HUMAN	KRT31;KRT32;KRT33A;KRT33B;KRT34;KRT35	Keratin, type I cuticular Ha3-I
	1.92763	NaN	0.708004	NaN	-0.600788	-2.79809	-1.22648	2.59342	-1.10731	5.1005	-2.20701	-1.58366	1.55513	0.278582	-1.02328	-2.87534	1.54636	3.68457	NaN	-1.29035	NaN	NaN	NaN	NaN	O76009;O76011;Q14525;Q15323	Q15323;O76009;O76011;Q14525	K1H1_HUMAN;KRT34_HUMAN;KT33A_HUMAN;KT33B_HUMAN	KRT31;KRT33A;KRT33B;KRT34	Keratin, type I cuticular Ha3-I
	NaN	NaN	NaN	NaN	NaN	NaN	NaN	NaN	NaN	0.974039	NaN	NaN	NaN	NaN	NaN	NaN	-1.0729	0.979059	NaN	-2.10524	NaN	NaN	NaN	NaN	O76009;O76011;Q14525;Q15323;Q92764	Q15323;O76009;Q92764;O76011;Q14525	K1H1_HUMAN;KRT34_HUMAN;KRT35_HUMAN;KT33A_HUMAN;KT33B_HUMAN	KRT31;KRT33A;KRT33B;KRT34;KRT35	Keratin, type I cuticular Ha3-I
	-0.268949	-1.76308	-1.33441	NaN	NaN	NaN	0.139843	-0.501476	-3.08266	3.74422	NaN	0	0.155796	-0.392303	NaN	NaN	-0.0143566	-1.55875	-2.73224	-0.0537186	NaN	NaN	-2.12917	-0.967667	O76009;O76013	O76009;O76013;O76013-2	KRT36_HUMAN;KT33A_HUMAN	KRT33A;KRT36	Keratin, type I cuticular Ha3-I
	-2.03086	NaN	-3.72106	NaN	NaN	NaN	-3.34268	-2.45798	-3.74607	1.97897	-4.08133	-4.67217	-1.74235	-3.6446	NaN	NaN	-1.84328	-1.50723	-2.31492	-6.79591	NaN	NaN	-2.91625	-3.42299	O76009;Q14525	O76009;Q14525	KT33A_HUMAN;KT33B_HUMAN	KRT33A;KRT33B	Keratin, type I cuticular Ha3-I
	3.77634	0.768692	2.52726	1.70028	1.28605	2.66468	1.7145	4.16874	1.34775	7.29844	0.51789	1.90246	3.88992	2.75184	1.64037	0.207106	4.07311	4.8315	2.53773	2.83188	1.53459	1.42174	2.56843	2.01224	O76009;Q14525;Q15323	Q15323;O76009;Q14525	K1H1_HUMAN;KT33A_HUMAN;KT33B_HUMAN	KRT31;KRT33A;KRT33B	Keratin, type I cuticular Ha3-I
	3.48982	0.72497	2.07926	1.52961	1.2115	2.22107	0.859591	3.62199	0.163887	6.45487	1.16	1.60057	3.56586	2.50354	0.816471	0.544003	3.06118	4.92012	1.16047	2.30537	0.667425	0.7967	2.11548	1.88161	O76009;Q14532;Q15323	Q15323;Q14532;O76009	K1H1_HUMAN;K1H2_HUMAN;KT33A_HUMAN	KRT31;KRT32;KRT33A	Keratin, type I cuticular Ha3-I
	3.07915	0.283562	1.83788	0.971246	0	2.28871	0.177954	3.35215	0.543476	6.02202	NaN	0.971411	3.51141	2.30384	0.380371	-0.82571	3.37796	4.79179	2.17127	2.3409	-0.856983	0.691345	1.71835	1.33847	O76009;Q15323	Q15323;O76009	K1H1_HUMAN;KT33A_HUMAN	KRT31;KRT33A	Keratin, type I cuticular Ha3-I
	2.22941	NaN	NaN	-0.369618	NaN	0.74714	1.28793	2.3691	NaN	5.21988	NaN	0.289515	2.16146	0.983931	NaN	-1.22516	2.22137	3.2991	2.71989	0.763712	1.0572	0.204823	1.41965	0.928003	O76009;Q15323;Q92764	Q15323;O76009;Q92764	K1H1_HUMAN;KRT35_HUMAN;KT33A_HUMAN	KRT31;KRT33A;KRT35	Keratin, type I cuticular Ha3-I
	2.66653	0.273897	1.57102	-1.22548	0.533432	-0.142026	0.206242	2.21635	0.021719	5.24569	-0.81236	0.308029	2.04669	1.42397	0.56237	-1.9399	2.86142	3.74404	-0.283672	0.177107	NaN	NaN	0.59724	0.0579319	O76011	O76011	KRT34_HUMAN	KRT34	Keratin, type I cuticular Ha4
	1.25792	NaN	0.506371	NaN	NaN	-2.0666	NaN	1.35556	NaN	4.62184	NaN	-0.014883	2.1008	0.669548	-1.57885	NaN	1.9565	2.1811	-0.56484	-0.665815	NaN	-2.04831	0.564264	-2.08527	O76011;Q14525	O76011;Q14525	KRT34_HUMAN;KT33B_HUMAN	KRT33B;KRT34	Keratin, type I cuticular Ha4
	NaN	NaN	NaN	NaN	NaN	NaN	NaN	NaN	NaN	0.629704	NaN	NaN	-0.0515289	-2.8283	NaN	NaN	-0.401711	0.220318	NaN	NaN	NaN	NaN	NaN	NaN	O76011;Q14525;Q15323	Q15323;O76011;Q14525	K1H1_HUMAN;KRT34_HUMAN;KT33B_HUMAN	KRT31;KRT33B;KRT34	Keratin, type I cuticular Ha4
	3.90486	0.831886	0.799152	-1.48121	3.45482	-0.368909	2.81206	2.10337	NaN	0.95414	1.71667	1.91252	2.68478	1.27527	0.573017	-0.804674	2.26065	-0.432468	1.59704	1.59742	1	-0.333693	0.661016	0.506865	O76013	O76013	KRT36_HUMAN	KRT36	Keratin, type I cuticular Ha6
	6.69809	8.2291	6.54894	7.39106	6.7417	8.34209	6.67456	7.31589	6.80774	7.82895	6.63935	8.61527	7.43302	8.45091	6.3659	6.89627	6.14147	5.86697	7.24888	7.36026	5.67741	7.32423	7.76785	8.04287	O76013;O76015;P02533;P05783;P08727;P08779;P13645;P13646;P19012;Q04695;Q14525;Q14532;Q15323;Q2M2I5;Q7Z3Y7;Q92764	P05783;Q7Z3Y7;P08727;P13645;Q15323;P02533;O76014;Q14532;O76015;P13646;P13646-2;P13646-3;P08779;Q2M2I5;P19012;Q92764;Q04695;O76013;O76013-2;Q14525	K1C10_HUMAN;K1C13_HUMAN;K1C14_HUMAN;K1C15_HUMAN;K1C16_HUMAN;K1C17_HUMAN;K1C18_HUMAN;K1C19_HUMAN;K1C24_HUMAN;K1C28_HUMAN;K1H1_HUMAN;K1H2_HUMAN;KRT35_HUMAN;KRT36_HUMAN;KRT38_HUMAN;KT33B_HUMAN	KRT10;KRT13;KRT14;KRT15;KRT16;KRT17;KRT18;KRT19;KRT24;KRT28;KRT31;KRT32;KRT33B;KRT35;KRT36;KRT38	Keratin, type I cuticular Ha6
	-2.71721	-4.1289	NaN	NaN	NaN	NaN	-0.517614	-0.371243	NaN	-2.12238	-2.27406	-1.95027	-1.0101	-2.66302	NaN	NaN	-0.846842	0.190128	NaN	-1.9238	NaN	NaN	-3.50913	NaN	O76013;O76015;Q6A162	Q6A162;O76014;O76015;O76013;O76013-2	K1C40_HUMAN;KRT36_HUMAN;KRT38_HUMAN	KRT36;KRT38;KRT40	Keratin, type I cuticular Ha6
	NaN	6.41685	4.85215	5.9394	NaN	NaN	12.0667	NaN	NaN	7.6179	NaN	8.31719	7.42568	13.3916	5.2913	7.27192	NaN	NaN	NaN	NaN	5.21746	8.3515	7.58727	NaN	O76013;P02533;P05783;P08727;P08779;P13645;P13646;P19012;Q04695;Q14525;Q14532;Q15323;Q2M2I5;Q92764	P05783;Q7Z3Y7;P08727;P13645;Q15323;P02533;O76014;Q14532;O76015;P13646;P13646-2;P13646-3;P08779;Q2M2I5;P19012;Q92764;Q04695;O76013;O76013-2;Q14525	K1C10_HUMAN;K1C13_HUMAN;K1C14_HUMAN;K1C15_HUMAN;K1C16_HUMAN;K1C17_HUMAN;K1C18_HUMAN;K1C19_HUMAN;K1C24_HUMAN;K1H1_HUMAN;K1H2_HUMAN;KRT35_HUMAN;KRT36_HUMAN;KT33B_HUMAN	KRT10;KRT13;KRT14;KRT15;KRT16;KRT17;KRT18;KRT19;KRT24;KRT31;KRT32;KRT33B;KRT35;KRT36	Keratin, type I cuticular Ha6
	NaN	-0.368431	-2.79218	0.0305872	NaN	-1.03214	NaN	NaN	NaN	-0.334917	NaN	-0.69346	NaN	-1.80786	NaN	-0.656784	NaN	-2.1929	NaN	-1.73523	NaN	-0.52932	NaN	-0.993723	O76013;P02533;P08727;P08779;Q04695;Q14525;Q15323;Q92764	P08727;Q15323;P02533;P08779;Q92764;Q04695;O76013;O76013-2;Q14525	K1C14_HUMAN;K1C16_HUMAN;K1C17_HUMAN;K1C19_HUMAN;K1H1_HUMAN;KRT35_HUMAN;KRT36_HUMAN;KT33B_HUMAN	KRT14;KRT16;KRT17;KRT19;KRT31;KRT33B;KRT35;KRT36	Keratin, type I cuticular Ha6
	1.54976	1.89243	NaN	0.712159	NaN	1.50953	1.33352	0.967487	NaN	2.74711	0.592439	2.64346	3.62859	2.62819	NaN	1.392	3.47107	1.40115	NaN	1.69826	NaN	1.69135	3.34638	2.41864	O76013;Q14532	Q14532;O76013;O76013-2	K1H2_HUMAN;KRT36_HUMAN	KRT32;KRT36	Keratin, type I cuticular Ha6
	-0.819991	-0.31349	NaN	-0.998439	-1.78345	0.612838	-2.32306	-2.49733	-1.81454	-1.46737	-2.26165	0.0154953	NaN	-0.00627708	-3.1157	-2.35344	1.0765	-0.159161	-1.88946	-1.35681	NaN	-1.81264	NaN	-0.580269	O76015	O76014;O76015	KRT38_HUMAN	KRT38	Keratin, type I cuticular Ha8
	0.623342	1.96939	2.13476	2.70623	0.928661	2.10911	1.29453	2.01995	0.834938	2.79264	1.36224	2.47391	NaN	3.11177	1.88216	3.19935	1.42394	2.79045	0.580915	2.67988	0.519867	2.67486	0.206451	2.77651	O76021	O76021	RL1D1_HUMAN	RSL1D1	Ribosomal L1 domain-containing protein 1
	-1.105	-0.0251865	-0.4676	0.359769	-0.800385	-0.136125	-0.557981	0.314138	-0.81098	-0.162947	-0.671889	0.233522	NaN	-0.454851	-0.334812	0.520815	-1.44847	0.301916	-2.08876	0.537436	1.98935	-0.072176	-2.9733	0.0304852	O76024	O76024	WFS1_HUMAN	WFS1	Wolframin
	0.693353	0.430523	NaN	0.337062	NaN	-0.298211	NaN	-0.251486	0.715792	-0.238911	-0.889878	0.912518	-0.8197	0.241077	NaN	-0.120737	-0.550941	-1.03822	0.0593796	-0.380751	0.504993	-0.012619	-0.832838	0.601501	O76027	O76027	ANXA9_HUMAN	ANXA9	Annexin A9
	NaN	-1.91652	-1.92935	-1.06858	NaN	-1.39946	-2.63763	-1.84329	-2.26245	-1.43399	-3.98724	-1.94848	NaN	-2.32909	-0.28516	-0.779099	-2.41453	-1.34601	NaN	-1.20755	NaN	-1.49579	NaN	-1.62732	O76031	O76031	CLPX_HUMAN	CLPX	ATP-dependent Clp protease ATP-binding subunit clpX-like, mitochondrial
	NaN	0.522781	NaN	-0.666934	NaN	0.398244	-1.79541	0.473127	-1.87171	-1.13439	NaN	-0.113394	NaN	0.618475	-2.31786	-0.788092	NaN	-1.93915	-1.2266	-0.784388	NaN	-0.396709	-2.10764	-0.683867	O76041-2	O76041-2	NEBL_HUMAN	NEBL	Isoform 2 of Nebulette
	NaN	-0.14287	NaN	-0.253594	NaN	-0.931586	NaN	-0.151516	NaN	-0.699505	NaN	-1.49207	NaN	-0.579985	NaN	0.145132	NaN	-0.716331	NaN	-0.125898	NaN	-1.53741	NaN	-0.154022	O76054;O76054-4	O76054;O76054-4;O76054-5	S14L2_HUMAN	SEC14L2	SEC14-like protein 2
	NaN	1.88748	0.354368	0.781421	1.35694	1.58919	1.03544	1.55838	0.499754	1.39892	0.201417	2.05548	NaN	1.7067	1.3373	1.13855	0.272526	0.476559	0.295008	0.928457	NaN	0.986801	0.613451	1.72225	O76062	O76062	ERG24_HUMAN	TM7SF2	Delta(14)-sterol reductase TM7SF2
	-0.283145	NaN	-1.62344	NaN	0	NaN	-0.11961	NaN	-0.810452	-1.95316	-0.934243	-2.17941	NaN	-1.59023	-0.990267	-2.69835	-1.83373	NaN	NaN	-2.12687	-0.387024	NaN	-1.03567	NaN	O76070	O76070	SYUG_HUMAN	SNCG	Gamma-synuclein
	NaN	-1.48036	-2.38344	-2.31649	-4.2316	-1.31778	-2.59104	-2.4824	-2.16494	-2.18419	-2.81152	-2.03502	NaN	-2.40186	-4.31552	-1.53454	-3.22424	-1.76585	NaN	-1.6968	NaN	-3.33857	NaN	-1.98099	O76071	O76071	CIAO1_HUMAN	CIAO1	Probable cytosolic iron-sulfur protein assembly protein CIAO1
	3.87169	1.75245	2.7669	-2.12812	2.71593	-1.07371	4.93443	1.61063	2.00486	NaN	1.92882	0.67333	1.16711	-1.02069	2.38642	-0.808117	1.23053	-1.16929	0.556395	-2.33172	4.12928	1.6968	0.564264	1.05885	O76076	O76076	CCN5_HUMAN	CCN5	CCN family member 5
	-0.503308	-0.708042	-0.169765	-0.307363	-1.6796	-0.511573	-0.857443	-0.474169	-0.536932	0.238857	-0.81841	-0.263763	NaN	-0.384148	-0.743196	-0.0763397	-1.32965	-0.388279	-0.802904	-0.636744	-0.69478	-0.255039	-4.37519	-0.401932	O76094	O76094;O76094-2	SRP72_HUMAN	SRP72	Signal recognition particle subunit SRP72
	0.631291	-0.270254	-0.236755	-1.91887	0.928661	-0.731156	0.76767	-0.440306	0.360029	-0.933483	0.241681	-0.247337	-0.760307	-0.0825329	-0.11178	-2.61845	-0.327492	-1.74081	-0.277052	-0.843262	-0.192646	-0.762938	0.613451	-0.615368	O94760	O94760;O94760-2	DDAH1_HUMAN	DDAH1	N(G),N(G)-dimethylarginine dimethylaminohydrolase 1
	1.39496	0.225668	0.847408	-0.173381	2.08299	0.503213	1.61777	0.473127	1.57542	0.0201645	1.57679	-0.121237	-0.220779	-0.00514793	1.38037	-0.320244	0.857487	0.379883	0.727234	-0.531248	1.35548	-0.364134	0.802061	0.0336342	O94760;O95865	O95865;O94760;O94760-2	DDAH1_HUMAN;DDAH2_HUMAN	DDAH1;DDAH2	N(G),N(G)-dimethylarginine dimethylaminohydrolase 1
	-3.19868	NaN	NaN	-5.69557	NaN	-6.40851	-1.86732	-1.63274	-1.89262	-0.739628	NaN	-0.892626	-3.02365	0.127249	-1.29813	-0.176447	-2.17114	-0.333099	-1.94079	-0.647827	-2.04933	-2.40948	-2.36148	-1.05874	O94762;O94762-2;O94762-3;O94762-4	O94762;O94762-2;O94762-3;O94762-4	RECQ5_HUMAN	RECQL5	ATP-dependent DNA helicase Q5
	-1.74485	-2.99664	-0.436163	-2.10735	NaN	-2.52743	-2.0784	-1.04994	-0.619884	0.026701	NaN	0.708376	-0.273899	0.372976	NaN	-1.51609	-0.879652	-1.37433	-1.07978	-0.234774	NaN	-0.766346	0.195724	-0.759243	O94763;O94763-2;O94763-3;O94763-4	O94763;O94763-2;O94763-3;O94763-4	RMP_HUMAN	URI1	Unconventional prefoldin RPB5 interactor 1
	NaN	-2.0518	-1.28265	-0.852271	NaN	-1.56975	-1.24321	-2.77065	-2.86163	-0.408802	-1.15126	-0.980803	NaN	-2.07455	-1.062	-0.493269	NaN	-1.00307	NaN	-1.37763	-2.01378	-1.03061	NaN	NaN	O94766	O94766;O94766-2	B3GA3_HUMAN	B3GAT3	Galactosylgalactosylxylosylprotein 3-beta-glucuronosyltransferase 3
	-1.85779	-1.63786	-0.422523	-1.80167	NaN	-2.49305	-1.37205	NaN	-1.32463	-1.7967	-1.03051	-2.5501	NaN	NaN	-0.505554	-4.05207	-1.47889	-3.08384	-2.94415	-1.51955	NaN	-1.05571	NaN	-1.75053	O94768	O94768	ST17B_HUMAN	STK17B	Serine/threonine-protein kinase 17B
	0.16789	1.30252	1.55948	1.68831	-0.160463	1.39824	1.01159	1.03703	0.985182	1.60439	0.949229	1.58808	-4.71499	1.56553	1.20665	1.63486	0.570606	0.921343	0	1.503	-0.0874634	1.19385	0.0721493	0.853041	O94776	O94776;O94776-2	MTA2_HUMAN	MTA2	Metastasis-associated protein MTA2
	-0.258317	0.621466	0.991796	1.19927	-0.410017	1.21722	0.497021	0.382526	0.335367	1.0971	0.51789	1.06452	NaN	1.03351	0.816471	1.04989	0.0832539	0.379883	-0.704411	0.938799	-0.463369	0.589466	-1.66279	0.338469	O94776;Q13330;Q13330-3	O94776;O94776-2;Q9BTC8;Q9BTC8-2;Q13330;Q13330-2;Q13330-3	MTA1_HUMAN;MTA2_HUMAN	MTA1;MTA2	Metastasis-associated protein MTA2
	0.715953	0.332016	1.13864	0.355781	-1.22294	-1.41358	0.877293	-0.791809	1.00877	0.552399	1.38639	-0.0773487	NaN	-1.04714	0.770956	0.865931	0.386181	0.307451	-1.04248	-0.895287	-0.640841	-0.549549	0.0721493	-0.344278	O94804	O94804	STK10_HUMAN	STK10	Serine/threonine-protein kinase 10
	-0.415799	0.360815	0.506371	0.282689	-0.574081	-0.738648	0.327097	-0.187483	0.347752	0.397141	0.528779	-0.00771332	NaN	-0.13991	-0.000951767	0.380693	-0.112278	0.175083	-0.505447	-0.5567	-1.05925	-0.0761662	-0.57719	-1.25644	O94804;Q9H2G2;Q9H2G2-2	Q9H2G2;Q9H2G2-2;O94804	SLK_HUMAN;STK10_HUMAN	SLK;STK10	Serine/threonine-protein kinase 10
	NaN	-1.13235	-3.05038	-0.612226	-4.76632	-1.0961	-3.97893	-0.980766	-3.48519	-1.59915	-3.18574	-0.842058	NaN	-0.914545	-2.92501	-0.776873	NaN	-1.48203	NaN	0.842937	-5.09731	-1.67192	NaN	-1.51152	O94806	O94806	KPCD3_HUMAN	PRKD3	Serine/threonine-protein kinase D3
	NaN	-0.646896	NaN	-0.25855	NaN	-1.01995	NaN	-2.18247	NaN	NaN	NaN	-0.225803	NaN	-0.815243	NaN	-0.123755	NaN	NaN	NaN	0.99934	NaN	NaN	NaN	-1.00775	O94806;Q15139	Q15139;O94806	KPCD1_HUMAN;KPCD3_HUMAN	PRKD1;PRKD3	Serine/threonine-protein kinase D3
	NaN	NaN	NaN	NaN	NaN	NaN	-4.98585	-5.36146	NaN	NaN	NaN	-5.60357	NaN	-7.52684	NaN	-5.20225	NaN	-6.47646	NaN	-4.03246	NaN	NaN	-7.3906	-5.83831	O94806;Q9BZL6;Q9BZL6-3	Q9BZL6;Q9BZL6-2;Q9BZL6-3;O94806	KPCD2_HUMAN;KPCD3_HUMAN	PRKD2;PRKD3	Serine/threonine-protein kinase D3
	NaN	-0.457848	-1.67687	-1.33822	NaN	-1.26132	NaN	-0.0270634	-1.39165	-0.695946	NaN	-0.901482	NaN	-0.0382824	0.604496	-0.239716	NaN	-1.9439	-2.76548	-0.337154	NaN	-1.02977	-3.2262	-1.37574	O94811	O94811	TPPP_HUMAN	TPPP	Tubulin polymerization-promoting protein
	-1.19787	NaN	NaN	NaN	NaN	NaN	-0.47509	-3.47701	-2.53192	-1.79643	NaN	NaN	NaN	NaN	NaN	NaN	NaN	NaN	NaN	NaN	-1.43612	-2.69572	NaN	-3.39583	O94812-2;O94812-3;O94812-5;O94812-6;O94812-7	O94812;O94812-2;O94812-3;O94812-5;O94812-6;O94812-7	BAIP3_HUMAN	BAIAP3	Isoform 2 of BAI1-associated protein 3
	-1.18372	-1.92055	-0.509026	-1.77048	-0.13245	-1.37886	0.102987	-1.60313	-0.528503	-2.48815	0.173936	-2.49081	NaN	-2.99002	-1.65954	-2.91875	-1.5344	NaN	-3.47853	-2.49474	-1.31873	-2.6214	-2.13224	-2.49848	O94819	O94819	KBTBB_HUMAN	KBTBD11	Kelch repeat and BTB domain-containing protein 11
	-1.81704	-1.17797	-1.77905	-1.51596	-3.00692	-1.02282	-1.9914	-2.73883	-1.86537	-0.695904	-2.3952	-1.18041	NaN	-1.45667	-1.75138	-0.826815	NaN	-1.44121	-3.25881	-0.957674	-3.05198	-1.38465	1.04252	-0.956694	O94822-3	O94822;O94822-3	LTN1_HUMAN	LTN1	Isoform 3 of E3 ubiquitin-protein ligase listerin
	-0.772584	0.912056	0.553677	1.44676	-0.702723	1.06264	0.0465088	0.875566	0.205307	1.00338	0.280852	1.17722	NaN	1.14599	0.143766	1.30954	0.109972	1.37272	-0.153351	1.37176	-0.254574	1.33345	-0.472679	1.09183	O94826	O94826	TOM70_HUMAN	TOMM70	Mitochondrial import receptor subunit TOM70
	NaN	NaN	-6.21948	-6.48379	NaN	NaN	NaN	NaN	NaN	NaN	NaN	NaN	NaN	-9.11497	NaN	-5.44585	NaN	NaN	NaN	NaN	NaN	NaN	NaN	-5.46396	O94829	O94829	IPO13_HUMAN	IPO13	Importin-13
	-3.23571	-1.24475	-1.4628	-1.96912	-1.77156	-2.22301	-2.49149	-1.51174	-2.78127	-2.4029	-1.46946	-1.62312	NaN	-1.97933	-1.2657	-0.807404	-1.84737	-1.91623	NaN	-2.28062	-3.52634	-2.10174	NaN	NaN	O94830	O94830	DDHD2_HUMAN	DDHD2	Phospholipase DDHD2
	2.16789	2.63038	2.57389	2.84212	2.40313	2.31778	2.42663	2.50415	2.09577	2.4026	2.21159	2.37195	-1.25171	2.7548	1.80748	2.44704	1.86535	3.00707	1.3998	2.73433	2.46712	2.65538	0.943417	2.78409	O94832	O94832	MYO1D_HUMAN	MYO1D	Unconventional myosin-Id
	NaN	NaN	-3.1281	-2.85185	NaN	-3.30057	NaN	-3.71763	-2.81256	-2.68729	NaN	-3.69397	NaN	NaN	NaN	-2.60408	-3.34244	-3.41062	NaN	NaN	NaN	-2.72545	NaN	-3.09327	O94842;O94842-2;O94842-3	O94842;O94842-2;O94842-3	TOX4_HUMAN	TOX4	TOX high mobility group box family member 4
	NaN	NaN	NaN	-4.02312	NaN	NaN	NaN	NaN	NaN	NaN	NaN	-4.73087	NaN	-2.8144	NaN	-3.73064	NaN	NaN	NaN	NaN	NaN	NaN	NaN	NaN	O94851;O94851-1;O94851-3;O94851-4;O94851-5;O94851-6	O94851;O94851-1;O94851-2;O94851-3;O94851-4;O94851-5;O94851-6	MICA2_HUMAN	MICAL2	[F-actin]-monooxygenase MICAL2
	-1.50931	-1.50074	-1.13477	-0.606271	-0.198519	-2.19856	-1.81038	-2.22116	-2.07001	-1.88367	-1.1531	-2.62284	NaN	-2.99578	-0.903513	-1.10175	-0.959778	-2.74798	NaN	-2.32262	-1.63023	-2.46661	-2.99818	-2.92133	O94855;O94855-2	O94855;O94855-2	SC24D_HUMAN	SEC24D	Protein transport protein Sec24D
	0.454413	1.23398	1.54785	1.68229	0.415039	1.27765	0.894781	1.34874	1.04724	1.6971	0.96535	1.49079	-1.25165	1.51056	1.20665	1.94454	0.971144	1.8916	0.275108	1.35641	0.380142	1.41514	0.0484982	1.22413	O94874	O94874;O94874-2;O94874-3	UFL1_HUMAN	UFL1	E3 UFM1-protein ligase 1
	0.0892801	-1.95486	-0.411497	-2.15594	1.39593	-1.06011	1.0589	-1.90414	-0.0468388	NaN	-0.435586	NaN	NaN	NaN	0.143766	-2.02049	-1.16987	NaN	NaN	NaN	1.24345	-1.32271	NaN	-1.57706	O94875-10;O94875-12;O94875-3;O94875-4	O94875;O94875-2;O94875-3;O94875-4;O94875-5;O94875-7;O94875-8;O94875-9;O94875-10;O94875-11;O94875-12	SRBS2_HUMAN	SORBS2	Isoform 10 of Sorbin and SH3 domain-containing protein 2
	NaN	-1.32267	-1.59674	-0.68315	-3.03549	-0.71857	-2.18445	-1.43447	-2.6285	-1.10221	-2.51323	-1.35082	NaN	-0.784527	-1.75615	-0.593489	NaN	-1.32025	NaN	-0.67388	NaN	-1.35303	NaN	-1.5272	O94880	O94880;O94880-2	PHF14_HUMAN	PHF14	PHD finger protein 14
	-1.4862	0.31184	0.119921	0.536309	-1.54049	0.156596	-0.620392	-0.787054	-0.989542	-0.744207	0.0536356	-0.108274	NaN	-0.630575	0.266914	0.51483	-1.08597	-0.0724182	NaN	0.101326	NaN	NaN	-2.18666	-1.12794	O94886	O94886	CSCL1_HUMAN	TMEM63A	CSC1-like protein 1
	NaN	-0.924786	-2.16718	-1.60443	-2.89517	-1.0049	-2.34421	-0.824499	-3.64147	-2.53811	-1.77651	-1.13279	NaN	-0.53388	-2.66038	-0.49194	-3.31513	-1.63533	NaN	-1.58788	NaN	-1.7657	NaN	-2.8012	O94887	O94887;O94887-2;O94887-3	FARP2_HUMAN	FARP2	FERM, ARHGEF and pleckstrin domain-containing protein 2
	-1.64897	-0.0420399	-0.69692	-0.119332	-1.31445	-0.116454	-1.26333	-0.942307	-1.01055	-0.144777	-0.853215	-0.403152	NaN	-0.410357	-0.705778	-0.00489426	-1.79177	-0.942743	NaN	-0.334478	-1.44746	-0.52552	-0.80755	-0.373175	O94888	O94888	UBXN7_HUMAN	UBXN7	UBX domain-containing protein 7
	NaN	-1.87994	NaN	-2.533	NaN	NaN	NaN	NaN	-0.709814	-1.28665	NaN	-0.142494	NaN	-0.784681	NaN	NaN	NaN	NaN	-1.57692	-0.976484	NaN	NaN	-0.0248756	0.469711	O94889;O94889-2	O94889;O94889-2	KLH18_HUMAN	KLHL18	Kelch-like protein 18
	0.507201	0.892427	0.444969	0.920972	1.02509	0.955726	1.0433	1.02852	0.499754	0.654579	0.643422	0.971411	-1.81978	1.11868	1.65046	1.08997	-0.228516	0.766064	-1.13276	0.928457	1.08246	0.765894	-0.268723	0.646589	O94901-9	O94901;O94901-5;O94901-6;O94901-9	SUN1_HUMAN	SUN1	Isoform 8 of SUN domain-containing protein 1
	1.51581	1.73051	1.8756	1.19081	1.32698	1.64187	1.2271	0.229572	1.73005	1.21048	2.06595	1.22641	-3.01085	1.17279	1.67538	1.6617	1.88482	1.0436	-0.44599	0.537436	0.819427	0.89488	0.89782	0.823895	O94903	O94903	PLPHP_HUMAN	PLPBP	Pyridoxal phosphate homeostasis protein
	0.607312	1.45749	0.127813	0.562781	1.21696	0.908729	1.28129	0.78751	0.532669	0.414156	0.96535	1.10891	0.88821	0.631414	1.06298	1.24887	0.0832539	1.13952	1.08818	0.0675259	0.467125	0.57769	0.613451	0.701038	O94905	O94905	ERLN2_HUMAN	ERLIN2	Erlin-2
	0.283368	0.950531	1.06709	1.21605	0.286053	1.05403	0.795866	0.875566	0.92033	0.993668	0.882888	0.922501	-2.94748	1.10946	0.96937	0.976963	0.62719	1.25305	0.0593796	1.35641	0.304853	1.298	-0.315554	0.753506	O94906	O94906;O94906-2	PRP6_HUMAN	PRPF6	Pre-mRNA-processing factor 6
	-0.218291	NaN	-0.942554	NaN	0.928661	-1.34352	1.50274	NaN	0.0511303	NaN	0.973342	NaN	NaN	NaN	0.529947	NaN	NaN	NaN	NaN	NaN	-0.400963	NaN	NaN	NaN	O94911	O94911;O94911-1;O94911-2	ABCA8_HUMAN	ABCA8	ABC-type organic anion transporter ABCA8
	-1.92908	NaN	-2.13419	NaN	-0.41544	-1.75732	-0.697582	NaN	-1.24044	NaN	-0.870038	NaN	NaN	NaN	-0.196138	NaN	-2.96918	NaN	NaN	NaN	-1.12625	NaN	NaN	NaN	O94911;Q8N139	Q8IUA7;Q8N139;O94911;O94911-1	ABCA6_HUMAN;ABCA8_HUMAN	ABCA6;ABCA8	ABC-type organic anion transporter ABCA8
	2.94527	-0.275387	1.41326	2.41078	-1.34415	2.29237	2.74615	1.45419	2.61438	2.20207	-1.26964	1.67333	NaN	2.60214	3.8409	2.66833	2.27843	2.03455	2.70324	1.52376	3.40439	1.88536	1.96884	1.64659	O94913	O94913	PCF11_HUMAN	PCF11	Pre-mRNA cleavage complex 2 protein Pcf11
	-1.85813	-0.790907	-0.646408	-0.532199	-2.422	-0.546639	-1.44553	-1.63588	-1.168	-0.617992	-1.14829	-1.59235	NaN	-0.797468	-1.14609	-0.732325	-1.72348	-1.17445	NaN	-1.39113	-2.68014	-0.97394	-2.20357	-1.13386	O94915	O94915	FRYL_HUMAN	FRYL	Protein furry homolog-like
	-1.59073	-0.387049	-0.565289	-0.361884	NaN	0.130475	-1.03167	-0.712408	-0.518017	-0.412163	-0.842563	-0.769375	NaN	-0.629547	-0.728752	-0.467861	-0.686604	-0.605017	-2.3469	-0.816839	-2.08055	-0.483927	-1.67218	-0.873327	O94915;Q5TBA9	O94915;Q5TBA9	FRYL_HUMAN;FRY_HUMAN	FRY;FRYL	Protein furry homolog-like
	0.445424	1.95053	0.419659	1.46792	1.30154	1.89914	0.76767	1.89442	0.585911	1.3388	0.758899	2.07798	0.658964	1.66326	1.2471	2.318	0.734104	1.73848	0.556395	1.28525	0.412382	1.29081	0.62948	1.96407	O94919	O94919	ENDD1_HUMAN	ENDOD1	Endonuclease domain-containing 1 protein
	NaN	NaN	NaN	NaN	NaN	NaN	NaN	NaN	NaN	NaN	NaN	NaN	NaN	NaN	NaN	-5.09941	NaN	NaN	NaN	NaN	NaN	NaN	NaN	NaN	O94925	O94925	GLSK_HUMAN	GLS	Glutaminase kidney isoform, mitochondrial
	-0.321525	0.315271	0.530218	-0.232936	NaN	-0.037467	-0.499649	1.22009	0.706205	0.370651	-0.263799	-0.664736	NaN	-1.17725	0.645426	0.998178	0.161966	0.503031	NaN	0.0954151	NaN	0.167622	NaN	0.624222	O94925;O94925-3	O94925;O94925-3	GLSK_HUMAN	GLS	Glutaminase kidney isoform, mitochondrial
	-1.97152	-3.08773	-0.775127	-2.00073	NaN	-3.71795	-1.25467	NaN	-0.935867	-2.09013	-2.15072	NaN	NaN	NaN	-1.67759	NaN	-0.767525	NaN	NaN	NaN	NaN	NaN	NaN	NaN	O94956;O94956-2;O94956-3;O94956-4	O94956;O94956-2;O94956-3;O94956-4	SO2B1_HUMAN	SLCO2B1	Solute carrier organic anion transporter family member 2B1
	NaN	-3.33462	-2.39352	-2.13309	NaN	-2.96881	NaN	NaN	NaN	-3.51252	NaN	-3.10074	NaN	-3.12536	-2.13591	-1.84764	NaN	-4.40295	NaN	-3.19096	NaN	NaN	NaN	-4.58344	O94966-5;O94966-6;O94966-7	O94966;O94966-2;O94966-3;O94966-4;O94966-5;O94966-6;O94966-7	UBP19_HUMAN	USP19	Isoform 5 of Ubiquitin carboxyl-terminal hydrolase 19
	NaN	-2.15836	NaN	-2.62179	NaN	-1.89695	NaN	-3.14124	NaN	-3.1943	NaN	-2.50538	NaN	-2.44818	NaN	-2.7712	NaN	-2.4484	NaN	-3.11565	NaN	-2.12725	NaN	-2.42881	O94967;O94967-2;O94967-3;O94967-4	O94967;O94967-2;O94967-3;O94967-4	WDR47_HUMAN	WDR47	WD repeat-containing protein 47
	1.12912	0.457491	1.61629	0.664063	1.47089	0.46474	1.00356	-0.322918	1.18475	0.470715	1.64342	-0.367556	-2.53991	-0.330509	1.75234	0.628067	0.663715	-0.251112	0.116409	0.110039	0.837349	-0.139748	0.289507	-0.0494289	O94973;O94973-2	O94973;O94973-2	AP2A2_HUMAN	AP2A2	AP-2 complex subunit alpha-2
	1.74188	1.32465	2.3308	1.35885	1.81816	1.24018	2.0896	1.11949	2.00486	1.58511	1.89976	1.08244	-0.84845	0.789843	2.45422	1.78889	1.63181	1.40817	1.34359	1.42422	1.53459	1.4987	0.877829	1.25358	O94973;O94973-2;O95782;O95782-2	O95782;O95782-2;O94973;O94973-2;O94973-3	AP2A1_HUMAN;AP2A2_HUMAN	AP2A1;AP2A2	AP-2 complex subunit alpha-2
	1.67808	2.15793	2.32058	2.34747	2	2.1978	2.13813	2.20884	2.15687	2.32725	2.09555	2.10891	-0.547949	1.93258	2.50514	2.54039	1.98564	2.18519	1.43161	2.44976	1.57075	2.10228	1.14086	2.09183	O94979;O94979-10;O94979-2;O94979-3;O94979-4;O94979-6;O94979-8;O94979-9	O94979;O94979-2;O94979-3;O94979-4;O94979-5;O94979-6;O94979-7;O94979-8;O94979-9;O94979-10	SC31A_HUMAN	SEC31A	Protein transport protein Sec31A
	-1.09402	-2.06302	NaN	NaN	-1.13807	-1.07109	NaN	-2.24118	-2.36304	NaN	-0.537587	NaN	NaN	-1.10065	NaN	-0.954445	NaN	NaN	NaN	NaN	NaN	-1.34319	NaN	-1.16816	O94985;O94985-2	O94985;O94985-2	CSTN1_HUMAN	CLSTN1	Calsyntenin-1
	NaN	-1.8001	-2.15135	-1.48425	NaN	-1.42722	NaN	-1.01104	NaN	-1.111	NaN	-0.923054	NaN	-0.847752	-1.50663	-0.387384	NaN	-0.966841	-3.16186	-0.641417	NaN	-2.06668	-3.87359	-1.45292	O94992	O94992	HEXI1_HUMAN	HEXIM1	Protein HEXIM1
	-3.79824	-1.37593	-1.49003	-0.609696	-3.22306	-0.973029	-2.5466	-1.78331	-2.49254	-1.1031	-2.36704	-1.60929	NaN	-0.922832	-1.79707	-0.804905	-2.09214	-1.13136	NaN	-0.649834	-3.19735	-1.25395	NaN	-1.02067	O95071;O95071-2	O95071;O95071-2	UBR5_HUMAN	UBR5	E3 ubiquitin-protein ligase UBR5
	-3.35564	-1.60353	-2.17837	-2.08118	NaN	-2.64468	-1.95436	-2.06969	-1.13217	-1.81733	-2.5049	-1.35145	NaN	-1.07635	-2.25062	-2.68623	-2.2196	-2.2471	-3.73915	-2.16943	NaN	-0.940409	-3.22163	NaN	O95081	O95081;O95081-2	AGFG2_HUMAN	AGFG2	Arf-GAP domain and FG repeat-containing protein 2
	-3.4615	-0.739948	-1.81311	-0.605758	NaN	-1.93165	NaN	-1.97416	NaN	-1.03696	NaN	-1.02304	NaN	-0.651777	-2.25519	-0.793413	NaN	NaN	NaN	-1.2376	NaN	-2.00816	-1.1678	-1.90436	O95104;O95104-3	O95104;O95104-2;O95104-3	SCAF4_HUMAN	SCAF4	SR-related and CTD-associated factor 4
	-0.826875	-0.379255	-0.181702	-0.00637913	-2.67668	-0.0283041	-0.736012	-0.228916	-0.921421	-0.0305614	-0.085948	-0.41473	NaN	-0.0964909	-0.22489	0.092205	-1.04662	-0.403921	NaN	0.0165634	-1.42413	-0.262278	-1.67959	-0.399467	O95104;O95104-3;Q9UPN6;Q9UPN6-2	O95104;O95104-2;O95104-3;Q9UPN6;Q9UPN6-2	SCAF4_HUMAN;SCAF8_HUMAN	SCAF4;SCAF8	SR-related and CTD-associated factor 4
	NaN	-0.806593	-0.499666	-0.257968	NaN	0.1785	0.352631	0.510281	NaN	-1.00603	NaN	-0.36343	NaN	-0.680933	-1.60422	-0.588951	NaN	-1.16506	NaN	-0.691486	NaN	-0.623278	NaN	NaN	O95140	O95140;O95140-2	MFN2_HUMAN	MFN2	Mitofusin-2
	-1.86301	-0.886883	-0.778028	-0.0591879	-1.25734	-0.387763	-1.13887	-0.466043	-1.37661	-0.260227	-1.92301	-0.564466	NaN	-0.303659	-0.564035	0.0295925	-1.77899	-0.101791	-3.04895	-0.00775719	NaN	-0.283619	-2.98729	-0.697306	O95140;Q8IWA4	Q8IWA4;Q8IWA4-2;Q8IWA4-3;O95140	MFN1_HUMAN;MFN2_HUMAN	MFN1;MFN2	Mitofusin-2
	NaN	1.76869	0.518343	1.51613	0.698492	1.88949	-1.14807	1.47939	0.0971546	2.088	NaN	1.96176	-0.078001	2.03838	-0.470165	0.252077	1.30179	1.7329	0.893085	1.46057	NaN	1.98234	0.605368	1.57842	O95147	O95147	DUS14_HUMAN	DUSP14	Dual specificity protein phosphatase 14
	NaN	-0.90727	-1.28605	-1.0144	NaN	-0.379638	-1.95423	-1.25882	NaN	-1.06231	NaN	-0.935707	NaN	-0.153296	-1.78877	-0.566336	NaN	-0.565468	NaN	-0.273203	NaN	-0.750235	NaN	NaN	O95155;O95155-2;O95155-4	O95155;O95155-2;O95155-3;O95155-4	UBE4B_HUMAN	UBE4B	Ubiquitin conjugation factor E4 B
	NaN	-0.412443	-0.533916	-0.493836	NaN	-0.192159	-1.21454	-0.331739	-0.859858	-0.401049	-0.562623	-0.566267	NaN	-0.481997	-0.620304	0.0186844	-0.857597	0.463137	NaN	-0.339525	NaN	-1.86718	NaN	-0.841955	O95163	O95163	ELP1_HUMAN	ELP1	Elongator complex protein 1
	NaN	-0.415831	NaN	-0.730517	NaN	-0.186296	-0.809065	-0.760012	NaN	-1.12708	NaN	-0.140425	-0.610634	-0.852381	-0.696728	-0.680887	-1.26871	-1.29504	-1.13307	-0.665377	NaN	-1.68488	-0.496101	0.0583439	O95164	O95164	UBL3_HUMAN	UBL3	Ubiquitin-like protein 3
	NaN	NaN	-0.54607	-0.436585	NaN	NaN	-1.82495	NaN	NaN	NaN	-1.25643	-0.534466	NaN	NaN	NaN	-0.025631	NaN	NaN	NaN	NaN	NaN	NaN	NaN	NaN	O95167	O95167	NDUA3_HUMAN	NDUFA3	NADH dehydrogenase [ubiquinone] 1 alpha subcomplex subunit 3
	0.975245	2.44744	2.45435	3.01983	1	2.43519	1.43263	2.81993	1.95312	2.29597	1.76352	2.57232	-1.66851	2.6975	2.68277	3.06002	2.25767	2.25305	0.0359211	1.53744	0.131706	2.13479	1.03653	2.98397	O95168;O95168-2	O95168;O95168-2	NDUB4_HUMAN	NDUFB4	NADH dehydrogenase [ubiquinone] 1 beta subcomplex subunit 4
	-1.21217	1.24176	1.00887	1.58232	NaN	1.12154	0.649025	1.41554	0.637259	0.923765	0.254857	1.22641	NaN	1.17279	0.825403	1.5222	0.212152	0.55456	NaN	-0.436199	-0.525867	0.361198	-0.819874	1.438	O95169;O95169-3	O95169;O95169-3	NDUB8_HUMAN	NDUFB8	NADH dehydrogenase [ubiquinone] 1 beta subcomplex subunit 8, mitochondrial
	NaN	-0.423006	NaN	-0.786466	NaN	-0.537227	NaN	-1.83662	NaN	-2.10437	NaN	-0.463827	NaN	-1.00071	NaN	-3.43124	NaN	-2.24381	NaN	-1.0722	NaN	-0.390816	NaN	-2.02315	O95171	O95171;O95171-3	SCEL_HUMAN	SCEL	Sciellin
	NaN	0.218929	NaN	-0.704375	NaN	-0.0490789	NaN	-0.493168	NaN	NaN	NaN	-0.377693	NaN	-1.19267	NaN	-0.871803	NaN	NaN	NaN	-1.1723	NaN	-0.22303	NaN	NaN	O95171-2	O95171-2	SCEL_HUMAN	SCEL	Isoform 2 of Sciellin
	NaN	1.85742	-2.80394	1.56278	NaN	1.98321	-1.63166	2.23866	-2.67825	1.14177	NaN	2.23445	-0.526285	2.01388	0.655479	0.966236	NaN	0.245804	NaN	1.70433	NaN	2.02199	NaN	1.12407	O95171;O95171-2	O95171;O95171-2;O95171-3	SCEL_HUMAN	SCEL	Sciellin
	0.498536	1.92661	1.54199	2.03881	NaN	1.9135	0.617773	1.22009	0.895239	0.993668	NaN	1.51738	NaN	1.48227	1.50792	1.87169	1.21215	1.09671	NaN	0.288969	NaN	1.07322	NaN	1.21668	O95178	O95178	NDUB2_HUMAN	NDUFB2	NADH dehydrogenase [ubiquinone] 1 beta subcomplex subunit 2, mitochondrial
	-1.30353	0.0356026	-0.699839	-0.227427	-1.04743	-1.61004	-0.349455	0.0556107	-0.650766	0.125946	-0.457545	-0.014246	NaN	-0.433701	-1.28057	-0.0123062	-0.615877	-0.237038	NaN	-1.42183	-1.83355	-1.24725	-1.17861	-0.115036	O95182	O95182	NDUA7_HUMAN	NDUFA7	NADH dehydrogenase [ubiquinone] 1 alpha subcomplex subunit 7
	0.123496	1.28003	0.8941	0.62691	0.316858	1.24775	1.1047	1.65554	0.52178	1.12406	0.318986	1.65548	0.4245	1.77243	0.604496	0.794964	0.873169	1.06152	-0.0493279	0.820742	0.330389	0.374872	0.884523	1.00793	O95197;O95197-2;O95197-3;O95197-4;O95197-7	O95197;O95197-2;O95197-3;O95197-4;O95197-7	RTN3_HUMAN	RTN3	Reticulon-3
	-1.12065	0.633341	0.100264	0.951346	-1.23269	0.889493	-0.408936	0.74658	0.01437	0.629704	-0.266534	1.01872	NaN	1.1991	0.22702	1.08997	-0.333475	0.744038	-0.901224	1.24414	-0.869099	1.52959	-1.74327	1.07543	O95202	O95202	LETM1_HUMAN	LETM1	Mitochondrial proton/calcium exchanger protein
	-2.052	-1.26497	NaN	-1.61273	-1.58696	-1.12256	-1.6733	-0.701881	-2.19856	-1.56517	-2.68344	-0.776712	NaN	-0.764868	-1.91628	-1.59713	-2.89624	-2.55137	NaN	-1.65317	-3.91393	-1.17265	NaN	-1.5142	O95208;O95208-2;O95208-3	O95208;O95208-2;O95208-3	EPN2_HUMAN	EPN2	Epsin-2
	NaN	NaN	NaN	-1.82812	NaN	NaN	NaN	NaN	NaN	NaN	NaN	NaN	NaN	NaN	NaN	NaN	NaN	-1.47502	NaN	-3.31268	NaN	NaN	NaN	NaN	O95210	O95210	STBD1_HUMAN	STBD1	Starch-binding domain-containing protein 1
	0.16789	1.06892	0.97452	1.10335	-0.532831	0.850232	0.508427	1.25699	0.886778	0.850304	0.368314	1.21832	NaN	1.50354	1.29291	1.47	0.521696	1.33638	0.265055	1.21039	0.197939	1.35431	-0.787165	0.900347	O95218;O95218-2	O95218;O95218-2	ZRAB2_HUMAN	ZRANB2	Zinc finger Ran-binding domain-containing protein 2
	-0.33714	0.0321064	-0.195084	0.509341	0.347019	-0.378602	-0.397438	-0.0612144	-0.732975	0.353092	0.00190258	-0.306549	NaN	-0.604776	0.0758038	1.32641	-0.438383	0.56716	-2.34684	0.16983	-0.0874634	-0.389118	-1.83112	-0.17688	O95219	O95219	SNX4_HUMAN	SNX4	Sorting nexin-4
	-1.34547	0.497019	0.393896	0.639401	-0.702978	0.528304	0.0113773	0.148808	0.0667439	0.703077	0.404235	0.361927	NaN	0.644238	0.695007	0.888832	-0.240316	0.516087	-0.928169	0.809515	-0.828491	0.288763	-0.734488	0.260141	O95232	O95232	LC7L3_HUMAN	LUC7L3	Luc7-like protein 3
	-0.535357	-0.972069	0.799152	-1.33006	-0.370024	-1.30639	0.352631	-3.26751	0.191633	0.442427	0.528779	-0.31451	NaN	NaN	0.462833	-1.21934	0.734104	-0.444414	NaN	NaN	-0.816488	-1.41766	-1.43611	NaN	O95236;O95236-2	O95236;O95236-2;O95236-3	APOL3_HUMAN	APOL3	Apolipoprotein L3
	-1.30217	-0.329586	-0.153502	-0.0528669	-1.55911	-0.552833	-0.696333	-0.817291	-0.567314	-0.745457	-0.383086	-1.07872	NaN	-0.860491	-0.916479	-0.495005	-0.627586	-0.704325	NaN	-0.851368	-2.07369	-0.784767	-1.39796	-1.04231	O95248;O95248-4;O95248-5	O95248;O95248-4;O95248-5	MTMR5_HUMAN	SBF1	Myotubularin-related protein 5
	NaN	-0.00623512	0.0402431	0.198457	-0.560167	-0.795541	-2.65829	NaN	-1.1692	-0.0122318	-0.283254	-1.05037	NaN	-1.35034	-1.93079	0.213573	-1.3129	-0.293646	-3.90278	-0.438805	NaN	-0.353943	-2.48245	-0.171955	O95249	O95249;O95249-2	GOSR1_HUMAN	GOSR1	Golgi SNAP receptor complex member 1
	NaN	-1.7176	-2.29096	-2.89052	NaN	-0.717437	NaN	-2.32949	NaN	-2.53134	-2.94107	-1.7595	NaN	-2.00982	1.28645	-1.84764	NaN	-2.17245	NaN	-1.44236	NaN	NaN	NaN	-0.767015	O95251;O95251-2;O95251-4	O95251;O95251-2;O95251-3;O95251-4;O95251-5	KAT7_HUMAN	KAT7	Histone acetyltransferase KAT7
	-0.873487	-1.84293	-0.7682	-1.23275	-0.711594	-1.02649	-0.432182	-1.15043	-1.28199	-1.65282	-0.534097	-1.15403	NaN	-1.88135	-0.0629025	-0.944315	-2.05159	-0.129725	-3.18256	-1.95211	-1.4177	-1.3053	NaN	-0.853233	O95260-2	O95260-2	ATE1_HUMAN	ATE1	Isoform ATE1-2 of Arginyl-tRNA--protein transferase 1
	NaN	-2.01676	-0.91461	-2.86798	NaN	-2.30277	NaN	-1.90219	NaN	-2.73681	NaN	-1.62447	-5.80011	-1.46672	0.439751	-2.0327	NaN	-1.77368	NaN	-1.36622	NaN	-2.12817	NaN	-1.4199	O95274	O95274	LYPD3_HUMAN	LYPD3	Ly6/PLAUR domain-containing protein 3
	NaN	-2.76768	-3.61233	-2.21205	-3.23592	-2.64067	-3.13173	-2.89627	NaN	-2.58086	-2.76756	-3.0637	NaN	-2.42213	-3.75509	-1.73843	NaN	-5.84287	NaN	-3.29896	NaN	NaN	NaN	-5.22475	O95278;O95278-2;O95278-4;O95278-5	O95278;O95278-2;O95278-4;O95278-5	EPM2A_HUMAN	EPM2A	Laforin
	NaN	-0.199051	-2.28772	-1.97881	NaN	-2.59266	-1.36332	-0.523659	-0.586857	0.0264359	-2.43529	-0.253387	NaN	-0.136543	-0.619194	0.377783	-0.883045	0.176464	-1.68552	-0.193563	-0.917439	-0.284109	-1.42824	-0.621313	O95292	O95292;O95292-2	VAPB_HUMAN	VAPB	Vesicle-associated membrane protein-associated protein B/C
	1.61134	2.62444	1.81865	2.35885	1.72553	2.54069	1.84617	2.26426	1.57014	2.75288	1.86151	2.82208	NaN	2.41277	2.35283	2.91974	1.72117	2.34372	-1.29421	2.61041	1.46712	2.54782	-0.0501862	2.26085	O95292;Q9P0L0	Q9P0L0;Q9P0L0-2;O95292;O95292-2	VAPA_HUMAN;VAPB_HUMAN	VAPA;VAPB	Vesicle-associated membrane protein-associated protein B/C
	NaN	-0.394833	-1.57112	-0.777211	NaN	-0.819831	-1.35731	-0.827669	-1.30596	-0.940157	-1.23366	-0.387003	NaN	-0.299377	-1.77144	-1.59722	-1.14652	-1.63523	0.408964	-0.558693	NaN	-1.47859	-2.74138	-0.703697	O95294-3;O95294-4	O95294-3;O95294-4	RASL1_HUMAN	RASAL1	Isoform 3 of RasGAP-activating-like protein 1
	-0.751014	0.164364	0.299919	0.141921	-0.949135	0.356824	-0.626596	-0.330351	-0.251541	0.116606	0.0552301	0.139755	NaN	-0.31509	-0.0576096	0.106161	-0.49567	-0.289951	-1.66956	-0.43935	-1.88713	-0.633884	-0.637058	-0.985027	O95295	O95295	SNAPN_HUMAN	SNAPIN	SNARE-associated protein Snapin
	-2.6977	-3.49731	-3.24699	NaN	-3.00382	-2.73267	-4.00972	NaN	NaN	NaN	NaN	-3.9719	NaN	-2.97721	-3.13319	NaN	NaN	NaN	NaN	NaN	NaN	NaN	NaN	NaN	O95297;O95297-2	O95297;O95297-2;O95297-4;O95297-5	MPZL1_HUMAN	MPZL1	Myelin protein zero-like protein 1
	-1.92927	-0.385855	0.0521069	0.187957	-1.00785	-0.451091	-0.944551	-0.25654	-1.39488	-1.3514	-2.2516	-1.03145	-4.21753	-1.42223	-1.26974	-0.804491	-1.36054	-0.687656	NaN	-1.82082	-2.7766	-0.699005	-3.20449	-1.68548	O95299	O95299	NDUAA_HUMAN	NDUFA10	NADH dehydrogenase [ubiquinone] 1 alpha subcomplex subunit 10, mitochondrial
	0.930852	1.18642	0.875605	1.13015	2.20877	1.71472	0.832624	0.958555	1.4022	1.48465	1.16698	1.05548	-1.4945	0.766573	1.26034	1.5222	1.02829	2.09671	0.203215	1.39448	1.96782	1.269	-0.758572	1.09995	O95302	Q75LS8;O95302;O95302-2;O95302-3	FKBP9_HUMAN	FKBP9	Peptidyl-prolyl cis-trans isomerase FKBP9
	-1.63546	-5.45497	NaN	NaN	NaN	NaN	-1.46771	-1.26241	-0.900116	-0.497074	NaN	-1.08082	-2.42355	-1.49505	-1.69638	-1.07189	-0.86989	0.379883	-1.04604	-0.157564	-0.600975	-0.601139	-1.90352	-0.469809	O95302;Q96AY3	O95302;Q96AY3	FKB10_HUMAN;FKBP9_HUMAN	FKBP10;FKBP9	Peptidyl-prolyl cis-trans isomerase FKBP9
	-1.51841	0.457491	0.143372	-0.449857	-2.78485	-0.754327	-0.35787	NaN	-1.67815	0.102587	-0.187213	-1.44954	NaN	-2.00389	0.0977993	-0.129913	-0.319988	0.048666	NaN	-0.0130234	-0.915182	-0.18115	-0.826488	-1.19146	O95319;O95319-2;O95319-3;O95319-4;O95319-5	O95319;O95319-2;O95319-3;O95319-4;O95319-5	CELF2_HUMAN	CELF2	CUGBP Elav-like family member 2
	2.64706	3.32648	2.71842	2.9107	3.46632	3.78667	2.50274	2.43821	3.26692	3.29399	3.50967	3.13491	-0.212118	2.33185	2.58884	3.24666	2.88675	3.01169	0.853376	2.45337	2.23897	2.5924	1.85073	2.85304	O95336	O95336	6PGL_HUMAN	PGLS	6-phosphogluconolactonase
	NaN	NaN	-1.40463	-2.6377	-5.6003	-1.34372	-2.46386	NaN	-2.9004	-3.05376	-2.15767	NaN	NaN	NaN	-2.48605	NaN	-2.16947	NaN	NaN	NaN	NaN	NaN	-3.40553	NaN	O95340;O95340-2	O95340;O95340-2	PAPS2_HUMAN	PAPSS2	Bifunctional 3'-phosphoadenosine 5'-phosphosulfate synthase 2
	NaN	-2.92197	-2.44669	-2.24506	NaN	-2.31157	NaN	-3.11088	NaN	-2.77843	-3.35613	-1.56808	NaN	-2.08445	-3.27542	-1.6467	NaN	-1.62508	NaN	-1.82474	NaN	-1.76961	NaN	NaN	O95347;O95347-2	O95347;O95347-2	SMC2_HUMAN	SMC2	Structural maintenance of chromosomes protein 2
	-0.32623	0.151611	0.576759	0.0852365	-0.586525	-0.318782	0.0535011	-0.426783	0.454666	0.108032	0.495864	-0.237188	NaN	-0.0891666	0.172054	-0.416527	0.521696	0.102577	-1.49826	0.0189705	-0.387024	-0.043396	-0.595875	-0.344061	O95352	O95352;O95352-2;O95352-3	ATG7_HUMAN	ATG7	Ubiquitin-like modifier-activating enzyme ATG7
	NaN	0.633341	NaN	0.372922	NaN	0.799607	NaN	0.328077	-2.48077	-0.301105	NaN	0.819408	-3.24253	0.551979	-2.09204	-0.45957	-2.69348	-0.561882	NaN	-0.232656	-2.61906	0.866121	-3.59615	0.338469	O95359-3	O95359;O95359-3	TACC2_HUMAN	TACC2	Isoform 3 of Transforming acidic coiled-coil-containing protein 2
	-0.483262	0.921772	-1.31696	0.792647	NaN	0.74714	-0.468451	0.146261	0.026701	-0.526665	-1.12803	-0.0499058	NaN	-0.189669	-1.15831	0.260056	NaN	-0.467722	NaN	0.380138	-1.13332	0.529594	NaN	0.543085	O95361	O95361;O95361-2;Q309B1	TRI16_HUMAN	TRIM16	Tripartite motif-containing protein 16
	NaN	-1.44336	-1.72946	-1.4612	NaN	-2.25717	-1.72884	-2.09805	NaN	-1.56166	-1.89358	-2.01269	NaN	NaN	-2.1858	-1.58401	NaN	-1.83855	NaN	-1.72037	NaN	-2.0925	NaN	-1.19753	O95363	O95363	SYFM_HUMAN	FARS2	Phenylalanine--tRNA ligase, mitochondrial
	-1.61919	0.338188	0.367664	0.330894	-1.95724	-0.347442	-0.89786	-0.686523	-0.821026	0.141991	-0.0085535	-0.374561	NaN	0.0636749	-1.25849	0.231752	-0.952682	-0.159639	-0.464666	0.67988	-2.98842	-0.333557	-1.55727	-0.20256	O95372	O95372	LYPA2_HUMAN	LYPLA2	Acyl-protein thioesterase 2
	-0.607022	0.736025	0.3274	0.62691	-0.0647049	0.659009	-0.153034	0.593422	0.117161	1.02262	0.117352	0.731277	NaN	0.404997	0.0818062	1.47	-0.0143566	0.798487	-1.11497	0.99934	-1.58404	0.319378	-1.32879	1.0251	O95373	O95373	IPO7_HUMAN	IPO7	Importin-7
	-2.38282	NaN	-2.90971	-2.59242	-3.2318	-1.90954	NaN	NaN	-2.98129	-1.56461	-2.14005	NaN	NaN	-2.69336	-2.60646	-1.95845	NaN	-2.45588	NaN	-1.35754	NaN	-3.07687	NaN	-2.47365	O95376	O95376	ARI2_HUMAN	ARIH2	E3 ubiquitin-protein ligase ARIH2
	-1.34588	-0.997105	-0.306614	-1.24593	-1.16589	-1.13117	-0.525217	-2.3484	0.205307	-0.440283	0.228385	-1.41931	NaN	-1.37334	-1.65269	-1.56446	-0.338535	-1.84981	-2.90679	-2.11085	-2.7207	-1.45774	-1.37553	-3.31711	O95379;O95379-2;O95379-3	O95379;O95379-2;O95379-3;O95379-4	TFIP8_HUMAN	TNFAIP8	Tumor necrosis factor alpha-induced protein 8
	NaN	-0.890633	-1.24926	-0.757463	NaN	-0.44918	NaN	-3.1691	-2.1106	-1.47738	NaN	-1.31621	NaN	-0.812885	-2.31672	-1.33942	NaN	-1.50138	NaN	-1.74022	NaN	-0.993456	NaN	-1.9603	O95382;O95382-3	O95382;O95382-3	M3K6_HUMAN	MAP3K6	Mitogen-activated protein kinase kinase kinase 6
	-0.6771	0.0216942	-0.220795	0.365216	-0.347296	0.203086	-0.665009	0.18907	-0.432354	0.512135	-1.93432	-0.869839	-3.28577	0.524498	-0.42761	0.628067	-0.323172	0.809134	-1.22021	0.0338326	-1.37219	0.140253	-1.31108	-0.371817	O95394;O95394-3	O95394;O95394-3;O95394-4	AGM1_HUMAN	PGM3	Phosphoacetylglucosamine mutase
	NaN	-0.825491	-0.492392	-0.60805	0.0125999	-0.975062	0.0948029	-0.898445	-1.27946	-0.66823	-0.731755	-0.894958	-0.814611	-0.833162	-2.19566	-0.730331	-1.49452	-0.835588	NaN	-0.779146	-1.33799	-0.501526	NaN	-1.6982	O95396	O95396	MOCS3_HUMAN	MOCS3	Adenylyltransferase and sulfurtransferase MOCS3
	-0.516	0.138351	0.406836	0.285308	NaN	0.477679	0.877293	-0.16058	0.271803	0.198771	0.506919	0.044405	NaN	0.291157	0.305733	0.376442	0.248678	0.744038	-0.919823	0.67988	NaN	0.856405	-1.8211	0.163721	O95400	O95400	CD2B2_HUMAN	CD2BP2	CD2 antigen cytoplasmic tail-binding protein 2
	NaN	NaN	NaN	NaN	0.0978489	NaN	NaN	NaN	NaN	NaN	-1.0777	NaN	NaN	NaN	NaN	NaN	NaN	NaN	NaN	NaN	-1.49377	NaN	NaN	NaN	O95407	O95407	TNF6B_HUMAN	TNFRSF6B	Tumor necrosis factor receptor superfamily member 6B
	-1.5847	0.0884914	-0.0863342	0.0139532	0.109625	0.147841	-0.732214	0.087389	-0.836424	-0.21559	-0.774711	-0.102167	NaN	0.169594	-0.359341	0.117229	-1.82668	-1.50212	NaN	-0.343142	-1.09993	-0.207918	NaN	-0.332497	O95425;O95425-2;O95425-3;O95425-4	O95425;O95425-2;O95425-3;O95425-4	SVIL_HUMAN	SVIL	Supervillin
	-5.06396	NaN	NaN	-3.65654	NaN	NaN	NaN	-3.95227	NaN	-5.64833	-5.22387	NaN	NaN	NaN	NaN	NaN	NaN	NaN	NaN	-3.38947	NaN	NaN	NaN	-4.73689	O95427	O95427	PIGN_HUMAN	PIGN	GPI ethanolamine phosphate transferase 1
	-4.14747	-3.4213	-5.23208	-4.72624	NaN	-3.6022	-5.47069	-4.07242	NaN	-4.84521	-4.1416	NaN	NaN	NaN	-5.31287	NaN	NaN	NaN	NaN	NaN	NaN	NaN	NaN	NaN	O95428;O95428-2;O95428-4;O95428-5;O95428-6	O95428;O95428-2;O95428-5;O95428-6;O95428-4	PPN_HUMAN	PAPLN	Papilin
	0.352315	1.75788	1.11518	1.80933	0.634716	1.30695	1.09717	1.43499	0.706205	2.02739	1.04335	1.56914	-2.01571	1.62496	1.42807	2.21303	1.34741	1.52903	0.390585	1.85936	-0.180573	1.42174	0.676529	1.72225	O95433	O95433	AHSA1_HUMAN	AHSA1	Activator of 90 kDa heat shock protein ATPase homolog 1
	1.21096	-0.0709057	0.313726	-0.737752	2.86928	1.07971	1.33352	-0.467216	0.677059	-1.39886	1.18774	-1.39542	NaN	-2.33608	-2.36868	-2.68648	-1.63319	-2.34662	-3.82655	-3.91547	0.843275	-0.940825	-1.67253	-0.436977	O95445;O95445-2	O95445;O95445-2	APOM_HUMAN	APOM	Apolipoprotein M
	NaN	-1.71426	-1.5631	-1.64772	NaN	-2.22521	NaN	-2.06021	NaN	-1.64675	NaN	-2.70467	NaN	-1.48683	NaN	-1.15337	NaN	-1.53455	NaN	-1.53612	NaN	-1.29187	NaN	-1.60434	O95453;O95453-2;O95453-3	O95453;O95453-2;O95453-3;O95453-4	PARN_HUMAN	PARN	Poly(A)-specific ribonuclease PARN
	-2.40927	-1.60184	-1.00942	-0.906644	-3.0263	-1.54918	-1.80867	-1.30161	-1.98288	-0.640409	NaN	-1.78458	NaN	-1.18298	-2.11069	-0.692976	-1.92002	-0.854523	-3.21823	-0.581705	-2.21415	-1.63885	-3.3603	-1.88188	O95456;O95456-2	O95456;O95456-2	PSMG1_HUMAN	PSMG1	Proteasome assembly chaperone 1
	-1.07419	NaN	NaN	NaN	-1.04002	NaN	NaN	NaN	NaN	NaN	NaN	NaN	NaN	NaN	NaN	NaN	NaN	NaN	NaN	NaN	NaN	NaN	NaN	NaN	O95460;O95460-2;O95460-3;O95460-4	O95460;O95460-2;O95460-3;O95460-4	MATN4_HUMAN	MATN4	Matrilin-4
	1.25792	0.959991	2.53022	1.11234	0.326982	0.38457	1.91206	-1.22022	2.24888	1.41357	2.22838	-0.25601	-1.00993	-2.47275	1.43975	-0.121655	1.78887	0.640533	0.705095	-1.54085	0.789053	0.333452	1.01228	-0.573536	O95466-2	O95466;O95466-2;O95466-3	FMNL1_HUMAN	FMNL1	Isoform 2 of Formin-like protein 1
	-1.43293	-0.0700493	0.0881252	-0.34385	-2.34392	-0.42488	-0.801125	-0.0680504	-0.779228	0.139687	-1.07128	0.121225	-2.82129	-0.350304	-0.950001	-0.427462	0	0.394096	-1.81811	-0.432014	-2.57649	-0.510986	-1.0433	-0.0681744	O95470	O95470	SGPL1_HUMAN	SGPL1	Sphingosine-1-phosphate lyase 1
	-1.46295	-1.72805	-0.658632	-0.714381	-1.32466	-0.693051	-1.01615	-1.11989	-0.619032	-0.0891075	-0.784472	-0.499022	NaN	-0.740709	-0.609867	-0.66914	-0.782454	-0.173637	-1.61446	-0.271194	NaN	-0.358692	-1.88513	-0.806776	O95476	O95476	CNEP1_HUMAN	CTDNEP1	CTD nuclear envelope phosphatase 1
	NaN	-2.20589	-1.80041	-0.525172	-2.59401	-0.886518	-1.04324	-3.97499	NaN	-1.02719	NaN	-1.34868	NaN	-1.63582	NaN	-0.960485	NaN	-0.90819	NaN	-1.78452	NaN	-0.692343	NaN	-0.911352	O95478	O95478	NSA2_HUMAN	NSA2	Ribosome biogenesis protein NSA2 homolog
	1.02436	1.00638	1.46367	0.536309	1.21696	0.659009	1.25445	0.259132	1.32288	0.761494	1.74028	1.2102	-1.30152	0.868452	1.13661	0.431925	0.471071	-0.364897	0.324352	0.603931	0.978626	0.263096	0.358454	-0.0755196	O95479;O95479-2	O95479;O95479-2	G6PE_HUMAN	H6PD	GDH/6PGL endoplasmic bifunctional protein
	-1.7178	-0.00775528	-0.544559	-0.00697041	-0.781376	0.302737	-1.74406	-0.798912	-0.903511	0.068615	-0.713735	-1.2002	NaN	-0.560442	-0.913246	0.121042	-0.756538	-0.111807	NaN	-0.390181	-1.30589	-0.563467	NaN	-0.871742	O95486	O95486;O95486-2	SC24A_HUMAN	SEC24A	Protein transport protein Sec24A
	NaN	-0.835503	NaN	-1.31928	NaN	-1.35646	NaN	NaN	NaN	-1.88643	NaN	-3.97523	NaN	NaN	NaN	-2.05007	NaN	NaN	NaN	NaN	NaN	NaN	NaN	NaN	O95486;O95487;O95487-2;O95487-3	O95487;O95487-2;O95487-3;O95486	SC24A_HUMAN;SC24B_HUMAN	SEC24A;SEC24B	Protein transport protein Sec24A
	-1.7862	-0.314655	-0.527411	0.019557	-1.11338	-0.739425	-0.841629	-0.566669	-1.0357	-0.645456	-1.30554	-1.05819	NaN	-0.49066	-0.935593	-0.200533	NaN	-1.2558	-1.74894	-0.491674	-0.807909	-0.92071	NaN	-0.652409	O95487;O95487-2;O95487-3	O95487;O95487-2;O95487-3	SC24B_HUMAN	SEC24B	Protein transport protein Sec24B
	NaN	NaN	-1.69622	NaN	NaN	NaN	NaN	NaN	-0.58136	NaN	NaN	NaN	NaN	NaN	NaN	NaN	0.708109	NaN	NaN	NaN	NaN	NaN	NaN	NaN	O95497	O95497	VNN1_HUMAN	VNN1	Pantetheinase
	NaN	NaN	NaN	NaN	NaN	NaN	NaN	-1.44132	NaN	-0.700653	NaN	-1.06671	NaN	-2.08252	NaN	-0.86755	-1.75699	-0.155544	NaN	-2.49628	NaN	-1.00622	-2.06886	-1.6199	O95562	O95562	SFT2B_HUMAN	SFT2D2	Vesicle transport protein SFT2B
	-3.04233	-2.92603	-2.62032	-2.4755	-3.64616	-3.06629	-2.65135	-2.94755	-2.99766	-2.37214	-2.88365	-2.79043	NaN	-2.44405	-2.37941	-2.36687	-2.38254	-1.58834	-4.59356	-3.03709	-3.27271	-2.87056	-2.43341	-2.70259	O95563	O95563	MPC2_HUMAN	MPC2	Mitochondrial pyruvate carrier 2
	1.7047	2.79007	2.89869	3.07144	1.49354	2.18602	1.20624	1.76719	2.18475	2.69411	2.71667	2.16044	-0.982155	1.58561	2.49957	2.5761	2.5217	2.38701	1.52304	2.52376	1.62678	1.80682	1.94342	1.93711	O95571	O95571	ETHE1_HUMAN	ETHE1	Persulfide dioxygenase ETHE1, mitochondrial
	0.361901	1.25719	1.13086	1.23263	0.326982	1.0712	0.575024	1.55245	0.554203	1.21884	0.60278	1.31245	NaN	1.46068	0.944986	1.7075	1.50669	2.49646	-0.0746384	1.55771	-0.0106468	0.959835	1.17403	1.6015	O95573	O95573	ACSL3_HUMAN	ACSL3	Fatty acid CoA ligase Acsl3
	NaN	-1.022	-1.27321	-0.203334	NaN	-0.550046	0.402384	-0.75248	NaN	-0.578135	-2.86262	-1.01269	NaN	-0.12591	NaN	-0.503973	0.62719	0.281445	NaN	-0.75528	NaN	-0.686382	NaN	-0.815735	O95602	O95602	RPA1_HUMAN	POLR1A	DNA-directed RNA polymerase I subunit RPA1
	NaN	-3.21031	-2.6047	-2.50865	NaN	-1.54867	-3.56832	-2.88583	-2.96887	-3.33497	-3.3878	-2.91103	NaN	-3.10391	-2.62809	-3.05374	-3.96424	NaN	NaN	-3.56131	-2.68154	-3.88993	NaN	-4.96379	O95613;O95613-2	O95613;O95613-2	PCNT_HUMAN	PCNT	Pericentrin
	-1.31098	0.255978	-0.467659	-0.520753	-1.33779	-0.850572	-0.510624	0.314138	-0.4296	0.291983	-1.73565	0.344763	-0.919857	0.0967312	-0.35997	0.614393	-0.450468	0.182642	NaN	0.603931	NaN	-0.344809	-1.30455	0.220882	O95630	O95630;O95630-2	STABP_HUMAN	STAMBP	STAM-binding protein
	NaN	NaN	-3.2289	NaN	-0.783375	NaN	-1.78715	NaN	NaN	NaN	-2.75745	NaN	NaN	NaN	NaN	NaN	NaN	NaN	NaN	NaN	-1.97385	NaN	NaN	NaN	O95631	O95631	NET1_HUMAN	NTN1	Netrin-1
	0.795922	2.02903	1.27896	1.32831	0.189478	1.25529	1.05112	1.34874	1.93271	1.70903	0.462182	1.06452	NaN	0.718876	1.22026	1.392	1.7298	1.01629	0.539812	1.14043	1.35133	1.269	0.661016	1.23893	O95671	O95671;O95671-2	ASML_HUMAN	ASMTL	Probable bifunctional dTTP/UTP pyrophosphatase/methyltransferase protein
	-1.56969	-2.39674	-0.867876	-1.02065	-1.14823	-2.53406	-0.743919	-0.755745	-1.2987	-0.761923	-1.35946	-0.973183	NaN	-1.59405	-1.05685	-0.519789	-0.333174	-0.445766	-0.887936	-1.32738	NaN	-1.73684	NaN	-1.87076	O95674	O95674	CDS2_HUMAN	CDS2	Phosphatidate cytidylyltransferase 2
	3.98458	3.4856	1.22153	4.16944	2.69459	1.9741	2.54488	2.69373	2.07358	5.00701	NaN	2.09574	5.1964	NaN	2.3834	3.61782	2.96201	3.71602	4.39865	3.25866	2.17932	1.37487	3.62149	5.18456	O95678	O95678	K2C75_HUMAN	KRT75	Keratin, type II cytoskeletal 75
	-1.47381	NaN	NaN	0.0142813	NaN	0.0428495	0.000205994	1.30006	NaN	-0.516693	NaN	-0.86574	NaN	-0.646917	-2.7655	NaN	NaN	-0.499184	1.79867	NaN	NaN	-1.39731	-1.20649	0.87215	O95678;P02538	P48668;P02538;O95678	K2C6A_HUMAN;K2C75_HUMAN	KRT6A;KRT75	Keratin, type II cytoskeletal 75
	5.45944	3.54338	0.643873	1.0852	0.935295	1.95109	5.49272	6.86694	7.12124	8.64724	2.6975	8.34645	8.44759	7.37481	5.14287	5.74564	6.97433	5.16772	7.02516	7.4646	4.62248	6.78426	7.7903	7.71102	O95678;P02538;P04259;P04264;P05787;P05787-2;P12035;P13647;P35908;P48668;Q01546;Q5XKE5;Q7Z794	Q01546;P05787;P05787-2;P48668;P02538;P35908;P12035;P13647;Q5XKE5;P04264;P04259;Q7Z794;O95678	K22E_HUMAN;K22O_HUMAN;K2C1B_HUMAN;K2C1_HUMAN;K2C3_HUMAN;K2C5_HUMAN;K2C6A_HUMAN;K2C6B_HUMAN;K2C6C_HUMAN;K2C75_HUMAN;K2C79_HUMAN;K2C8_HUMAN	KRT1;KRT2;KRT3;KRT5;KRT6A;KRT6B;KRT6C;KRT75;KRT76;KRT77;KRT79;KRT8	Keratin, type II cytoskeletal 75
	6.27197	2.08631	1.57676	1.39613	1.85361	1.72561	3.79587	4.24419	3.75351	3.64685	2.23837	5.06452	5.11109	5.7347	3.61484	3.16693	4.17941	3.70181	5.46877	4.28119	2.63364	3.99125	4.75077	5.06509	O95678;P02538;P04259;P04264;P05787;P05787-2;P12035;P13647;P35908;P48668;Q01546;Q7Z794	Q01546;P05787;P05787-2;P48668;P02538;P35908;P12035;P13647;P04264;P04259;Q7Z794;O95678	K22E_HUMAN;K22O_HUMAN;K2C1B_HUMAN;K2C1_HUMAN;K2C3_HUMAN;K2C5_HUMAN;K2C6A_HUMAN;K2C6B_HUMAN;K2C6C_HUMAN;K2C75_HUMAN;K2C8_HUMAN	KRT1;KRT2;KRT3;KRT5;KRT6A;KRT6B;KRT6C;KRT75;KRT76;KRT77;KRT8	Keratin, type II cytoskeletal 75
	8.07569	6.10402	4.476	6.19346	3.14725	5.83146	8.15228	9.60912	8.50062	9.67124	4.01459	9.55136	9.33844	9.24928	8.61323	9.14763	9.04904	9.53545	9.59139	9.31135	8.0076	9.71077	9.29901	10.1735	O95678;P02538;P04259;P05787;P05787-2;P08670;P08729;P12035;P13647;P14136;P14136-2;P14136-3;P48668;P78385;P78386;Q01546;Q5XKE5;Q8N1N4;Q9NSB2	Q01546;P05787;P05787-2;P48668;Q9NSB2;P02538;P08729;P78386;P12035;P13647;Q5XKE5;O43790;P04259;Q8N1N4;Q8N1N4-2;P14136;P14136-3;P14136-2;P78385;P08670;O95678;Q14533	GFAP_HUMAN;K22O_HUMAN;K2C3_HUMAN;K2C5_HUMAN;K2C6A_HUMAN;K2C6B_HUMAN;K2C6C_HUMAN;K2C75_HUMAN;K2C78_HUMAN;K2C79_HUMAN;K2C7_HUMAN;K2C8_HUMAN;KRT83_HUMAN;KRT84_HUMAN;KRT85_HUMAN;VIME_HUMAN	GFAP;KRT3;KRT5;KRT6A;KRT6B;KRT6C;KRT7;KRT75;KRT76;KRT78;KRT79;KRT8;KRT83;KRT84;KRT85;VIM	Keratin, type II cytoskeletal 75
	10.0318	10.5264	9.41576	10.5021	9.95307	9.72145	9.47194	10.8318	10.0812	11.0446	9.55406	11.3949	11.4321	11.1907	9.40553	10.0075	10.352	10.2466	11.9748	10.9352	9.17845	10.9615	11.3528	11.7296	O95678;P02538;P04259;P05787;P05787-2;P08729;P12035;P13647;P19013;P35908;P48668;Q01546;Q14CN4;Q14CN4-2;Q3SY84;Q5XKE5;Q7Z794;Q86Y46;Q9NSB2	Q01546;P05787;P05787-2;P48668;Q9NSB2;Q86Y46;Q86Y46-2;P02538;P08729;P35908;P12035;P13647;Q5XKE5;P19013;P04259;Q7Z794;O95678;Q3SY84;Q14CN4;Q14CN4-2;Q14CN4-3;Q7RTS7	K22E_HUMAN;K22O_HUMAN;K2C1B_HUMAN;K2C3_HUMAN;K2C4_HUMAN;K2C5_HUMAN;K2C6A_HUMAN;K2C6B_HUMAN;K2C6C_HUMAN;K2C71_HUMAN;K2C72_HUMAN;K2C73_HUMAN;K2C75_HUMAN;K2C79_HUMAN;K2C7_HUMAN;K2C8_HUMAN;KRT84_HUMAN	KRT2;KRT3;KRT4;KRT5;KRT6A;KRT6B;KRT6C;KRT7;KRT71;KRT72;KRT73;KRT75;KRT76;KRT77;KRT79;KRT8;KRT84	Keratin, type II cytoskeletal 75
	3.27831	4.03576	1.69751	5.37481	1.65495	4.94062	2.31416	4.28048	2.66474	5.2508	1.45649	4.1938	2.68675	3.73545	1.6045	1.544	3.05946	3.43935	4.82372	4.08564	1.14616	4.73043	3.86942	5.35978	O95678;P02538;P04259;P05787;P05787-2;P08729;P12035;P13647;P35908;P48668;Q01546;Q14CN4;Q14CN4-2;Q3SY84;Q5XKE5;Q7Z794;Q86Y46;Q9NSB2	Q01546;P05787;P05787-2;P48668;Q9NSB2;Q86Y46;Q86Y46-2;P02538;P08729;P35908;P12035;P13647;Q5XKE5;P04259;Q7Z794;O95678;Q3SY84;Q14CN4;Q14CN4-2;Q14CN4-3;Q7RTS7	K22E_HUMAN;K22O_HUMAN;K2C1B_HUMAN;K2C3_HUMAN;K2C5_HUMAN;K2C6A_HUMAN;K2C6B_HUMAN;K2C6C_HUMAN;K2C71_HUMAN;K2C72_HUMAN;K2C73_HUMAN;K2C75_HUMAN;K2C79_HUMAN;K2C7_HUMAN;K2C8_HUMAN;KRT84_HUMAN	KRT2;KRT3;KRT5;KRT6A;KRT6B;KRT6C;KRT7;KRT71;KRT72;KRT73;KRT75;KRT76;KRT77;KRT79;KRT8;KRT84	Keratin, type II cytoskeletal 75
	0.541348	1.15381	-1.79789	2.93624	NaN	1.88949	-1.27493	1.97637	-1.24275	2.58511	NaN	0.764959	1.67886	0.983931	-2.02614	-0.648022	1.06289	0.911495	1.1441	1.46773	-1.46298	2.48616	1.63346	2.46343	O95678;P02538;P04259;P05787;P05787-2;P08729;P12035;P13647;P35908;P48668;Q01546;Q5XKE5;Q9NSB2	Q01546;P05787;P05787-2;P48668;Q9NSB2;P02538;P08729;P35908;P12035;P13647;Q5XKE5;P04259;O95678	K22E_HUMAN;K22O_HUMAN;K2C3_HUMAN;K2C5_HUMAN;K2C6A_HUMAN;K2C6B_HUMAN;K2C6C_HUMAN;K2C75_HUMAN;K2C79_HUMAN;K2C7_HUMAN;K2C8_HUMAN;KRT84_HUMAN	KRT2;KRT3;KRT5;KRT6A;KRT6B;KRT6C;KRT7;KRT75;KRT76;KRT79;KRT8;KRT84	Keratin, type II cytoskeletal 75
	-0.643014	-3.15613	-5.4888	-1.72736	NaN	-2.82881	-0.248512	0.715101	-0.174004	0.861031	NaN	0.961761	-0.191387	0.158384	-0.777849	-0.140505	-2.06326	-0.239937	-2.476	-0.449684	-2.02533	0.565815	-1.20992	0.833675	O95678;P02538;P04259;P05787;P05787-2;P12035;P13647;P35908;P48668;Q01546;Q5XKE5;Q9NSB2	Q01546;P05787;P05787-2;P48668;Q9NSB2;P02538;P35908;P12035;P13647;Q5XKE5;P04259;O95678	K22E_HUMAN;K22O_HUMAN;K2C3_HUMAN;K2C5_HUMAN;K2C6A_HUMAN;K2C6B_HUMAN;K2C6C_HUMAN;K2C75_HUMAN;K2C79_HUMAN;K2C8_HUMAN;KRT84_HUMAN	KRT2;KRT3;KRT5;KRT6A;KRT6B;KRT6C;KRT75;KRT76;KRT79;KRT8;KRT84	Keratin, type II cytoskeletal 75
	8.7389	7.0469	6.05583	7.36779	6.56586	5.83774	6.87784	7.90812	8.20871	6.91832	5.92213	5.86218	7.14188	7.39865	6.67167	5.73383	8.51702	7.34281	7.22477	5.51082	6.31128	8.17345	8.26133	9.05598	O95678;P02538;P04259;P12035;P13647;P35908;P48668;Q01546;Q5XKE5	Q01546;P48668;P02538;P35908;P12035;P13647;Q5XKE5;P04259;O95678	K22E_HUMAN;K22O_HUMAN;K2C3_HUMAN;K2C5_HUMAN;K2C6A_HUMAN;K2C6B_HUMAN;K2C6C_HUMAN;K2C75_HUMAN;K2C79_HUMAN	KRT2;KRT3;KRT5;KRT6A;KRT6B;KRT6C;KRT75;KRT76;KRT79	Keratin, type II cytoskeletal 75
	NaN	-6.04349	NaN	-4.68385	NaN	NaN	-3.74346	-2.90656	NaN	-2.04188	-5.6176	-5.12349	NaN	-2.14972	NaN	NaN	-1.69172	-0.712303	-1.33585	NaN	NaN	-1.29523	-1.20674	-0.643049	O95678;P02538;P04259;P12035;P13647;P48668;Q01546	Q01546;P48668;P02538;P12035;P13647;P04259;O95678	K22O_HUMAN;K2C3_HUMAN;K2C5_HUMAN;K2C6A_HUMAN;K2C6B_HUMAN;K2C6C_HUMAN;K2C75_HUMAN	KRT3;KRT5;KRT6A;KRT6B;KRT6C;KRT75;KRT76	Keratin, type II cytoskeletal 75
	1.78171	3.28568	1.77939	3.13236	0.610054	2.71198	2.67961	2.65554	2.6322	2.0416	1.55031	2.95205	5.11475	3.54857	1.80297	1.28385	2.93237	3.1974	3.42711	3.65814	2.75489	3.05422	3.56009	3.2073	O95678;P02538;P04259;P13647;P35908;P48668;Q01546;Q86Y46	Q01546;P48668;Q86Y46;P02538;P35908;P13647;P04259;P12036;P12036-2;O95678;Q7RTS7	K22E_HUMAN;K22O_HUMAN;K2C5_HUMAN;K2C6A_HUMAN;K2C6B_HUMAN;K2C6C_HUMAN;K2C73_HUMAN;K2C75_HUMAN	KRT2;KRT5;KRT6A;KRT6B;KRT6C;KRT73;KRT75;KRT76	Keratin, type II cytoskeletal 75
	4.98458	6.26055	4.52874	4.68831	2.8865	5.07971	5.71819	4.91535	5.82446	6.20417	3.69024	6.85079	8.25805	6.41043	3.79617	4.63993	5.90927	5.329	6.40725	6.21359	5.15333	5.77624	6.60638	6.02297	O95678;P02538;P04259;P13647;P35908;P48668;Q01546;Q86Y46;Q8N1N4	Q01546;P48668;Q86Y46;P02538;P35908;P13647;P04259;Q8N1N4;Q8N1N4-2;P12036;P12036-2;O95678;Q7RTS7	K22E_HUMAN;K22O_HUMAN;K2C5_HUMAN;K2C6A_HUMAN;K2C6B_HUMAN;K2C6C_HUMAN;K2C73_HUMAN;K2C75_HUMAN;K2C78_HUMAN	KRT2;KRT5;KRT6A;KRT6B;KRT6C;KRT73;KRT75;KRT76;KRT78	Keratin, type II cytoskeletal 75
	9.99617	10.7558	9.33873	10.1205	9.4763	10.0198	9.44669	10.7124	10.1014	10.7273	9.44827	10.8783	10.2826	10.8879	9.66274	9.77282	10.6295	9.92968	11.2258	10.6822	9.29786	10.8222	10.7248	11.5325	O95678;P02538;P04259;P13647;P35908;P48668;Q5XKE5	P48668;P02538;P35908;P13647;Q5XKE5;P04259;O95678	K22E_HUMAN;K2C5_HUMAN;K2C6A_HUMAN;K2C6B_HUMAN;K2C6C_HUMAN;K2C75_HUMAN;K2C79_HUMAN	KRT2;KRT5;KRT6A;KRT6B;KRT6C;KRT75;KRT79	Keratin, type II cytoskeletal 75
	5.06748	4.95527	6.05069	3.78985	2.27302	2.75513	4.68716	6.34188	5.22977	6.6297	2.61049	6.8831	5.48056	6.4634	5.1021	5.56637	4.641	5.45723	5.37255	6.16487	4.02888	5.49636	5.41157	7.13844	O95678;P02538;P04259;P13647;P48668;Q14CN4;Q14CN4-2	P48668;P02538;P13647;P04259;O95678;Q14CN4;Q14CN4-2;Q14CN4-3	K2C5_HUMAN;K2C6A_HUMAN;K2C6B_HUMAN;K2C6C_HUMAN;K2C72_HUMAN;K2C75_HUMAN	KRT5;KRT6A;KRT6B;KRT6C;KRT72;KRT75	Keratin, type II cytoskeletal 75
	7.86538	7.90105	8.6654	9.35897	6.83333	8.1086	7.08246	8.90812	8.03413	8.49416	7.73206	7.66257	8.80249	7.20938	6.9749	8.0909	8.34759	8.27842	9.20231	8.11158	6.64386	7.07217	8.4843	10.4102	O95678;P02538;P04259;P48668	P48668;P02538;P04259;O95678	K2C6A_HUMAN;K2C6B_HUMAN;K2C6C_HUMAN;K2C75_HUMAN	KRT6A;KRT6B;KRT6C;KRT75	Keratin, type II cytoskeletal 75
	-2.55188	-0.19099	-1.30611	1.80933	NaN	-0.369735	-3.66555	0.230021	-2.08823	2.02262	NaN	0.470512	-2.02291	-0.725813	NaN	-1.1593	-2.05346	0.56716	-0.531521	1.26073	NaN	2.90905	-0.739044	2.20165	O95678;P02538;P12035;Q01546;Q5XKE5;Q8N1N4	Q01546;P02538;P12035;Q5XKE5;Q8N1N4;Q8N1N4-2;O95678	K22O_HUMAN;K2C3_HUMAN;K2C6A_HUMAN;K2C75_HUMAN;K2C78_HUMAN;K2C79_HUMAN	KRT3;KRT6A;KRT75;KRT76;KRT78;KRT79	Keratin, type II cytoskeletal 75
	7.05275	9.34081	9.1917	9.23906	7.09637	7.08236	5.95801	8.85646	7.07544	9.33195	7.73206	8.48974	8.91163	7.57644	6.52858	8.96607	8.03004	8.74923	8.41082	8.16762	6.46328	6.12875	7.93336	10.3179	O95678;P02538;P48668	P48668;P02538;O95678	K2C6A_HUMAN;K2C6C_HUMAN;K2C75_HUMAN	KRT6A;KRT6C;KRT75	Keratin, type II cytoskeletal 75
	-0.783132	0.811127	-1.1275	1.82581	NaN	-1.3615	NaN	1.22009	-1.15607	1.559	-2.47427	-0.41925	NaN	NaN	NaN	1.66833	-0.517508	1.8561	1.01807	1.10414	NaN	-0.392826	-1.66998	3.03149	O95678;P05787;P05787-2	P05787;P05787-2;O95678	K2C75_HUMAN;K2C8_HUMAN	KRT75;KRT8	Keratin, type II cytoskeletal 75
	NaN	NaN	NaN	-3.39468	NaN	NaN	NaN	-2.70549	-4.52517	-3.72394	NaN	-4.65121	-4.05529	-3.54634	NaN	NaN	-3.63815	-3.34265	-3.66511	-4.1506	NaN	-0.756653	-4.57014	-2.1267	O95678;P05787;P05787-2;P13647	P05787;P05787-2;P13647;O95678	K2C5_HUMAN;K2C75_HUMAN;K2C8_HUMAN	KRT5;KRT75;KRT8	Keratin, type II cytoskeletal 75
	NaN	1.69696	NaN	1.98599	-0.507866	2.18602	NaN	1.86604	-1.01436	0.944086	-0.695607	1.75382	NaN	2.96872	NaN	2.43153	-1.02856	0.592035	-0.667728	1.28525	-5.43785	1.87577	NaN	1.56086	O95678;P08729;P13647	P08729;P13647;O95678	K2C5_HUMAN;K2C75_HUMAN;K2C7_HUMAN	KRT5;KRT7;KRT75	Keratin, type II cytoskeletal 75
	1.09504	-0.38464	-2.20859	-1.36554	-2.20332	-2.64484	1.69965	0.875566	0.843708	-0.149282	-0.0460653	-0.589218	1.97447	1.10018	-0.067009	1.14808	0.792999	0.287083	1.92536	-0.0740871	-1.00085	0.765894	2.14923	1.95961	O95678;P13647	P13647;O95678	K2C5_HUMAN;K2C75_HUMAN	KRT5;KRT75	Keratin, type II cytoskeletal 75
	NaN	-2.53333	NaN	NaN	NaN	-1.25968	NaN	NaN	-2.34789	-1.42583	NaN	-0.89292	NaN	NaN	NaN	-1.62564	NaN	-1.78535	NaN	-2.38586	NaN	-2.30523	NaN	NaN	O95685	O95685	PPR3D_HUMAN	PPP1R3D	Protein phosphatase 1 regulatory subunit 3D
	-3.19343	-2.18204	-0.980415	-1.11737	-2.88083	-0.806769	-2.48429	-1.84781	-2.73966	-2.00241	-1.82538	-1.35984	NaN	-1.33131	-2.08299	-1.0954	-4.40221	-2.75003	NaN	-1.3219	NaN	-1.76032	NaN	-2.75695	O95696;O95696-2	O95696;O95696-2	BRD1_HUMAN	BRD1	Bromodomain-containing protein 1
	NaN	NaN	-3.37839	-2.1665	NaN	NaN	NaN	NaN	NaN	-1.91127	NaN	NaN	NaN	-2.65918	NaN	-2.06442	NaN	NaN	NaN	-3.52741	NaN	NaN	NaN	NaN	O95707	O95707	RPP29_HUMAN	POP4	Ribonuclease P protein subunit p29
	NaN	-4.09969	NaN	-2.95787	NaN	NaN	NaN	-4.00093	NaN	-3.15713	NaN	-4.39734	NaN	NaN	-4.11795	-2.91622	-4.62559	-2.6832	NaN	-3.1459	NaN	NaN	NaN	NaN	O95714	O95714	HERC2_HUMAN	HERC2	E3 ubiquitin-protein ligase HERC2
	3.37616	NaN	2.74414	-4.41225	4.48904	0.197434	3.52817	-2.82564	1.2121	-1.70604	2.05093	-3.2036	0.714005	-1.74706	0.843105	NaN	-0.820492	-1.76078	-1.20448	-4.93805	3.87832	-1.03052	-0.226509	-5.37463	O95715	O95715	CXL14_HUMAN	CXCL14	C-X-C motif chemokine 14
	-1.93335	-1.24036	NaN	-1.30884	-1.76671	-0.649404	-0.577997	0.229092	-1.32768	0.498461	-1.88211	1.08244	NaN	1.05288	-1.07784	0.142513	-1.84345	-0.363373	-1.64835	0.0458755	-1.8203	0.504932	-2.3635	0.282434	O95716	O95716	RAB3D_HUMAN	RAB3D	Ras-related protein Rab-3D
	2.23202	2.71941	3.17123	3.00301	2.17554	3.2758	3.12707	2.71775	3.20019	3.33688	3.03955	3.22842	1.36187	3.3863	3.19636	3.30316	2.90403	3.33454	2.68261	3.11786	2.3325	3.07949	3.09253	2.96184	O95716;P20336;P51153;P61006;Q92930	P51153;P20336;P20337;Q96E17;O95716;P61006;P61006-2;Q92930	RAB13_HUMAN;RAB3A_HUMAN;RAB3D_HUMAN;RAB8A_HUMAN;RAB8B_HUMAN	RAB13;RAB3A;RAB3D;RAB8A;RAB8B	Ras-related protein Rab-3D
	NaN	-4.89325	-5.02216	-3.90606	NaN	-4.55288	-5.75815	NaN	NaN	-4.42563	NaN	-5.68532	NaN	-4.91225	-6.14974	-4.01599	NaN	-4.85702	NaN	-4.45759	NaN	-5.20216	NaN	NaN	O95718;O95718-1;O95718-2	O95718;O95718-1;O95718-2;P11474;P11474-2	ERR2_HUMAN	ESRRB	Steroid hormone receptor ERR2
	-0.0820875	0.997223	0.313726	0.941293	-0.521154	0.809875	-0.456539	0.704454	-0.0523548	0.442427	0.293675	0.199453	NaN	0.11256	0.851875	0.694563	-0.175884	0.798487	-0.617765	0.616871	-1.32856	0.428312	-0.475231	0.392406	O95721	O95721	SNP29_HUMAN	SNAP29	Synaptosomal-associated protein 29
	1.20565	1.41685	1.83788	1.42528	1.32193	1.17812	1.43263	1.56428	1.63726	1.87697	1.03574	1.69096	-1.76811	1.53831	1.47991	2.04989	0.956497	1.64648	-0.0368366	1.78679	1.01057	1.269	0.451563	1.20165	O95747	O95747	OXSR1_HUMAN	OXSR1	Serine/threonine-protein kinase OSR1
	1.20565	2.23008	2.11123	2.19081	1.36187	1.90394	1.37772	1.35556	1.61181	1.90833	1.96935	1.7594	-1.45052	1.58561	1.6353	1.9823	1.49154	1.67587	0.371969	1.70433	1.31342	1.27631	0.809114	1.05885	O95747;Q9UEW8;Q9UEW8-2	O95747;Q9UEW8;Q9UEW8-2	OXSR1_HUMAN;STK39_HUMAN	OXSR1;STK39	Serine/threonine-protein kinase OSR1
	-1.52778	-1.20149	-1.22413	-1.48546	-2.21132	-1.03327	-1.66226	-1.20892	-0.893641	-0.586817	-1.4928	-0.566051	NaN	-1.26526	-1.36066	-0.931332	-1.5521	-0.620564	NaN	-0.394876	-2.27635	-0.787645	-3.05138	-0.659168	O95749	O95749	GGPPS_HUMAN	GGPS1	Geranylgeranyl pyrophosphate synthase
	NaN	1.2495	-3.52028	0.971246	NaN	1.65901	-1.81198	1.28585	2.13202	0.738411	NaN	0.819408	NaN	1.51056	NaN	0.770512	NaN	-0.00832748	NaN	1.08564	NaN	1.39515	NaN	1.39241	O95757	O95757	HS74L_HUMAN	HSPA4L	Heat shock 70 kDa protein 4L
	NaN	-2.60315	-2.50624	-2.46727	NaN	-1.90795	NaN	-5.01225	-3.84592	-1.60727	-3.48317	-2.52051	NaN	-1.27191	-3.7785	-2.22338	NaN	-2.84406	NaN	-1.55614	NaN	-2.07217	NaN	-1.95177	O95757;P34932	P34932;O95757	HS74L_HUMAN;HSP74_HUMAN	HSPA4;HSPA4L	Heat shock 70 kDa protein 4L
	NaN	0.092535	-0.268984	-0.266648	NaN	-0.287288	0.10041	0.369104	-0.0280228	0.691105	0.214963	0.861534	NaN	0.656948	-0.230928	0.681507	0.236605	0.326349	-0.531174	0.5777	0.726318	0.035223	-0.115477	-0.265293	O95758;O95758-1;O95758-2;O95758-4;O95758-5;O95758-6	O95758;O95758-1;O95758-2;O95758-4;O95758-5;O95758-6;O95758-7	PTBP3_HUMAN	PTBP3	Polypyrimidine tract-binding protein 3
	1.8274	1.84215	3.27544	1.39613	-0.381136	1.95109	2.61514	2.87081	3.05482	3.83406	0.228385	3.77877	0.68281	3.37095	2.63276	3.59189	2.38891	3.177	2.41352	2.6424	1.44781	2.95073	2.42884	3.05885	O95758;O95758-1;O95758-2;O95758-4;O95758-5;O95758-6;P26599;P26599-2;P26599-3	O95758;O95758-1;O95758-2;O95758-4;O95758-5;O95758-6;P26599;P26599-2;P26599-3	PTBP1_HUMAN;PTBP3_HUMAN	PTBP1;PTBP3	Polypyrimidine tract-binding protein 3
	-2.32009	-1.7544	-0.512278	-0.444055	NaN	-0.929753	NaN	-1.64669	-1.16564	-1.09928	NaN	-1.30128	NaN	-0.806259	-0.409544	-0.352875	-0.635342	1.17288	NaN	-1.14281	NaN	-1.02561	NaN	NaN	O95772;O95772-2	O95772;O95772-2	STR3N_HUMAN	STARD3NL	STARD3 N-terminal-like protein
	1.37616	0.746996	1.61629	1.28922	1.09785	0.955726	1.68967	1.18223	1.47174	1.81764	1.57679	1.79244	0.744539	1.7067	1.18599	1.51486	1.19977	1.3941	2.16318	1.83188	1.09245	1.22438	1.53478	0.94615	O95777	O95777	LSM8_HUMAN	LSM8	U6 snRNA-associated Sm-like protein LSm8
	2.29091	2.32831	2.67896	2.42888	2.56586	2.58321	2.41456	1.86126	2.49698	2.31169	2.54764	2.09574	-0.497574	1.55877	2.70956	2.45089	2.13295	2.47656	0.993927	2.04313	2.13171	2.2872	0.871101	1.928	O95782;O95782-2	O95782;O95782-2	AP2A1_HUMAN	AP2A1	AP-2 complex subunit alpha-1
	NaN	-2.57663	-1.45621	-1.54443	NaN	-2.76875	NaN	-3.25567	NaN	-1.52375	-2.14349	-2.19177	NaN	-1.49857	-2.14938	-1.87558	NaN	-2.65736	NaN	-2.23763	NaN	-2.60252	NaN	-2.88797	O95785-3	O95785-3;O95785-4	WIZ_HUMAN	WIZ	Isoform 3 of Protein Wiz
	-0.302033	0.811127	0.884882	1.40347	-0.421251	0.0813608	0.177954	0.0209675	0.510809	1.20207	0.981292	1.38645	NaN	0.17185	0.392445	0.461168	0.0142136	-0.365557	-0.463606	0.481941	0.188662	1.03066	-0.88158	0.365688	O95786	O95786;O95786-2	DDX58_HUMAN	DDX58	Antiviral innate immune response receptor RIG-I
	NaN	0.173269	NaN	-0.126018	NaN	0.237668	NaN	-0.307205	-1.00641	-0.391224	NaN	-0.194073	NaN	0.0201168	NaN	0.586647	NaN	-0.349478	NaN	-0.161592	NaN	NaN	NaN	-0.529955	O95793;O95793-2	O95793;O95793-2	STAU1_HUMAN	STAU1	Double-stranded RNA-binding protein Staufen homolog 1
	0.591102	1.06892	0.686943	1.25715	-0.377964	0.992251	0.27463	0.570152	-0.123692	0.795441	0.145923	0.637409	NaN	0.291977	0.920183	1.41585	0.0966759	0.969599	-0.491943	0.979441	-0.387024	0.82686	-1.64367	0.310722	O95793;O95793-2;O95793-3	O95793;O95793-2;O95793-3	STAU1_HUMAN	STAU1	Double-stranded RNA-binding protein Staufen homolog 1
	NaN	NaN	NaN	-0.0616865	NaN	NaN	NaN	-0.808254	NaN	-0.780281	NaN	-1.05818	NaN	-1.44173	0.860594	-0.314407	-1.26153	NaN	NaN	-0.208683	NaN	-0.888206	NaN	NaN	O95801	O95801	TTC4_HUMAN	TTC4	Tetratricopeptide repeat protein 4
	0.678084	-1.10816	-0.0340118	NaN	1.72935	-0.762839	1.40849	-2.24117	1.44893	-1.60748	0.427693	-3.18776	-1.27653	-2.32304	1.11491	-1.38568	0.0966759	-2.94965	-2.38507	NaN	0.619896	-1.46803	-0.740671	-1.17815	O95810	O95810	CAVN2_HUMAN	CAVIN2	Caveolae-associated protein 2
	NaN	NaN	-2.48235	NaN	NaN	NaN	-1.42282	NaN	-1.47156	NaN	NaN	NaN	NaN	NaN	-0.431931	-2.87282	-2.00339	-2.96712	NaN	NaN	-2.36383	NaN	-2.58484	NaN	O95816	O95816	BAG2_HUMAN	BAG2	BAG family molecular chaperone regulator 2
	-0.970428	1.77942	0.749228	1.37388	0.533432	0.68155	1.08198	1.94505	0.753511	1.66073	0.117352	1.58808	NaN	1.5245	0.695007	2.08502	-0.303862	0.891596	-1.26442	1.42422	NaN	0.885357	-0.142445	1.69031	O95817	O95817	BAG3_HUMAN	BAG3	BAG family molecular chaperone regulator 3
	NaN	-0.575224	-0.0197582	-0.706504	-0.556419	-0.670737	NaN	-1.12687	-0.612209	-1.24628	-0.884906	-1.23067	NaN	-1.12209	0.15798	-0.437742	-1.87025	-1.5693	-3.09249	-0.91218	-1.49122	-0.575499	NaN	-2.18167	O95819	O95819;O95819-2;O95819-3;O95819-4;O95819-5;O95819-6	M4K4_HUMAN	MAP4K4	Mitogen-activated protein kinase kinase kinase kinase 4
	-0.911487	0.0365162	0.553677	0.124267	-0.520399	0.291934	-0.475649	0.0792141	0.0503025	0.159855	-0.292682	0.0814915	NaN	0.868452	-0.589914	0.14208	-0.637274	0.0397034	NaN	0.132103	-1.86987	0.0707035	-1.66523	-0.0178356	O95819;Q8N4C8;Q8N4C8-2	O95819;O95819-2;O95819-3;O95819-4;O95819-5;O95819-6;Q8N4C8;Q8N4C8-2;Q8N4C8-3;Q8N4C8-4;Q8N4C8-5;Q9UKE5;Q9UKE5-2;Q9UKE5-3;Q9UKE5-4;Q9UKE5-5;Q9UKE5-6;Q9UKE5-7;Q9UKE5-8	M4K4_HUMAN;MINK1_HUMAN	MAP4K4;MINK1	Mitogen-activated protein kinase kinase kinase kinase 4
	NaN	-0.258884	-1.20775	-0.982388	-1.20522	-0.805886	-1.16227	-0.521652	-1.28409	-1.68972	-0.69641	-1.10436	NaN	-1.38536	-1.1813	-1.55149	-1.54502	-1.47016	NaN	-1.02725	-1.57186	-1.31674	-2.39516	-1.66342	O95825	O95825;O95825-2	QORL1_HUMAN	CRYZL1	Quinone oxidoreductase-like protein 1
	0.930852	1.29506	1.97886	2.0943	0.744539	1.31418	1.71941	1.34188	1.79027	1.77857	1.61816	1.36464	-0.751343	1.28349	1.97339	2.06002	1.88095	2.2647	0.899599	1.71038	0.918161	1.77624	1.07215	1.94615	O95831;O95831-3	O95831;O95831-3;O95831-4	AIFM1_HUMAN	AIFM1	Apoptosis-inducing factor 1, mitochondrial
	NaN	0.736025	NaN	0.234725	-0.459929	1.37076	NaN	1.32808	NaN	0.565575	NaN	1.84062	NaN	2.60214	NaN	-0.21982	NaN	-0.212675	NaN	0.938799	NaN	1.49244	NaN	0.418638	O95832	O95832	CLD1_HUMAN	CLDN1	Claudin-1
	-0.0185232	2.747	-0.491888	2.17803	1.10375	2.39142	-1.41197	2.04549	-0.946732	1.79544	-1.05302	2.47051	-0.935471	1.16391	-0.296911	1.95543	-1.20701	1.30663	-1.20854	1.74615	NaN	1.65818	-1.29101	1.94164	O95833	O95833	CLIC3_HUMAN	CLIC3	Chloride intracellular channel protein 3
	-0.250806	1.43052	0.654762	1.44676	-2.34192	0.68155	0.628265	1.7151	0.543476	1.47071	0.228385	1.89234	-0.822309	1.89015	0.331043	1.62125	0.429251	1.20549	-0.41592	1.14043	-0.254574	1.17833	0.707064	0.97295	O95834	O95834;O95834-2;O95834-3	EMAL2_HUMAN	EML2	Echinoderm microtubule-associated protein-like 2
	NaN	-0.392588	-0.486717	-0.268018	NaN	-0.928128	-0.362959	NaN	-0.768204	0.59157	-1.96393	0.429092	-1.46908	0.397114	-1.31729	0.178137	-1.28997	-0.69784	NaN	-0.111422	NaN	-0.565741	NaN	-0.319468	O95834;Q05BV3;Q05BV3-5;Q6ZMW3;Q6ZMW3-2	O00423;O00423-3;O95834;O95834-2;O95834-3;Q05BV3;Q05BV3-2;Q05BV3-4;Q05BV3-5;Q6ZMW3;Q6ZMW3-2	EMAL2_HUMAN;EMAL5_HUMAN;EMAL6_HUMAN	EML2;EML5;EML6	Echinoderm microtubule-associated protein-like 2
	-2.25281	-1.97808	-1.90477	-2.04274	-1.00607	-2.07003	-1.65114	-1.95902	-1.82697	-1.91819	-1.46161	-1.8704	NaN	-1.52138	-1.3009	-1.95031	-2.2664	-2.26211	NaN	-2.39754	-2.42949	-2.46198	-2.28821	-2.2819	O95837;P29992	P29992;O95837	GNA11_HUMAN;GNA14_HUMAN	GNA11;GNA14	Guanine nucleotide-binding protein subunit alpha-14
	-0.0310144	-0.342365	0.3274	0.157727	0.818163	0.212203	0.564135	-0.118773	0.135599	-0.212618	0.214963	0.0450706	-2.84732	0.136147	0.29291	0.236639	-0.529535	-0.461819	-1.06478	-0.282709	-0.0321808	-0.661129	-1.09943	-0.563704	O95837;P29992;P50148	P50148;P29992;O95837	GNA11_HUMAN;GNA14_HUMAN;GNAQ_HUMAN	GNA11;GNA14;GNAQ	Guanine nucleotide-binding protein subunit alpha-14
	-0.546189	-0.37405	-0.230753	-1.32493	-0.308104	-0.265031	-0.30612	-0.30695	-0.0718231	0.691105	-1.02448	0.365467	NaN	-0.149601	0.0154934	0.733036	-0.717474	-0.0826111	NaN	0.0926991	-1.90259	-0.117775	-0.839577	0.0340977	O95861;O95861-4	O95861;O95861-2;O95861-4	BPNT1_HUMAN	BPNT1	3'(2'),5'-bisphosphate nucleotidase 1
	2.39028	0.959991	2.12304	0.825814	2.81996	1.2017	2.78887	1.42205	2.56485	1.21048	2.23172	0.851116	0.881357	0.165283	2.36514	0.888832	2.15877	1.40817	1.72357	0.300694	1.90122	0.204094	1.62149	1.11608	O95865	O95865	DDAH2_HUMAN	DDAH2	N(G),N(G)-dimethylarginine dimethylaminohydrolase 2
	NaN	0.23851	0.28598	0.0685911	-1.62766	0.74714	NaN	0.202486	-1.11133	0.552399	-1.78205	1.25829	-0.714497	0.538305	NaN	NaN	-1.15997	-1.75307	-0.251291	0.616871	NaN	-0.589094	-1.47614	0.94615	O95867	O95867	LY66C_HUMAN	LY6G6C	Lymphocyte antigen 6 complex locus protein G6c
	NaN	-0.251251	0.176632	0.295894	-1.18303	-0.217896	-0.693565	-0.130014	-0.868332	-0.193968	-0.574531	-1.10555	NaN	-1.54525	-0.837671	-0.630753	-1.12432	1.25305	-1.55287	0.550982	NaN	NaN	-2.25176	-0.868853	O95870;O95870-2	O95870;O95870-2	ABHGA_HUMAN	ABHD16A	Phosphatidylserine lipase ABHD16A
	-1.84681	-0.179504	-0.330956	0.0363798	NaN	1.07971	-1.15023	-0.137274	-1.24886	-0.263348	-0.145305	-0.397854	NaN	-0.802355	-0.616903	-0.407778	-0.700052	-0.0177021	-1.42644	-0.271959	-1.95478	-0.666998	-2.01352	0.0377121	O95873	O95873	CF047_HUMAN	C6orf47	Uncharacterized protein C6orf47
	1.03039	0.609493	1.85215	1.1823	0.109625	1.16218	1.4386	1.39582	1.6573	1.99853	0.571528	1.48406	-3.05229	1.60542	1.71437	2.02427	1.88868	2.14374	1.05938	2.4057	0.878321	1.71304	0.924051	1.3037	O95881	O95881	TXD12_HUMAN	TXNDC12	Thioredoxin domain-containing protein 12
	-1.77396	-1.50061	-1.15742	-0.296311	-1.34613	NaN	-1.17886	-1.33337	-0.654802	NaN	-2.03249	0.661455	1.67094	1.18161	NaN	NaN	-0.496798	-1.53119	1.14958	-1.01851	NaN	-2.21194	0.613451	-0.965704	O95932-2	O95932;O95932-2	TGM3L_HUMAN	TGM6	Isoform 2 of Protein-glutamine gamma-glutamyltransferase 6
	0.221528	-1.17961	-0.206455	-1.5786	1.20053	-0.728681	1.3271	-1.71553	-0.331045	-1.92791	0.241681	NaN	NaN	NaN	-0.206779	-1.87256	NaN	NaN	NaN	NaN	1.41238	NaN	-2.62804	NaN	O95967	O95967	FBLN4_HUMAN	EFEMP2	EGF-containing fibulin-like extracellular matrix protein 2
	0.313321	-2.44175	0.0424538	0.0634069	1.81097	0.118621	2.08198	0.204897	0.466072	-1.96242	0.187743	2.30101	2.18392	2.48227	-2.53276	NaN	NaN	NaN	1.15503	0.238581	-2.54239	0.977869	-1.53505	-0.306381	O95968	O95968	SG1D1_HUMAN	SCGB1D1	Secretoglobin family 1D member 1
	0.715953	0.0152493	0.482122	0.353004	5.23387	-0.779592	0.139189	0.127439	0.466072	-1.24095	0.331477	-0.308718	1.94847	0.538305	0.462833	-2.16733	0.742666	-0.492346	2.74362	0.157658	-0.254574	-0.545446	2.29705	0.981773	O95969	O95969	SG1D2_HUMAN	SCGB1D2	Secretoglobin family 1D member 2
	-0.773971	-5.18892	-1.83903	NaN	-0.078001	-3.49005	-0.818476	NaN	-1.59429	NaN	-0.535514	NaN	NaN	NaN	-1.1298	NaN	NaN	NaN	NaN	NaN	NaN	NaN	NaN	NaN	O95980	O95980	RECK_HUMAN	RECK	Reversion-inducing cysteine-rich protein with Kazal motifs
	NaN	-2.84455	-2.43408	-2.40584	-3.33368	-2.83428	NaN	-3.33654	NaN	-2.95882	-3.56194	-3.0394	NaN	-2.8385	-2.87468	-3.30989	NaN	-3.64372	NaN	-3.02338	NaN	-3.30398	NaN	NaN	O95983;O95983-2	O95983;O95983-2	MBD3_HUMAN	MBD3	Methyl-CpG-binding domain protein 3
	NaN	-3.22908	-3.46595	-2.97385	NaN	-3.20019	-5.31451	-3.66238	-4.23368	-3.88311	-4.63908	-4.11399	NaN	-4.0633	-4.59339	-3.03674	NaN	NaN	NaN	-3.40642	NaN	-4.89304	NaN	NaN	O95985;O95985-2;O95985-3	O95985;O95985-2;O95985-3	TOP3B_HUMAN	TOP3B	DNA topoisomerase 3-beta-1
	0.693353	0.790066	0.271906	0.139258	1.0313	-0.650584	1.13445	0.807547	0.799314	1.62342	0.702315	0.67333	NaN	0.682039	0.903406	1.59363	1.31333	2.13952	0.0359211	1.42422	-0.267284	0.0929775	0.547487	0.981773	O95989	O95989	NUDT3_HUMAN	NUDT3	Diphosphoinositol polyphosphate phosphohydrolase 1
	-1.85052	-0.431862	-0.568998	-0.710902	-1.63904	-0.0609026	-1.14083	-1.38339	-0.845488	-0.641342	-1.00144	-0.564894	NaN	-0.270708	-0.957766	-0.473207	-0.962463	-1.18928	-4.47736	-1.03444	-2.25871	-0.703625	-2.71593	-1.21428	O95999	O95999	BCL10_HUMAN	BCL10	B-cell lymphoma/leukemia 10
	0.100776	1.20245	1.18444	1.8367	0.698492	1.05403	0.92062	1.63326	0.92033	1.54576	1.06595	1.23445	-1.15321	1.72493	0.961287	1.62807	0.81752	1.37272	-0.180571	1.02868	0.0924454	1.54782	0.699492	1.69031	O96000	O96000	NDUBA_HUMAN	NDUFB10	NADH dehydrogenase [ubiquinone] 1 beta subcomplex subunit 10
	NaN	1.89243	0.632902	1.64561	1.13865	1.86508	-0.0453186	1.1668	0.895239	1.6297	-0.0599108	1.16044	-2.09185	1.33976	1.05541	1.77666	0.776417	1.75509	0.105183	1.91804	0.95693	1.22438	-0.0630093	1.23155	O96005	O96005;O96005-3;O96005-4	CLPT1_HUMAN	CLPTM1	Cleft lip and palate transmembrane protein 1
	NaN	-2.89048	-2.50471	-2.51549	-4.7536	-2.65177	-5.21598	-4.5943	-4.17372	-2.97734	-3.23259	-3.45245	NaN	-3.92343	-3.42939	-3.04166	NaN	-3.4741	NaN	-3.76947	NaN	NaN	NaN	-4.84238	O96006	O96006	ZBED1_HUMAN	ZBED1	E3 SUMO-protein ligase ZBED1
	NaN	-1.71112	-2.24948	-1.99017	-1.36589	-1.7123	NaN	NaN	NaN	NaN	-1.49239	NaN	NaN	-0.88765	NaN	-1.71866	NaN	-2.369	NaN	-3.517	NaN	NaN	NaN	NaN	O96007	O96007	MOC2B_HUMAN	MOCS2	Molybdopterin synthase catalytic subunit
	-2.75158	-1.10979	-1.47811	-0.281251	-2.9284	-0.287709	-0.850456	-0.783606	-1.00355	-0.404499	-1.46266	-0.58979	-0.328987	-0.59667	-2.49599	-0.327423	-1.4639	-0.763981	-2.43622	-0.290569	-1.67638	-1.02051	-1.54115	-0.270346	O96008	O96008;O96008-2	TOM40_HUMAN	TOMM40	Mitochondrial import receptor subunit TOM40 homolog
	-2.09176	-0.47946	-0.24148	-0.341271	-1.38828	-1.49926	-0.944054	-0.490183	-0.698284	-0.737722	-1.25525	-0.751724	-3.17803	-1.16991	-1.92891	-0.720839	-0.680265	-0.858137	-2.20938	-0.0372715	NaN	-0.9646	-0.270306	-0.792145	O96011	O96011;O96011-2	PX11B_HUMAN	PEX11B	Peroxisomal membrane protein 11B
	NaN	-2.19571	-3.22616	-2.15841	NaN	-1.61479	-4.23706	-2.51547	NaN	-2.12934	NaN	-2.07478	NaN	-2.04349	-3.70908	-1.70286	NaN	-1.79223	NaN	-1.42997	NaN	NaN	NaN	-3.62656	O96013	O96013;O96013-2;O96013-3;O96013-4	PAK4_HUMAN	PAK4	Serine/threonine-protein kinase PAK 4
	-0.693807	0.522781	0.28598	0.288419	-0.363302	0.38457	0.553164	0.460527	-0.099678	0.726728	-0.0646772	0.67333	NaN	0.983931	0.0700264	0.830885	-0.0153713	0.115685	-0.126633	0.728378	-0.743996	0.115093	-0.115477	0.150494	O96019	O96019	ACL6A_HUMAN	ACTL6A	Actin-like protein 6A
	-2.754	NaN	-2.20854	NaN	-0.578653	-0.906434	-1.82765	NaN	-1.56268	-2.10873	-1.11037	-2.06534	NaN	-3.1521	-2.37471	-1.95537	-1.54767	-1.71539	NaN	NaN	-2.0051	-2.56291	NaN	-1.54281	O96033	O96033	MOC2A_HUMAN	MOCS2	Molybdopterin synthase sulfur carrier subunit
	-0.264939	0.375029	1.05891	1.06682	-0.118643	0.62452	0.758146	1.44782	0.799314	1.3156	0.214963	1.3425	NaN	1.61847	1.02471	1.5222	0.608574	1.21352	0.105183	1.17584	-0.0762367	1.26166	0.0365257	1.13202	P00156	P00156	CYB_HUMAN	MT-CYB	Cytochrome b
	-1.04599	2.82931	2.42285	3.01744	0.243927	1.99675	1.40238	2.95182	1.44893	2.95163	1.41013	3.84588	1.90182	3.84643	1.29291	2.71072	1.02127	2.00707	2.14958	3.05031	-0.1686	2.52959	0.684223	3.05049	P00167;P00167-2	P00167;P00167-2;P00167-3	CYB5_HUMAN	CYB5A	Cytochrome b5
	4.1249	1.43731	2.87793	0.0468092	5.20671	2.5376	5.53516	2.11949	4.20871	1.33111	4.41748	-0.375202	1.84307	-2.05158	2.11126	-2.41688	2.7298	-0.616301	1.60901	3.81794	4.86746	1.20154	2.62549	-0.416796	P00325	P07327;P00325;P00325-2;P00326	ADH1B_HUMAN	ADH1B	All-trans-retinol dehydrogenase [NAD(+)] ADH1B
	5.07842	6.52238	5.68628	6.03704	5.32193	5.91409	5.69654	6.33327	5.83549	6.87267	5.45364	6.71916	3.77444	6.66562	5.8843	7.11841	5.23357	6.09345	4.8365	6.65108	4.80052	6.14879	4.89451	6.5198	P00338	P00338;P00338-3;P00338-4	LDHA_HUMAN	LDHA	L-lactate dehydrogenase A chain
	NaN	1.28003	-0.214563	0.931169	NaN	NaN	NaN	NaN	NaN	-1.16634	NaN	NaN	NaN	-2.31956	NaN	0.94454	NaN	0.710356	NaN	NaN	0.807354	0.467131	NaN	NaN	P00338;P07195	P00338;P00338-2;P00338-3;P00338-4;P00338-5;P07864;P07195;Q6ZMR3	LDHA_HUMAN;LDHB_HUMAN	LDHA;LDHB	L-lactate dehydrogenase A chain
	2.83946	1.66839	3.11518	1.33601	3.32193	1.01905	2.75336	1.76719	3.12124	1.21884	3.74962	1.23445	-0.931768	-1.07471	2.27997	0.668331	3.59445	1.08799	1.07097	-1.78769	3.20025	0.635637	1.69949	1.37911	P00352	P00352	AL1A1_HUMAN	ALDH1A1	Aldehyde dehydrogenase 1A1
	4.6303	5.21436	5.28773	5.46529	4.43741	5.55449	4.49988	4.84438	4.87613	4.56557	5.44648	5.00116	1.74076	4.79704	4.85188	4.52586	5.90212	4.81178	3.65593	4.02626	5.11098	5.09816	4.20645	4.49304	P00352;P05091	P00352;P05091	AL1A1_HUMAN;ALDH2_HUMAN	ALDH1A1;ALDH2	Aldehyde dehydrogenase 1A1
	3.15967	3.94339	4.07116	4.23263	4.04363	4.15212	1.92062	3.86843	4.07544	3.48292	4.50278	3.70115	1.41028	4.0885	3.49398	3.35958	4.62372	3.77152	2.45391	3.00181	3.95556	3.75024	3.02748	3.22785	P00352;P05091;P30837;P47895	O94788;O94788-2;O94788-3;O94788-4;P30837;P47895;P00352;P05091;P05091-2	AL1A1_HUMAN;AL1A3_HUMAN;AL1B1_HUMAN;ALDH2_HUMAN	ALDH1A1;ALDH1A3;ALDH1B1;ALDH2	Aldehyde dehydrogenase 1A1
	3.14586	2.89982	3.6763	2.94633	3.17554	2.82007	3.89695	2.95182	3.73005	3.05568	3.42915	3.14134	0.86755	3.2937	4.14733	2.72987	3.44508	3.05483	2.81771	2.80669	3.66073	3.2206	3.152	3.12008	P00367	P00367;P00367-3;P49448	DHE3_HUMAN	GLUD1	Glutamate dehydrogenase 1, mitochondrial
	4.3034	4.56369	4.23429	4.30302	5.05128	4.34098	4.90236	4.83221	4.49975	4.78562	4.44648	4.4654	2.65696	4.48584	5.06958	5.04862	3.82359	4.52741	3.84496	5.15935	4.82318	4.54631	3.97512	4.53111	P00387;P00387-2;P00387-3	P00387;P00387-2;P00387-3	NB5R3_HUMAN	CYB5R3	NADH-cytochrome b5 reductase 3
	2.44993	2.49702	3.15599	2.11681	2.19225	1.87	3.35579	1.99396	2.87827	2.21884	3.24168	2.69969	0.666956	2.3119	2.89282	2.18092	2.93237	2.71036	1.44503	1.35641	0.855051	1.69135	2.43113	1.56674	P00390;P00390-2;P00390-3	P00390;P00390-2;P00390-3;P00390-4;P00390-5	GSHR_HUMAN	GSR	Glutathione reductase, mitochondrial
	-0.0820875	0.702602	1.03411	1.38133	-0.557758	0.840249	-0.297026	1.1668	0.596329	1.44955	0.0796766	1.54349	NaN	1.9378	1.25374	1.50006	0.54146	1.41516	-0.441431	1.66126	-0.555586	1.93697	-0.643538	1.45077	P00395	P00395	COX1_HUMAN	MT-CO1	Cytochrome c oxidase subunit 1
	4.00001	5.36438	5.16934	5.64638	3.52246	5.01462	4.22537	5.17838	4.81612	5.31071	4.71429	5.35454	1.7633	5.34074	5.32712	5.44124	5.36762	5.43592	3.74904	5.60718	3.48239	5.49636	4.75077	5.55717	P00403	P00403	COX2_HUMAN	MT-CO2	Cytochrome c oxidase subunit 2
	NaN	-4.60168	-4.62854	-5.21173	NaN	NaN	-4.61851	-4.70968	NaN	-6.23875	-4.85763	NaN	NaN	-4.92403	NaN	-5.78438	NaN	-5.63853	NaN	-5.95044	NaN	NaN	NaN	NaN	P00414	P00414	COX3_HUMAN	MT-CO3	Cytochrome c oxidase subunit 3
	0.745547	1.02453	1.05891	0.077466	1.25987	0.799607	2.09339	0.940521	1.20531	1.37667	1.33148	1.47051	0.88821	0.631414	0.380371	0.444872	0.521696	0.0950603	0.25493	0.564404	-0.807707	-0.521475	0.794971	1.05049	P00441	P00441	SODC_HUMAN	SOD1	Superoxide dismutase [Cu-Zn]
	3.52224	1.89736	3.33757	1.48186	4.26383	1.86015	3.98122	1.81746	3.12664	0.974039	3.76121	1.3573	-0.215515	0.332691	1.46855	1.28385	1.74693	0.988457	0.160465	-0.299551	2.67741	0.82686	1.39642	2.1556	P00450	P00450	CERU_HUMAN	CP	Ceruloplasmin
	5.3034	3.81895	5.86978	4.33217	5.89205	4.59958	6.25106	3.54799	6.36156	4.98878	6.69327	3.95934	3.45482	2.27527	6.78762	4.21076	5.50292	2.97434	4.69857	2.40197	5.90335	4.0774	5.64139	3.92343	P00488	P00488	F13A_HUMAN	F13A1	Coagulation factor XIII A chain
	1.04236	1.53549	1.53612	0.879453	1.41504	1.17017	1.79587	1.3691	2.11763	2.4026	1.67807	1.9225	1.75583	1.57225	0.911819	1.22207	1.93424	0.766064	1.96627	1.50995	0.243454	0.57769	2.18763	1.99926	P00491	P00491	PNPH_HUMAN	PNP	Purine nucleoside phosphorylase
	0.515813	0.702602	1.14637	0.688312	0.658964	0.647603	0.69965	0.931419	1.21885	1.36918	1.18086	1.57548	0.395929	1.5245	0.240442	0.523602	1.08998	0.950489	-0.664757	0.716406	0.313416	1.03066	0.96884	0.900347	P00492	P00492	HPRT_HUMAN	HPRT1	Hypoxanthine-guanine phosphoribosyltransferase
	3.02738	4.2437	4.02993	4.62691	3.4079	4.7538	3.77241	4.39251	3.8546	4.43706	3.66579	4.44823	0.921999	4.81132	4.27509	4.82199	3.84362	4.34738	2.97709	4.28119	3.18866	4.73706	3.32193	4.46185	P00505	P00505;P00505-2	AATM_HUMAN	GOT2	Aspartate aminotransferase, mitochondrial
	0.0303869	1.5035	0.271906	1.42528	0.860598	2.34275	0.74856	1.75176	0.575418	1.36918	0.613048	2.12197	NaN	2.29573	0.742943	1.12897	-0.964745	-0.100843	3.02255	1.27712	-0.429251	2.02633	-0.2391	1.25358	P00533	P00533	EGFR_HUMAN	EGFR	Epidermal growth factor receptor
	NaN	-0.791557	NaN	-1.12145	NaN	NaN	NaN	-0.567648	NaN	-1.29518	NaN	NaN	NaN	-0.05756	NaN	-0.769424	NaN	NaN	NaN	-0.79882	NaN	NaN	NaN	-2.6215	P00533;P04626;P04626-4;P04626-5	P04626;P04626-2;P04626-3;P04626-4;P04626-5;P04626-6;Q15303;Q15303-2;Q15303-3;Q15303-4;P00533	EGFR_HUMAN;ERBB2_HUMAN	EGFR;ERBB2	Epidermal growth factor receptor
	4.48434	5.10668	4.85805	4.63473	4.48904	4.67173	5.18152	5.02103	5.23811	5.40076	4.90395	5.00703	2.077	5.05288	4.8464	5.38698	4.82862	5.53945	4.21501	5.28626	4.48713	4.98569	3.97512	4.92914	P00558	P00558;P00558-2	PGK1_HUMAN	PGK1	Phosphoglycerate kinase 1
	3.18689	3.72497	3.88719	3.7472	3.62859	3.18602	4.58314	4.30712	4.02813	4.39154	3.78411	3.85894	1.5765	3.86023	3.71437	4.2555	3.76175	4.282	3.2726	4.08564	3.23446	3.22249	3.35845	3.85304	P00558;P07205	P07205;P00558;P00558-2	PGK1_HUMAN;PGK2_HUMAN	PGK1;PGK2	Phosphoglycerate kinase 1
	1.1514	1.01549	0.769405	1.67017	1.6059	1.32854	1.63348	2.29297	1.19849	1.93396	1.02808	1.4008	-0.0255337	1.05288	1.6251	2.20849	0.949118	2.05706	0.548126	1.79251	1.53825	1.35431	0.645334	1.40558	P00568	P00568	KAD1_HUMAN	AK1	Adenylate kinase isoenzyme 1
	1.08928	1.13723	0.789305	1.70623	1.67886	1.29237	1.31416	2.03278	1.16389	1.72673	0.831048	1.33505	-1.85377	1.07199	1.54625	1.77666	1.05603	1.86633	-0.414669	1.45337	1.65737	1.44137	0.936991	1.08365	P00568;Q9Y6K8;Q9Y6K8-2;Q9Y6K8-3	Q9Y6K8;Q9Y6K8-2;Q9Y6K8-3;P00568	KAD1_HUMAN;KAD5_HUMAN	AK1;AK5	Adenylate kinase isoenzyme 1
	3.04534	2.18642	2.76439	1.36638	3.79282	2.05834	3.39932	1.47939	2.50805	0.703077	2.4335	1.32755	-1.74748	0.153173	-0.407099	-0.370945	0.857487	0.394096	NaN	-2.33886	2.13895	0.163105	0.605368	0.97295	P00734	P00734	THRB_HUMAN	F2	Prothrombin
	0.885047	-1.25524	0.0876122	-1.10279	1.36187	-0.68537	0.542109	-1.74991	0.596329	-1.16007	0.804414	-0.926926	-2.04841	-0.893524	-1.1285	-1.56686	-0.301107	-1.90978	-2.42215	NaN	1.15094	-0.591366	-1.38131	-0.748138	P00736	P00736	C1R_HUMAN	C1R	Complement C1r subcomponent
	1.28337	-0.756546	0.799152	-1.15509	-0.976625	-0.283933	1.29453	-0.53163	0.903652	-0.105856	-0.602513	NaN	-2.5496	NaN	-0.14184	-0.746702	0	NaN	-1.98043	NaN	1.26126	-1.66845	-0.28796	0.00426102	P00736;Q9NZP8	P00736;Q9NZP8	C1RL_HUMAN;C1R_HUMAN	C1R;C1RL	Complement C1r subcomponent
	5.52491	3.41856	5.57604	3.34938	6.79965	3.82514	6.24894	3.67749	3.74183	1.7729	6.74525	5.00703	3.46632	3.52969	3.14555	2.91417	3.88288	3.21352	2.87997	2.59742	4.90335	3.08574	4.04402	4.3037	P00738	P00738;P00738-2	HPT_HUMAN	HP	Haptoglobin
	0.507201	-1.80092	0.217928	-1.23275	2.20877	-0.289208	0.679613	-1.97742	1.00095	-1.3071	0.450776	-2.99399	NaN	-2.49282	-0.901188	-1.68143	-0.270971	-2.97631	NaN	-3.97037	0.934904	-0.875053	NaN	-1.96696	P00740;P00740-2	P00740;P00740-2	FA9_HUMAN	F9	Coagulation factor IX
	-1.12124	-2.29394	-1.48461	-1.83481	-0.756298	NaN	-1.01859	-3.76797	-1.96379	-4.90522	-1.6824	NaN	NaN	NaN	NaN	NaN	NaN	-4.76934	NaN	NaN	-2.17769	NaN	-4.44583	NaN	P00742	P00742	FA10_HUMAN	F10	Coagulation factor X
	1.92116	1.03352	2.01311	0.803788	2.3887	0.528304	3.95019	2.47939	0.834938	-0.291685	2.30005	1.74822	-0.452332	1.68825	0.56237	-0.43491	0.911644	-0.446365	0.0709667	0.564404	0.906891	-0.977741	1.01838	0.937105	P00746	P00746	CFAD_HUMAN	CFD	Complement factor D
	4.24632	2.88251	3.97669	2.17803	5.46345	2.8552	4.41153	2.03278	3.45753	1.38413	3.82885	1.87702	-0.430965	0.134583	2.67291	1.83678	2.05259	1.46314	-0.435076	-0.309654	4.12321	1.87577	1.89782	1.60722	P00747	P00747	PLMN_HUMAN	PLG	Plasminogen
	2.53076	1.07764	0.828299	-1.43692	3.0755	1.77885	2.41456	0.209232	1.85243	-0.203354	1.80889	-0.163046	-2.61277	-1.19895	0.0795631	-0.314148	0.580193	-0.691463	NaN	NaN	1.30914	-0.99658	-0.387655	0.352142	P00748	P00748	FA12_HUMAN	F12	Coagulation factor XII
	2.90157	1.5035	2.54785	1.00059	4.5765	2.37768	3.19217	1.35556	3.07544	1.12406	3.32836	1.47051	0.0374756	0.336439	0.96937	1.00867	1.4186	0.579651	-1.91938	-0.512329	2.53825	1.08158	0.653196	1.39241	P00751	P00751;P00751-2	CFAB_HUMAN	CFB	Complement factor B
	-1.01094	-2.45916	0.0670929	-1.41255	-1.53935	-3.13645	-0.0312729	-2.26835	-0.590542	-1.19306	-0.199784	-2.24313	NaN	-3.10469	-0.820879	-1.90659	-1.56287	-3.31667	NaN	-3.4048	1.44001	NaN	NaN	NaN	P00813	P00813	ADA_HUMAN	ADA	Adenosine deaminase
	NaN	-0.983356	0.243336	-0.168683	-0.631092	-1.097	NaN	-0.251141	0.191633	0.426905	-0.521213	-0.168005	NaN	-0.056551	-1.02005	0.41791	-0.731829	-0.407501	NaN	0.0959206	NaN	-0.395449	-0.142445	0.282434	P00846	P00846	ATP6_HUMAN	MT-ATP6	ATP synthase subunit a
	0.851417	-0.321604	1.74923	0.562781	3.85536	0.830195	1.97507	0.638865	2.54617	0.871677	2.5583	0.000291824	-1.4592	-1.44487	1.73348	1.47	0.734104	-0.0736771	-0.845045	-1.62104	0.188662	-0.62488	0.387024	0.24332	P00915	P00915	CAH1_HUMAN	CA1	Carbonic anhydrase 1
	0.498536	3.23788	0.45746	1.88995	1.09785	1.17017	0.832624	2.99177	0.826115	2.6484	1.02808	2.71414	-0.552176	2.57895	-0.321636	1.60751	1.02829	1.1811	-0.501385	2.18456	-0.737015	2.13077	0.521952	3.29841	P00918	P00918	CAH2_HUMAN	CA2	Carbonic anhydrase 2
	0.647058	2.36082	0.340946	1.69431	1.31177	2.05834	1.70957	1.63886	1.12124	2.42084	0.740283	2.87702	0.265142	3.39771	1.43392	1.7519	0.776417	0.687454	0.564615	2.95926	1.58142	2.97338	0.809114	1.46971	P00966	P00966	ASSY_HUMAN	ASS1	Argininosuccinate synthase
	-0.42752	0.175392	-0.58675	0.688312	-0.727583	-0.128718	NaN	NaN	-0.308886	1.00338	1.58202	1.76496	NaN	-1.60571	-0.601185	-0.122257	NaN	-1.75538	NaN	-0.221344	-0.80731	0.319378	NaN	-0.196049	P00973;P00973-2;P00973-3;P00973-4	P00973;P00973-2;P00973-3;P00973-4	OAS1_HUMAN	OAS1	2'-5'-oligoadenylate synthase 1
	3.53289	2.84215	3.125	2.05755	4.82889	3.19388	4.19922	2.74398	3.60667	2.03214	4.01459	2.57548	0.901821	1.19038	0.56237	0.514849	2.22137	1.55456	0.597036	-0.0544167	3.49185	1.59532	2.28951	2.56086	P01008	P01008	ANT3_HUMAN	SERPINC1	Antithrombin-III
	5.99425	4.90105	5.53612	3.87153	7.31876	5.73034	7.02158	5.57528	5.87078	4.24569	6.70532	5.10344	3.48904	3.73095	2.71197	2.4119	4.58853	3.75784	3.20847	2.25246	4.44392	2.93927	4.41157	5.05467	P01009	P01009;P01009-2;P01009-3	A1AT_HUMAN	SERPINA1	Alpha-1-antitrypsin
	5.66459	5.07981	5.62877	4.73271	6.60538	4.85644	5.87784	4.91535	5.84371	4.66073	6.60117	5.5116	3.88136	3.9404	4.35438	3.18324	4.89253	3.57498	4.04916	3.09723	5.41437	3.75024	5.86519	4.75993	P01011	P01011	AACT_HUMAN	SERPINA3	Alpha-1-antichymotrypsin
	2.31579	1.4508	1.7543	0.48186	3.84659	1.97866	2.45638	0.885027	1.87827	0.13098	2.78184	0.932417	-2.00613	-0.747272	-0.831491	-0.688515	0.809393	0.0610294	-1.91536	-1.76644	1.73909	-0.137093	-0.668993	0.77397	P01019	P01019	ANGT_HUMAN	AGT	Angiotensinogen
	5.76057	3.42882	5.63221	3.01264	7.97587	4.80603	6.64419	3.55542	4.78231	2.03214	6.61241	3.19792	2.26514	1.73695	2.3121	2.2577	4.26363	3.4342	2.87005	1.90227	5.5854	3.58506	3.79141	3.60436	P01023	P01023	A2MG_HUMAN	A2M	Alpha-2-macroglobulin
	3.4227	1.14555	3.46521	0.6016	5.88136	2.56817	4.1904	1.0539	2.68928	-0.125854	4.69629	0.797874	0.610054	-0.650743	0.22702	0.0518112	2.05259	1.46986	1.59704	-0.239695	3.43414	1.56581	2.19033	1.53111	P01023;P20742	P01023;P20742;P20742-2	A2MG_HUMAN;PZP_HUMAN	A2M;PZP	Alpha-2-macroglobulin
	6.10364	4.30993	5.73198	3.88471	7.26218	4.844	6.11547	3.81993	5.60667	3.01783	6.05517	3.39005	2.32446	2.12784	3.90551	3.2153	4.27105	3.38701	2.48456	1.50995	5.69594	3.91139	3.21975	3.4992	P01024	P01024	CO3_HUMAN	C3	Complement C3
	2.75285	0.790066	2.12304	0.389417	3.56586	0.692691	2.52817	-0.242065	1.96523	-0.729692	2.59244	-0.543173	NaN	-2.37226	0.518976	-0.376923	0.0560341	-1.1008	NaN	-3.27849	2.96239	0.504932	-0.512545	-0.0635643	P01031	P01031	CO5_HUMAN	C5	Complement C5
	-0.176064	NaN	-1.14277	NaN	0.895031	-0.430022	-0.36937	-2.46168	-1.37726	-1.86005	-0.608642	-1.34458	-1.84504	-2.1703	-0.93331	-0.777506	-0.632139	NaN	NaN	-1.31012	NaN	-2.2089	NaN	-1.77381	P01033	P01033	TIMP1_HUMAN	TIMP1	Metalloproteinase inhibitor 1
	0.844596	1.16203	0.957031	0.814843	1.98729	0.946448	1.17795	0.395823	0.347752	0.470715	1.47912	0.840624	-0.529356	0.538305	0.112925	-0.548208	1	0.616488	0.418066	0.590876	1.22542	0.816877	0.195724	0.732746	P01034	P01034	CYTC_HUMAN	CST3	Cystatin-C
	NaN	NaN	-3.90779	NaN	-2.00014	-2.55333	-1.89394	-1.53129	-2.1347	NaN	-2.85048	-1.88083	0.88821	-2.31013	-3.01437	NaN	-1.31272	-4.3994	-0.48835	-3.54571	NaN	NaN	-1.49888	-0.477741	P01036	P01036	CYTS_HUMAN	CST4	Cystatin-S
	1.25792	1.72497	1.64387	NaN	1.91866	0.879777	1.89478	2.31414	3.04534	3.3156	0.908126	2.60368	3.50027	2.17721	0.977407	1.81901	3.22748	1.77152	1.8365	2.29333	-0.644678	0.816877	2.81963	1.97295	P01036;P01037	P01037;P01036	CYTN_HUMAN;CYTS_HUMAN	CST1;CST4	Cystatin-S
	NaN	NaN	NaN	NaN	NaN	NaN	0.192167	0.16851	NaN	NaN	NaN	0.235285	NaN	-0.733976	NaN	NaN	NaN	NaN	-0.0746384	-0.253574	NaN	NaN	NaN	NaN	P01037	P01037	CYTN_HUMAN	CST1	Cystatin-SN
	4.04534	5.2437	3.81623	4.57908	3.72744	5.43934	3.40849	5.11949	4.3307	5.12295	3.08452	5.41767	5.5897	5.24402	3.46569	3.30954	4.47107	4.4273	6.6194	4.9128	3.40439	4.85152	5.23292	6.03096	P01040	P01040	CYTA_HUMAN	CSTA	Cystatin-A
	-2.87949	NaN	-2.80988	NaN	-2.15832	-3.40878	-1.74973	-1.31837	-2.30731	-2.93448	-2.81166	-3.42587	NaN	NaN	NaN	NaN	-1.47868	-2.54942	NaN	NaN	NaN	NaN	NaN	-3.1072	P01042-2	P01042-2;P01042-3	KNG1_HUMAN	KNG1	Isoform LMW of Kininogen-1
	4.39379	3.23982	3.66287	2.25715	6.25225	4.22107	4.52115	2.86365	4.07544	2.38413	4.83434	2.60368	1.08597	1.33976	1.86926	1.58665	2.81346	2.21753	0.427111	0.178326	3.75016	2.01764	2.0983	2.83124	P01042;P01042-2	P01042;P01042-2;P01042-3	KNG1_HUMAN	KNG1	Kininogen-1
	-1.87121	-0.156446	-0.222017	0.026206	-0.336775	-0.402501	-0.645348	-0.404222	-0.321943	0.0493488	-0.252589	-0.018383	NaN	0.246159	-1.73598	-0.0355339	-0.752548	-0.971399	-1.72546	0.453371	NaN	-0.593235	-1.09587	-1.22561	P01111	P01111	RASN_HUMAN	NRAS	GTPase NRas
	-2.7792	-0.812283	-0.571749	-0.0795584	-0.770073	0.310845	-1.10475	-0.525497	-2.10084	-0.165911	-0.148015	-0.128265	NaN	0.284615	-0.965618	0.159517	-0.8269	-0.538818	NaN	0.102539	-1.31723	-0.051342	NaN	NaN	P01111;P01112	P01112;P01111	RASH_HUMAN;RASN_HUMAN	HRAS;NRAS	GTPase NRas
	0.767352	1.33923	1.45746	1.61431	1.04363	1.61284	1.55316	1.47313	0.936819	1.36164	1.32525	1.63741	NaN	2.02373	1.22702	1.50748	0.768053	0.850954	0.548126	1.76371	0.436098	1.6185	0.76626	1.17881	P01111;P01112;P01116;P01116-2	P01112;P01112-2;P01116;P01116-2;P01111	RASH_HUMAN;RASK_HUMAN;RASN_HUMAN	HRAS;KRAS;NRAS	GTPase NRas
	1.77455	1.87753	1.79424	1.8367	1.82175	1.48411	2.32064	2.12349	2.10674	1.72085	1.97334	1.99052	NaN	2.27939	2.1258	1.6617	1.65467	1.38701	0.734539	1.98942	1.99734	2.12268	1.19033	1.64659	P01111;P01116;P01116-2	P01116;P01116-2;P01111	RASK_HUMAN;RASN_HUMAN	KRAS;NRAS	GTPase NRas
	-1.20664	-0.905664	NaN	-0.893487	NaN	0.263038	NaN	0.522455	NaN	-0.20602	-0.564992	0.764959	NaN	0.416086	NaN	-1.46217	NaN	-2.56832	NaN	-0.262423	-2.00101	0.0587502	NaN	-0.00284576	P01112	P01112;P01112-2	RASH_HUMAN	HRAS	GTPase HRas
	NaN	NaN	NaN	NaN	NaN	-3.05514	NaN	NaN	NaN	-4.09919	NaN	-4.78831	NaN	-2.67373	NaN	-4.85791	NaN	NaN	NaN	NaN	NaN	NaN	NaN	NaN	P01116	P01116	RASK_HUMAN	KRAS	GTPase KRas
	-0.900676	-0.640406	-0.416891	-0.523787	-0.658009	-0.662753	-0.154655	-0.777315	-0.450642	-0.710543	-0.462541	-0.66268	NaN	-0.380476	-0.423742	-0.817629	-1.70663	-1.38475	-4.44351	-0.647549	-1.92518	-0.973495	-2.04101	-1.04846	P01116-2	P01116-2	RASK_HUMAN	KRAS	Isoform 2B of GTPase KRas
	2.8343	NaN	0.965801	-0.691375	3.79282	0.540689	2.36836	NaN	1.10674	NaN	2.64342	NaN	NaN	NaN	1.94088	NaN	NaN	NaN	NaN	NaN	1.91535	NaN	NaN	NaN	P01127;P01127-2	P01127;P01127-2	PDGFB_HUMAN	PDGFB	Platelet-derived growth factor subunit B
	2.32317	1.52278	1.89869	0.237041	4.99683	1.63611	3.36366	1.11145	2.42867	0.539103	3.0547	2.79516	3.47772	3.24191	1.86493	-0.00865555	2.58258	0.979059	3.06083	1.15824	2.40038	-0.0168285	2.96568	2.12407	P01591	P01591	IGJ_HUMAN	JCHAIN	Immunoglobulin J chain
	1.9114	0.079216	0.354368	-0.891566	2.12131	-0.280063	3.03938	0.522455	0.637259	-1.18663	2.57416	0.49748	-2.25284	-1.57448	-2.08881	-1.27957	0.187277	-1.24328	NaN	NaN	0.719893	-1.33861	-0.677343	-0.499237	P01593;P01594	P01593;P01594	KV133_HUMAN;KVD33_HUMAN	IGKV1-33;IGKV1D-33	Immunoglobulin kappa variable 1D-33
	NaN	-1.89111	-0.990044	-2.4143	2.12421	-0.383126	0.426632	NaN	-0.378321	-2.79244	0.201417	NaN	NaN	NaN	NaN	NaN	-2.16942	-2.86875	NaN	NaN	NaN	NaN	NaN	-2.06052	P01599	P01599	KV117_HUMAN	IGKV1-17	Immunoglobulin kappa variable 1-17
	1.23202	0.104507	0.393896	-0.657506	2.64891	0.515813	2.10846	-0.259371	0.772007	-1.31236	1.4335	-0.476452	-0.620085	-1.6942	-0.702177	-1.03245	0.407877	-0.2407	-1.40338	NaN	0.878321	-2.4755	0.248577	-0.443029	P01602	P01602	KV105_HUMAN	IGKV1-5	Immunoglobulin kappa variable 1-5
	5.4816	3.41856	4.68959	3.13236	6.8222	4.27765	5.73345	3.91535	4.89207	3.20628	6.59146	4.70838	3.0173	3.18819	3.72635	3.21982	4.10666	NaN	2.96161	2.30137	5.15034	3.1448	4.96332	4.50839	P01619	P01619	KV320_HUMAN	IGKV3-20	Immunoglobulin kappa variable 3-20
	2.74004	1.45749	2.68959	1.85288	4.97688	2.45823	3.48553	1.2126	2.74651	0.308851	3.91437	1.39364	1.06193	-0.346903	0.343534	0.572573	1.84163	0.604313	0.523035	-1.01661	2.90689	0.441368	1.8711	0.964071	P01700	P01700	LV147_HUMAN	IGLV1-47	Immunoglobulin lambda variable 1-47
	2.53289	-0.488382	1.73903	-1.10012	0.690672	-0.253457	1.82808	0.019331	2.75584	-1.31507	0.721425	-0.184217	-0.495319	-1.18973	0.331043	NaN	0.109972	NaN	-1.93023	-3.04712	2.02367	1.269	-0.212152	-0.353077	P01701	P01701	LV151_HUMAN	IGLV1-51	Immunoglobulin lambda variable 1-51
	2.01224	-1.38502	-0.830246	-3.22437	-0.288921	-1.72894	2.87949	-0.655458	0.861092	-1.62393	0.267913	0.912518	-1.36434	-0.856949	-0.1481	-0.551189	-0.409355	-1.29893	-2.09497	-2.44996	1.77982	-3.15708	-0.796711	-1.28734	P01709	P01706;P01709	LV208_HUMAN	IGLV2-8	Immunoglobulin lambda variable 2-8
	0.745547	-0.0918846	-0.281012	-0.824426	1.39111	-0.699487	0.987347	-0.484388	-2.18111	NaN	1.22169	-1.31901	NaN	NaN	NaN	-3.91274	-0.476078	-1.96445	NaN	NaN	-0.267284	-3.40764	-1.3006	-1.44444	P01717;P01718	P01717;P01718	LV325_HUMAN;LV327_HUMAN	IGLV3-25;IGLV3-27	Immunoglobulin lambda variable 3-25
	NaN	NaN	-1.30247	NaN	NaN	NaN	-0.414822	NaN	NaN	NaN	1.02808	-1.84959	NaN	NaN	NaN	NaN	NaN	NaN	NaN	NaN	NaN	NaN	NaN	-2.9421	P01721	P01721	LV657_HUMAN	IGLV6-57	Immunoglobulin lambda variable 6-57
	NaN	NaN	-1.0686	NaN	NaN	NaN	-1.58558	NaN	-1.51685	NaN	-2.00282	-3.00526	-4.27709	NaN	-0.176554	-2.14221	NaN	NaN	NaN	NaN	NaN	NaN	-2.91757	-3.32355	P01730	P01730	CD4_HUMAN	CD4	T-cell surface glycoprotein CD4
	-3.23924	-3.71058	NaN	NaN	NaN	NaN	-1.24086	NaN	-2.89744	-2.99741	-1.26983	NaN	NaN	NaN	NaN	NaN	-2.77057	NaN	-2.2999	NaN	-3.1048	NaN	-2.51867	NaN	P01732;P01732-2;P01732-3	P01732;P01732-2;P01732-3	CD8A_HUMAN	CD8A	T-cell surface glycoprotein CD8 alpha chain
	0.623342	NaN	-3.79069	NaN	NaN	NaN	1.40238	-0.294086	0.360029	-0.829599	NaN	0.49748	-1.72694	-0.946033	-1.62006	-1.45237	-0.204557	-1.1058	-1.14297	-2.10903	0.0418205	NaN	0.0603733	-0.239187	P01768;P01772;P0DP02;P0DP03	P0DP03;P0DP02;P01768;P01772	HV330_HUMAN;HV333_HUMAN;HVC05_HUMAN;HVC33_HUMAN	IGHV3-30;IGHV3-30-3;IGHV3-30-5;IGHV3-33	Immunoglobulin heavy variable 3-30
	2.63722	1.23398	1.82348	0.0708876	3.32193	0.528304	2.43263	0.78751	2.40516	0.213778	2.76812	1.41502	0.60174	0.383207	0.540836	-0.174599	1.15557	0.710356	-0.65033	-1.40566	1.96511	-0.329336	1.46502	1.17881	P01780	P01780	HV307_HUMAN	IGHV3-7	Immunoglobulin heavy variable 3-7
	-1.03635	NaN	-5.45748	NaN	NaN	NaN	-0.272675	-3.37947	-3.20642	NaN	NaN	-3.65756	NaN	NaN	NaN	NaN	0.284302	-0.954937	NaN	NaN	-2.4866	NaN	NaN	NaN	P01817	P01817	HV205_HUMAN	IGHV2-5	Immunoglobulin heavy variable 2-5
	1.95322	1.20245	0.903261	-1.20891	5.03593	1.43187	3.17079	1.60492	2.05103	0.312706	2.1843	3.81941	3.75583	3.44977	1.60967	-1.28438	1.793	0.988457	2.92057	1.5843	1.16993	-0.265079	3.03803	2.45077	P01833	P01833	PIGR_HUMAN	PIGR	Polymeric immunoglobulin receptor
	8.65914	7.86216	7.58319	6.16404	9.31479	7.22107	9.42569	7.10438	8.04011	6.17492	9.55198	7.8783	6.8222	6.73844	6.31131	5.60145	6.93984	6.10969	6.07637	5.38411	8.57041	5.98011	7.1572	6.72587	P01834	P01834	IGKC_HUMAN	IGKC	Immunoglobulin kappa constant
	7.80627	7.47574	7.08883	5.64251	9.11931	6.19927	9.18319	6.79192	7.32092	5.44153	8.64091	7.39768	5.94231	6.32091	5.1021	5.17627	6.53562	5.40992	5.91495	4.99563	6.7363	4.37827	6.19303	5.94615	P01857	P01857	IGHG1_HUMAN	IGHG1	Immunoglobulin heavy constant gamma 1
	9.8837	8.62258	9.212	7.774	10.8608	8.504	9.76537	8.01296	8.81821	6.46809	10.7612	7.92561	6.16323	6.19311	7.18469	7.06128	7.5781	6.40554	5.4467	4.82493	9.09942	6.91286	7.07727	7.4969	P01857;P01859;P01860	P01857;P01859;P01860	IGHG1_HUMAN;IGHG2_HUMAN;IGHG3_HUMAN	IGHG1;IGHG2;IGHG3	Immunoglobulin heavy constant gamma 1
	8.20615	7.11464	7.75904	5.48705	7.64386	6.6325	8.90843	6.83221	7.85595	5.48118	7.24664	6.52395	5.23387	5.31089	5.86818	5.68151	6.31656	5.49481	3.334	3.88633	8.00348	5.64484	5.84173	6.64138	P01857;P01859;P01860;P01861	P01857;P01859;P01860;P01861	IGHG1_HUMAN;IGHG2_HUMAN;IGHG3_HUMAN;IGHG4_HUMAN	IGHG1;IGHG2;IGHG3;IGHG4	Immunoglobulin heavy constant gamma 1
	8.07569	7.20444	7.39308	5.46967	8.88511	6.97239	8.91514	6.45736	7.69867	5.49416	9.02725	6.70838	5.24726	5.34074	5.67167	5.28277	6.56005	5.66931	4.72632	4.10872	7.80906	4.88774	6.21809	5.99872	P01857;P01860	P01857;P01860	IGHG1_HUMAN;IGHG3_HUMAN	IGHG1;IGHG3	Immunoglobulin heavy constant gamma 1
	0.654878	0.430523	0.541994	-1.31698	2.23857	-1.49761	2.47103	1.44142	0.258747	-0.150497	1.1946	1.77601	-0.268206	1.51755	-0.309889	-1.21212	0.751179	-0.390894	0.0476971	-0.314655	-0.759743	NaN	1.00615	0.701038	P01857;P01860;P01861	P01857;P01860;P01861	IGHG1_HUMAN;IGHG3_HUMAN;IGHG4_HUMAN	IGHG1;IGHG3;IGHG4	Immunoglobulin heavy constant gamma 1
	NaN	NaN	-1.77302	NaN	NaN	NaN	NaN	1.0539	NaN	NaN	NaN	1.67333	NaN	0.605419	NaN	NaN	NaN	NaN	-1.78848	-1.8831	NaN	NaN	NaN	NaN	P01857;P01861	P01857;P01861	IGHG1_HUMAN;IGHG4_HUMAN	IGHG1;IGHG4	Immunoglobulin heavy constant gamma 1
	7.39671	5.79932	6.25233	4.58716	6.96071	4.56968	6.98378	5.03172	5.84916	3.83406	7.64873	5.63438	4.82889	3.9404	4.51484	4.27736	4.66372	4.282	4.88244	2.70736	6.17698	3.93466	5.05889	4.26808	P01859	P01859	IGHG2_HUMAN	IGHG2	Immunoglobulin heavy constant gamma 2
	0.263047	-0.16614	-0.874601	-2.30785	NaN	-1.17956	1.22018	NaN	-1.6242	NaN	1.07341	NaN	-1.65585	NaN	NaN	NaN	NaN	NaN	NaN	NaN	1.60254	NaN	NaN	NaN	P01859;P01861	P01859;P01861	IGHG2_HUMAN;IGHG4_HUMAN	IGHG2;IGHG4	Immunoglobulin heavy constant gamma 2
	-1.77325	-2.4537	-0.708582	-3.25801	-0.091423	-6.77465	0.894781	-1.7336	-2.36662	NaN	-0.0912294	-0.880287	-2.74099	NaN	NaN	-2.95755	NaN	NaN	NaN	NaN	NaN	NaN	NaN	NaN	P01860	P01860	IGHG3_HUMAN	IGHG3	Immunoglobulin heavy constant gamma 3
	3.6053	2.80326	4.08128	2.28922	3.72744	0.869996	5.98122	3.44622	2.61949	-0.0503788	3.92471	2.13061	NaN	2.08145	NaN	NaN	1.42925	1.0436	NaN	-0.463175	4.30593	1.72377	0.460552	2.25358	P01861	P01861	IGHG4_HUMAN	IGHG4	Immunoglobulin heavy constant gamma 4
	4.56954	2.72497	5.04035	2.78985	5.73221	2.84025	6.89152	3.84438	4.74183	2.17223	5.43567	2.50081	2.04055	1.78406	3.45134	2.95543	4.2183	3.24719	1.48889	1.21039	5.73032	3.5357	3.69949	2.89569	P01871;P01871-2	P01871;P01871-2	IGHM_HUMAN	IGHM	Immunoglobulin heavy constant mu
	6.85482	5.13305	5.69949	3.85824	8.52864	5.90514	7.03396	4.58619	5.36156	2.94156	8.93113	6.60174	4.88564	5.36999	3.97741	2.81901	4.73518	3.54981	5.17866	3.4057	5.76974	3.6968	5.03653	4.996	P01876	P01876	IGHA1_HUMAN	IGHA1	Immunoglobulin heavy constant alpha 1
	6.64999	4.23398	6.06607	1.77011	6.91949	4.76704	7.449	5.36319	5.44677	3.79264	7.11735	6.86218	6.25888	6.00085	4.40739	3.5512	4.6524	3.95049	5.30669	4.29132	4.99934	3.29261	5.86942	5.438	P01876;P01877	P01876;P01877	IGHA1_HUMAN;IGHA2_HUMAN	IGHA1;IGHA2	Immunoglobulin heavy constant alpha 1
	1.62334	-0.195347	0.576759	-3.10049	5.21014	1.44511	3.21671	1.08707	-0.633821	-2.14359	3.29048	3.42734	2.47545	2.29166	-1.04846	-2.02457	-0.0595436	0.204679	0.304855	0.0192223	NaN	NaN	1.63743	1.53711	P01877	P01877	IGHA2_HUMAN	IGHA2	Immunoglobulin heavy constant alpha 2
	NaN	-2.57401	NaN	NaN	2.56371	0.778848	NaN	NaN	NaN	NaN	NaN	NaN	NaN	NaN	0.451338	-0.400946	NaN	NaN	NaN	NaN	NaN	NaN	NaN	NaN	P01880;P01880-2	P01880;P01880-2	IGHD_HUMAN	IGHD	Immunoglobulin heavy constant delta
	3.01528	3.72497	4.31373	4.02221	2.27825	3.03446	3.20449	3.51333	4.00877	3.92632	4.21328	3.11328	0.921999	2.87391	3.93677	3.72511	3.44508	3.15212	3.09954	3.59415	2.54553	2.88774	2.90607	1.95065	P01889	P01889	HLAB_HUMAN	HLA-B	HLA class I histocompatibility antigen, B alpha chain
	2.4227	3.04912	2.71322	2.87418	1.58918	2.01905	2.33992	2.03278	2.75351	4.18296	2.14945	2.58494	-0.739344	1.7128	2.68031	1.93357	2.82762	2.68167	0.860071	1.94907	1.79518	2.22438	1.19572	0.711685	P01889;P04439;P04439-2;P10321	P01893;P10321;P10321-2;P01889;P04439;P04439-2	HLAA_HUMAN;HLAB_HUMAN;HLAC_HUMAN	HLA-A;HLA-B;HLA-C	HLA class I histocompatibility antigen, B alpha chain
	4.00001	4.2242	5.91859	5.42978	4.30282	3.82514	5.37695	4.00485	5.20446	5.58996	5.5131	4.97741	2.52905	4.4769	3.5354	4.22207	5.19119	5.50303	3.12755	3.61687	3.75803	4.50026	4.91509	4.12606	P01889;P04439;P04439-2;P13747;P17693;P17693-5	P01893;P17693;P17693-2;P17693-5;P17693-6;P13747;P01889;P04439;P04439-2	HLAA_HUMAN;HLAB_HUMAN;HLAE_HUMAN;HLAG_HUMAN	HLA-A;HLA-B;HLA-E;HLA-G	HLA class I histocompatibility antigen, B alpha chain
	2.31085	2.90717	3.8283	3.58394	-0.368847	1.28503	3.44307	2.47313	3.8654	3.9135	4.23837	4.25434	-0.438515	3.57225	1.95723	1.92251	3.4319	3.22351	1.92536	2.33699	2.36786	2.79161	1.52195	0.763773	P01889;P10321	P10321;P01889	HLAB_HUMAN;HLAC_HUMAN	HLA-B;HLA-C	HLA class I histocompatibility antigen, B alpha chain
	3.35231	2.70542	3.72876	3.52457	1.24393	1.0712	1.37149	1.02852	3.87613	4.00096	4.75543	4.48237	-0.0515289	3.0885	3.69012	2.89167	3.93984	3.4981	2.61298	2.07161	3.53825	3.93466	0.89782	1.10804	P01889;P10321;P13747	P01893;P13747;P10321;P10321-2;P01889	HLAB_HUMAN;HLAC_HUMAN;HLAE_HUMAN	HLA-B;HLA-C;HLA-E	HLA class I histocompatibility antigen, B alpha chain
	NaN	NaN	-1.72196	NaN	NaN	NaN	-1.94548	-3.44619	NaN	NaN	-0.684173	-3.17286	NaN	-5.00611	NaN	NaN	NaN	NaN	NaN	-5.4496	NaN	NaN	-5.03309	NaN	P01889;P13747	P13747;P01889	HLAB_HUMAN;HLAE_HUMAN	HLA-B;HLA-E	HLA class I histocompatibility antigen, B alpha chain
	2.66459	1.80063	3.14637	1.47491	1.56371	0.659009	3.0136	0.328077	2.81724	2.21467	2.58724	0.612957	0.38628	-1.11954	2.26034	0.265955	3.40518	1.65241	2.16047	-0.354116	1.58142	0.374872	3.12399	0.701038	P01903	P01906;P01903	DRA_HUMAN	HLA-DRA	HLA class II histocompatibility antigen, DR alpha chain
	-1.40357	-1.00993	0.150507	-1.57854	-1.71462	-2.77621	0.327097	NaN	0.205307	-0.148113	0.416011	-0.73588	NaN	NaN	-0.506195	-1.35157	-0.577574	-1.90731	NaN	NaN	-0.660751	-1.18527	-0.240934	NaN	P01909	P01909;P01906	DQA1_HUMAN	HLA-DQA1	HLA class II histocompatibility antigen, DQ alpha 1 chain
	2.50288	1.7026	4.00887	2.42167	NaN	NaN	2.90991	0.885027	4.13916	3.17438	3.60278	0.971411	NaN	NaN	NaN	NaN	4.17151	1.87649	2.79693	NaN	1.64386	NaN	4.17948	1.76377	P01911	P01911	DRB1_HUMAN	HLA-DRB1	HLA class II histocompatibility antigen, DRB1 beta chain
	4.96506	4.77942	6.0584	5.15863	4.47203	4.43519	3.80745	0.756922	6.29517	5.7355	6.26913	4.24443	0.50696	0.524498	3.6019	1.74564	5.97886	4.31972	4.90285	2.18456	5.18283	4.05634	5.60385	2.89802	P01911;P04440	P04440;P01911	DPB1_HUMAN;DRB1_HUMAN	HLA-DPB1;HLA-DRB1	HLA class II histocompatibility antigen, DRB1 beta chain
	2.51796	-2.27839	-0.481337	-2.34185	NaN	-3.14664	3.49988	0.797564	3.61949	3.29991	-1.50161	1.53701	1.29123	0.420378	1.93264	0.34218	2.69273	1.53545	1.91575	-0.0278645	2.26568	0.913738	3.99072	1.23893	P01911;P13762	P01911;P13762	DRB1_HUMAN;DRB4_HUMAN	HLA-DRB1;HLA-DRB4	HLA class II histocompatibility antigen, DRB1 beta chain
	NaN	NaN	-1.72277	NaN	NaN	NaN	-0.489485	NaN	-1.43407	-1.06247	NaN	NaN	NaN	NaN	NaN	NaN	-0.762913	-1.89371	NaN	NaN	NaN	NaN	-0.115477	NaN	P01911;P13762;Q30154	Q30154;P01911;P13762	DRB1_HUMAN;DRB4_HUMAN;DRB5_HUMAN	HLA-DRB1;HLA-DRB4;HLA-DRB5	HLA class II histocompatibility antigen, DRB1 beta chain
	NaN	NaN	1.91689	-0.0882196	-0.191792	NaN	2.40238	-0.538706	1.34775	0.208349	NaN	NaN	-1.7507	NaN	-0.689358	-1.94741	1.99284	0.503031	0.572788	NaN	NaN	NaN	2.1822	0.166889	P01911;P79483	P79483;P01911	DRB1_HUMAN;DRB3_HUMAN	HLA-DRB1;HLA-DRB3	HLA class II histocompatibility antigen, DRB1 beta chain
	1.24762	1.02453	1.54785	-0.0693197	-0.451799	-3.12368	3.68716	1.02852	2.52178	1.86636	2.14592	1.10014	-0.871634	-0.757097	-0.187134	NaN	2.78266	0.755093	0.667425	-1.38885	2.02106	-2.66776	3.50685	1.13992	P01911;Q30154	Q30154;P01911	DRB1_HUMAN;DRB5_HUMAN	HLA-DRB1;HLA-DRB5	HLA class II histocompatibility antigen, DRB1 beta chain
	0.904857	1.30993	2.91236	1.87418	0.690672	1.46474	1.6072	-0.945583	2.54617	1.89274	1.73559	0.232674	-1.32463	-1.31478	2.1258	0.0932961	2.7785	1.1974	1.05938	-0.87961	1.25239	0.565815	2.76445	0.2293	P01920	P01920	DQB1_HUMAN	HLA-DQB1	HLA class II histocompatibility antigen, DQ beta 1 chain
	2.70092	1.45749	3.8756	2.61114	5.41682	2.49369	3.30601	1.95856	4.39177	2.65149	4.32681	0.942265	1.24926	-0.328287	3.50792	3.46239	2.97297	1.42211	0.712513	-0.835997	2.27667	1.70765	1.73326	1.48841	P02042	P02042	HBD_HUMAN	HBD	Hemoglobin subunit delta
	6.26081	4.63186	8.1622	6.05172	9.38082	5.66821	8.03396	6.70111	8.49193	6.63362	8.26201	5.33131	5.45482	4.15722	6.92383	7.82013	6.41526	5.62856	5.24409	3.75934	5.02563	4.2635	6.32654	5.83793	P02042;P68871	P02042;P68871	HBB_HUMAN;HBD_HUMAN	HBB;HBD	Hemoglobin subunit delta
	14.0259	10.9993	12.0288	9.58262	13.994	11.8793	13.4089	9.8972	12.5802	9.34395	13.3019	10.1744	9.73132	7.91913	11.8522	7.68355	10.2264	7.66015	9.21664	6.59292	13.4194	11.2052	8.96332	10.0363	P02452	P02452	CO1A1_HUMAN	COL1A1	Collagen alpha-1(I) chain
	12.5281	9.55591	10.7251	8.25817	13.1827	10.555	11.6096	7.05285	10.4876	7.32289	12.1188	7.64384	7.49747	5.5972	9.06899	3.62125	7.23357	3.46482	6.65593	3.45697	11.9895	8.98081	6.38525	6.84248	P02452;P02458;P02458-1	P02458;P02458-1;P02452	CO1A1_HUMAN;CO2A1_HUMAN	COL1A1;COL2A1	Collagen alpha-1(I) chain
	NaN	NaN	NaN	NaN	NaN	NaN	NaN	NaN	NaN	NaN	NaN	NaN	NaN	NaN	NaN	NaN	NaN	NaN	NaN	NaN	0.849174	-1.96949	NaN	NaN	P02452;P02458;P02458-1;P08123	P02458;P02458-1;P08123;P02452	CO1A1_HUMAN;CO1A2_HUMAN;CO2A1_HUMAN	COL1A1;COL1A2;COL2A1	Collagen alpha-1(I) chain
	5.12138	1.4237	1.61629	0.271649	1.75583	2.12565	3.80745	0.604918	2.91618	0.913498	3.60278	1.77601	1.47089	0.241568	3.49398	-0.943247	1.38618	-3.01956	1.18733	-0.522215	3.92795	1.34739	0.469484	0.134478	P02458;P02458-1	P02458;P02458-1	CO2A1_HUMAN	COL2A1	Collagen alpha-1(II) chain
	4.00767	0.872528	2.31029	-0.741239	5.00474	2.90155	3.55592	NaN	2.0661	-0.827221	3.31585	NaN	NaN	NaN	1.42807	NaN	0.386181	NaN	NaN	NaN	3.97593	1.20154	NaN	-2.0536	P02458;P02458-1;P02461	P02458;P02458-1;P02461;P02461-2	CO2A1_HUMAN;CO3A1_HUMAN	COL2A1;COL3A1	Collagen alpha-1(II) chain
	-1.23847	-2.10263	-3.20887	NaN	-3.29387	-1.31982	-1.98709	NaN	-3.15544	-6.5643	-1.69267	NaN	NaN	NaN	0.780174	NaN	NaN	NaN	NaN	NaN	-2.0607	NaN	NaN	NaN	P02458;P02458-1;P05997	P02458;P02458-1;P05997	CO2A1_HUMAN;CO5A2_HUMAN	COL2A1;COL5A2	Collagen alpha-1(II) chain
	11.2742	8.62723	9.24334	7.21969	11.0094	9.68922	10.7801	7.67237	10.3135	7.32289	10.0212	7.62485	7.57252	6.28554	8.3868	5.18786	7.6367	5.33822	6.96821	4.38883	11.6662	9.36762	6.13631	7.03626	P02461	P02461	CO3A1_HUMAN	COL3A1	Collagen alpha-1(III) chain
	1.77455	-0.331137	0.643873	-0.661601	0.376564	1.14606	2.3174	0.150333	2.59113	0.39069	-0.896956	-0.284084	-0.118643	-0.336224	0.635302	-0.743801	0.880947	-1.15729	1.23447	-0.651571	3.68568	1.96888	0.106915	0.431578	P02462	P02462	CO4A1_HUMAN	COL4A1	Collagen alpha-1(IV) chain
	0.549762	1.2183	0.643873	1.16513	1.71014	0.757787	1.5912	2.00702	0.637259	2.42446	0.957313	1.01872	0.109625	1.13694	1.22702	2.37182	0.341787	1.29153	-0.194378	2.03833	0.549162	0.333452	1.05445	2.82389	P02511	P02511	CRYAB_HUMAN	CRYAB	Alpha-crystallin B chain
	8.14673	9.93705	8.05712	9.80898	7.49747	9.29717	7.39242	9.74317	8.10424	10.1796	7.43928	10.197	8.87706	10.1649	7.48696	9.31549	8.51312	8.77067	9.1711	9.57231	7.43904	10.3407	8.52838	10.4848	P02533	P02533	K1C14_HUMAN	KRT14	Keratin, type I cytoskeletal 14
	7.28305	6.97436	7.0247	7.57502	5.6337	7.55258	6.83602	7.90085	6.6604	7.6179	6.05987	7.45254	8.79965	8.13325	5.87894	6.58621	7.45325	6.84288	9.04596	7.66282	6.13231	7.94902	8.68638	8.73568	P02533;P08727	P08727;P02533	K1C14_HUMAN;K1C19_HUMAN	KRT14;KRT19	Keratin, type I cytoskeletal 14
	12.1309	12.4299	11.6527	11.6779	11.9306	12.3877	11.8562	10.0314	12.2918	9.97689	11.3581	10.8169	8.97587	13.2493	11.651	11.5802	12.6227	11.8167	13.8275	12.4477	8.86017	9.67235	10.4877	13.3958	P02533;P08727;P08779;P13645;P19012;P35527;Q04695;Q99456	P08727;P13645;Q99456;P35527;P02533;P08779;P19012;Q04695	K1C10_HUMAN;K1C12_HUMAN;K1C14_HUMAN;K1C15_HUMAN;K1C16_HUMAN;K1C17_HUMAN;K1C19_HUMAN;K1C9_HUMAN	KRT10;KRT12;KRT14;KRT15;KRT16;KRT17;KRT19;KRT9	Keratin, type I cytoskeletal 14
	4.23984	4.64658	2.38738	5.68455	2.81457	6.352	3.56959	4.90376	3.44317	4.6911	2.58984	5.20407	3.74643	4.83249	2.46569	1.90015	3.85354	3.75784	5.17195	4.14267	3.3325	4.8454	4.60638	5.47363	P02533;P08727;P08779;P13645;P19012;Q04695;Q99456	P08727;P13645;Q99456;P02533;P08779;P19012;Q04695	K1C10_HUMAN;K1C12_HUMAN;K1C14_HUMAN;K1C15_HUMAN;K1C16_HUMAN;K1C17_HUMAN;K1C19_HUMAN	KRT10;KRT12;KRT14;KRT15;KRT16;KRT17;KRT19	Keratin, type I cytoskeletal 14
	7.64387	11.9948	10.092	11.9951	8.06836	11.5609	7.64741	10.5359	8.38803	11.6689	8.93434	11.6332	10.6643	11.0936	8.21156	11.1697	8.38652	9.46092	8.67978	10.4163	7.38294	10.8981	9.09992	11.7141	P02533;P08727;P08779;P13646;P19012;Q04695	P08727;P02533;P13646;P13646-3;Q8N1A0;Q8N1A0-2;P08779;P19012;P19012-2;P35900;Q04695	K1C13_HUMAN;K1C14_HUMAN;K1C15_HUMAN;K1C16_HUMAN;K1C17_HUMAN;K1C19_HUMAN	KRT13;KRT14;KRT15;KRT16;KRT17;KRT19	Keratin, type I cytoskeletal 14
	9.19989	11.3757	10.4479	12.227	8.909	11.7602	8.63933	11.2445	9.65457	11.71	9.14249	11.5601	11.6446	11.9447	8.70684	11.4128	10.5072	11.1137	11.3793	11.6018	8.56482	12.4831	10.5466	12.9387	P02533;P08727;P08779;P19012;Q04695	P08727;P02533;P08779;P19012;P19012-2;Q04695	K1C14_HUMAN;K1C15_HUMAN;K1C16_HUMAN;K1C17_HUMAN;K1C19_HUMAN	KRT14;KRT15;KRT16;KRT17;KRT19	Keratin, type I cytoskeletal 14
	3.78527	5.11199	3.9875	3.53297	4.41978	3.19584	3.62303	6.03703	4.31501	6.18296	4.39534	5.93796	6.51141	4.73844	3.82985	3.82496	4.74053	4.39233	5.39289	4.61526	4.28431	5.0023	5.81789	5.81959	P02533;P08727;Q04695	P08727;P02533;Q04695	K1C14_HUMAN;K1C17_HUMAN;K1C19_HUMAN	KRT14;KRT17;KRT19	Keratin, type I cytoskeletal 14
	7.03414	9.16344	6.94378	9.30486	6.56586	9.11508	6.87784	8.82224	7.42502	9.63019	6.70682	9.56387	9.16632	9.40455	6.39432	8.42665	7.94565	8.80016	8.61323	9.20826	6.94871	9.7296	7.93336	10.3582	P02533;P08779	P02533;P08779	K1C14_HUMAN;K1C16_HUMAN	KRT14;KRT16	Keratin, type I cytoskeletal 14
	2.28084	0.444069	-1.90172	-1.19201	-2.50476	-0.301583	0.390106	2.18988	0.637259	-0.581402	-1.09656	1.61911	1.52466	1.40149	-1.41695	-3.43256	3.01421	0.266697	2.3998	1.98942	-1.37838	1.64695	2.50467	1.8091	P02533;P08779;P13645	P13645;P02533;P08779	K1C10_HUMAN;K1C14_HUMAN;K1C16_HUMAN	KRT10;KRT14;KRT16	Keratin, type I cytoskeletal 14
	7.83344	8.26532	7.32015	7.86822	8.02042	8.26255	7.71819	7.90085	8.1156	8.49953	7.60921	9.47921	8.36171	9.01481	7.27916	7.41437	6.64386	6.90313	7.58193	8.15381	5.99102	7.48063	8.21643	8.74381	P02533;P08779;P13645;Q7Z3Y7;Q7Z3Y8;Q7Z3Z0	Q7Z3Y9;Q7Z3Y7;P13645;P02533;P08779;Q7Z3Y8;Q7Z3Z0	K1C10_HUMAN;K1C14_HUMAN;K1C16_HUMAN;K1C25_HUMAN;K1C27_HUMAN;K1C28_HUMAN	KRT10;KRT14;KRT16;KRT25;KRT27;KRT28	Keratin, type I cytoskeletal 14
	NaN	NaN	NaN	0.639401	NaN	NaN	NaN	NaN	NaN	0.0782661	NaN	NaN	-0.809334	-1.50674	NaN	NaN	-3.52269	-0.408623	NaN	-1.48652	NaN	-0.313736	-2.81837	1.72751	P02533;P08779;P13646	P02533;P13646;P13646-2;P13646-3;P08779	K1C13_HUMAN;K1C14_HUMAN;K1C16_HUMAN	KRT13;KRT14;KRT16	Keratin, type I cytoskeletal 14
	7.85482	9.63417	8.54712	9.48056	7.50445	8.96882	7.04624	9.42378	7.79367	9.89159	7.2569	9.90805	9.13515	9.95173	7.30932	9.2651	8.30757	8.87332	8.38928	9.07176	6.86017	10.0803	8.11334	10.3179	P02533;P08779;P13646;P19012	P02533;P13646;P13646-2;P13646-3;P08779;P19012	K1C13_HUMAN;K1C14_HUMAN;K1C15_HUMAN;K1C16_HUMAN	KRT13;KRT14;KRT15;KRT16	Keratin, type I cytoskeletal 14
	5.97485	7.53628	7.72715	9.0289	5.24393	8.47405	5.49272	7.86395	6.32679	7.72269	5.83982	7.85405	7.70578	8.49028	5.1384	8.2305	7.03004	7.48447	8.23688	8.09	4.94527	8.97731	7.4317	9.29322	P02533;P08779;P13646;P19012;Q04695	P02533;P13646;P13646-3;P08779;P19012;P19012-2;P35900;Q04695	K1C13_HUMAN;K1C14_HUMAN;K1C15_HUMAN;K1C16_HUMAN;K1C17_HUMAN	KRT13;KRT14;KRT15;KRT16;KRT17	Keratin, type I cytoskeletal 14
	3.97681	5.10668	5.20681	5.7472	2.59965	5.59588	2.93337	4.35044	3.4155	4.48985	3.48193	5.08133	4.85098	4.73095	3.69012	4.19935	4.4186	3.59972	5.56666	3.59579	2.27448	4.98011	4.71366	5.59361	P02533;P08779;Q04695	P02533;P08779;P35900;Q04695	K1C14_HUMAN;K1C16_HUMAN;K1C17_HUMAN	KRT14;KRT16;KRT17	Keratin, type I cytoskeletal 14
	3.4227	4.87628	4.12108	4.70326	3.33453	4.46799	3.25445	5.20695	3.52724	5.45929	3.40719	5.50746	4.5765	5.30586	3.14019	4.8945	3.6524	4.24327	5.05282	5.23997	2.72311	5.47668	3.97512	5.86799	P02533;Q04695	P02533;Q04695	K1C14_HUMAN;K1C17_HUMAN	KRT14;KRT17	Keratin, type I cytoskeletal 14
	5.3732	8.12125	5.8756	7.94884	4.88136	6.08501	4.71203	6.75208	5.62268	7.91189	5.52674	6.75801	5.66895	5.9404	4.19119	7.20222	5.78006	6.58663	6.32496	6.36985	3.9349	4.82063	6.06443	8.70271	P02538	P02538	K2C6A_HUMAN	KRT6A	Keratin, type II cytoskeletal 6A
	0.878385	3.77942	1.36766	2.23263	0.752073	0.451684	1.80514	1.49183	1.78117	2.30778	1.20821	2.62829	5.46918	3.23133	0.416292	1.93907	2.14592	3.03228	2.58294	2.80669	2.62162	1.18611	2.50901	2.76888	P02538;P04259	P02538;P04259	K2C6A_HUMAN;K2C6B_HUMAN	KRT6A;KRT6B	Keratin, type II cytoskeletal 6A
	8.74749	9.46799	8.38799	8.78722	8.51141	8.65403	8.34351	8.33758	8.65262	7.84592	8.95656	9.31126	8.11475	9.57644	8.08941	7.87492	8.30757	7.28439	9.30555	8.43637	5.63961	7.67451	8.73639	9.11983	P02538;P04259;P04264;P05787;P05787-2;P13647;P48668	P05787;P05787-2;P48668;P02538;P13647;P04264;P04259	K2C1_HUMAN;K2C5_HUMAN;K2C6A_HUMAN;K2C6B_HUMAN;K2C6C_HUMAN;K2C8_HUMAN	KRT1;KRT5;KRT6A;KRT6B;KRT6C;KRT8	Keratin, type II cytoskeletal 6A
	6.53554	8.89721	6.0247	6.50209	6.46918	6.75546	6.40772	7.32678	7.27099	6.98112	7.05987	7.98636	8.17291	8.07524	6.36207	6.11689	7.75383	6.15473	8.56602	7.22156	5.72231	6.92308	8.24517	8.11357	P02538;P04259;P04264;P05787;P05787-2;P13647;P48668;Q5XKE5	P05787;P05787-2;P48668;P02538;P13647;Q5XKE5;P04264;P04259	K2C1_HUMAN;K2C5_HUMAN;K2C6A_HUMAN;K2C6B_HUMAN;K2C6C_HUMAN;K2C79_HUMAN;K2C8_HUMAN	KRT1;KRT5;KRT6A;KRT6B;KRT6C;KRT79;KRT8	Keratin, type II cytoskeletal 6A
	4.03788	7.82219	6.83878	7.32009	5.81771	5.30966	4.68087	6.4829	5.39177	7.65689	5.53352	6.75277	6.00867	5.17941	5.0411	6.7079	5.1108	5.97434	5.44392	6.12296	4.59641	4.62709	5.69235	8.47265	P02538;P04259;P05787;P05787-2;P48668	P05787;P05787-2;P48668;P02538;P04259	K2C6A_HUMAN;K2C6B_HUMAN;K2C6C_HUMAN;K2C8_HUMAN	KRT6A;KRT6B;KRT6C;KRT8	Keratin, type II cytoskeletal 6A
	NaN	NaN	NaN	-3.84182	NaN	NaN	NaN	-4.02254	NaN	NaN	NaN	NaN	NaN	NaN	NaN	NaN	NaN	NaN	NaN	NaN	NaN	NaN	NaN	-2.92089	P02538;P04259;P12035	P48668;P02538;P12035;P04259	K2C3_HUMAN;K2C6A_HUMAN;K2C6B_HUMAN	KRT3;KRT6A;KRT6B	Keratin, type II cytoskeletal 6A
	8.16823	8.79767	8.46251	9.81329	7.15082	8.19682	7.55592	8.64653	7.84916	9.24505	7.67194	8.43084	9.37702	7.78984	6.62766	8.75346	8.26641	9.17931	9.34523	8.68219	6.81378	7.38884	8.50141	11.0738	P02538;P04259;P12035;P48668	P48668;P02538;P12035;P04259	K2C3_HUMAN;K2C6A_HUMAN;K2C6B_HUMAN;K2C6C_HUMAN	KRT3;KRT6A;KRT6B;KRT6C	Keratin, type II cytoskeletal 6A
	7.38206	10.0434	8.0247	10.4751	7.78825	9.63836	7.39242	9.82416	8.02813	10.3274	7.95656	10.1776	8.40716	9.77625	7.60514	9.32536	8.03004	9.17931	8.1711	9.13285	6.83252	9.79662	8.22882	11.1446	P02538;P04259;P13647;P48668	P48668;P02538;P13647;P04259	K2C5_HUMAN;K2C6A_HUMAN;K2C6B_HUMAN;K2C6C_HUMAN	KRT5;KRT6A;KRT6B;KRT6C	Keratin, type II cytoskeletal 6A
	5.54082	7.20444	6.03775	8.27077	4.62346	7.97239	4.91313	6.00485	5.34235	6.43032	5.38788	6.5219	5.31876	6.92242	4.26691	6.76704	4.95374	5.16772	5.10307	6.23735	3.32193	6.85914	5.23947	7.71102	P02538;P04259;P13647;P48668;Q5XKE5	P48668;P02538;P13647;Q5XKE5;P04259	K2C5_HUMAN;K2C6A_HUMAN;K2C6B_HUMAN;K2C6C_HUMAN;K2C79_HUMAN	KRT5;KRT6A;KRT6B;KRT6C;KRT79	Keratin, type II cytoskeletal 6A
	10.3561	11.3619	10.6842	11.3838	10.7103	10.5668	10.3924	10.4389	10.4985	11.4295	10.6192	11.4019	12.1963	11.0282	9.96072	10.234	10.1278	9.94861	11.7434	10.9945	9.57876	10.1253	11.1233	11.7749	P02538;P04259;P19013;P35908;P48668;Q01546	Q01546;P48668;P02538;P35908;P19013;P04259	K22E_HUMAN;K22O_HUMAN;K2C4_HUMAN;K2C6A_HUMAN;K2C6B_HUMAN;K2C6C_HUMAN	KRT2;KRT4;KRT6A;KRT6B;KRT6C;KRT76	Keratin, type II cytoskeletal 6A
	2.03039	2.65097	0.808933	4.82445	-0.703573	3.95804	-0.189253	2.73093	0.744173	3.19361	-0.487296	1.61911	1.98089	2.98645	0.761679	2.69781	1.39707	0.988457	-0.272566	3.39823	1.63364	4.2635	0.668795	4.13597	P02538;P04259;P35908;P48668	P48668;P02538;P35908;P04259	K22E_HUMAN;K2C6A_HUMAN;K2C6B_HUMAN;K2C6C_HUMAN	KRT2;KRT6A;KRT6B;KRT6C	Keratin, type II cytoskeletal 6A
	7.52224	9.22604	8.73118	9.22618	7.22882	7.32541	7.03396	8.98574	7.75787	9.88545	7.30718	8.77447	9.44396	7.81664	7.01205	9.03986	8.39927	9.31389	9.16055	8.9128	6.70614	7.31318	8.57439	11.0978	P02538;P04259;P48668	P48668;P02538;P04259	K2C6A_HUMAN;K2C6B_HUMAN;K2C6C_HUMAN	KRT6A;KRT6B;KRT6C	Keratin, type II cytoskeletal 6A
	-0.0820875	-2.96117	-1.10081	-2.46008	NaN	NaN	-1.00913	1.03703	-0.673677	-1.66228	-1.58907	-3.40897	0.84659	-1.88728	-2.6798	NaN	0	-1.04964	0.777609	-3.91171	NaN	-4.60692	-0.0630093	0.144127	P02538;P04259;P48668;Q14CN4;Q14CN4-2	P48668;P02538;P04259;Q14CN4;Q14CN4-2;Q14CN4-3	K2C6A_HUMAN;K2C6B_HUMAN;K2C6C_HUMAN;K2C72_HUMAN	KRT6A;KRT6B;KRT6C;KRT72	Keratin, type II cytoskeletal 6A
	-0.95926	-1.27407	-3.36948	0.0934515	NaN	-0.347962	-3.12589	-0.314861	-3.1813	-0.109081	NaN	-0.388304	NaN	NaN	NaN	-1.92183	-1.54195	-0.325029	-1.77905	-1.78727	NaN	-0.704096	-1.6164	1.43158	P02538;P04259;Q14CN4;Q14CN4-2	P48668;P02538;P04259;Q14CN4;Q14CN4-2;Q14CN4-3	K2C6A_HUMAN;K2C6B_HUMAN;K2C72_HUMAN	KRT6A;KRT6B;KRT72	Keratin, type II cytoskeletal 6A
	8.54543	10.7558	8.90512	11.3246	8.01554	10.9937	7.82893	10.3349	8.48319	10.0809	8.34136	10.4088	9.72983	10.5313	8.01815	10.0538	8.92228	9.68294	10.0252	10.2116	7.45121	10.9615	9.48085	11.3382	P02538;P13647;P48668	P48668;P02538;P13647	K2C5_HUMAN;K2C6A_HUMAN;K2C6C_HUMAN	KRT5;KRT6A;KRT6C	Keratin, type II cytoskeletal 6A
	7.25921	10.1425	9.10132	10.1464	7.51141	8.5285	6.28668	8.47606	6.74183	10.4365	7.12858	8.59102	8.93767	7.07524	5.98241	9.85689	7.67214	9.54295	8.30363	8.65304	5.83624	7.45068	7.85564	11.0329	P02538;P48668	P48668;P02538	K2C6A_HUMAN;K2C6C_HUMAN	KRT6A;KRT6C	Keratin, type II cytoskeletal 6A
	4.53818	5.13827	4.4683	5.20664	4.94025	5.11637	5.09434	5.11447	4.8654	5.19361	4.82333	5.24443	3.34702	5.81487	6.28322	5.69781	4.75118	5.38789	4.85756	5.5493	5.68774	5.39933	4.70423	5.57915	P02545	P02545;P02545-3;P02545-4;P02545-5;P02545-6	LMNA_HUMAN	LMNA	Prelamin-A/C
	NaN	-1.50601	0.354368	-0.759273	NaN	NaN	1.77713	0.172821	NaN	-1.19226	NaN	NaN	NaN	-2.29717	1.26691	0.198086	-1.01279	-0.409401	NaN	0.907547	-1.61789	NaN	NaN	0.267744	P02545-2	P02545-2	LMNA_HUMAN	LMNA	Isoform C of Prelamin-A/C
	7.50206	7.58486	7.41326	7.64445	7.71786	7.44346	7.82893	7.61135	7.50495	7.45044	7.46608	7.48448	5.66147	7.58686	8.74412	8.10625	7.12519	7.69644	7.55639	7.93719	7.98685	7.67451	6.77349	7.79946	P02545;P02545-2	P02545;P02545-2;P02545-3;P02545-6	LMNA_HUMAN	LMNA	Prelamin-A/C
	5.95718	5.59439	6.22519	5.37014	4.53889	5.70993	6.47285	5.76014	5.93887	6.02501	4.65341	5.80935	3.5765	5.64583	7.12941	6.37436	5.10666	5.8315	5.91896	6.37462	6.24289	5.77624	4.58085	5.81034	P02545;P02545-2;P20700;Q03252	P02545;P02545-2;P02545-3;P02545-4;P02545-5;P02545-6;Q03252;P20700	LMNA_HUMAN;LMNB1_HUMAN;LMNB2_HUMAN	LMNA;LMNB1;LMNB2	Prelamin-A/C
	-2.60661	-3.85876	NaN	-5.78806	-0.927729	-2.27336	NaN	-1.24868	-3.79332	NaN	-2.35227	NaN	NaN	NaN	NaN	NaN	NaN	NaN	NaN	NaN	NaN	NaN	NaN	NaN	P02549;P02549-2	P02549;P02549-2	SPTA1_HUMAN	SPTA1	Spectrin alpha chain, erythrocytic 1
	6.56177	4.85108	5.84325	4.21187	7.88778	5.51189	7.97738	6.06331	6.1347	3.8875	6.81779	4.82607	3.32193	3.5245	2.92435	3.04225	4.65807	4.10969	2.87667	2.42422	5.38928	4.02416	4.19303	5.26356	P02647	P02647	APOA1_HUMAN	APOA1	Apolipoprotein A-I
	4.36429	3.14139	4.27896	3.60479	5.85098	4.55449	5.30927	4.00485	3.77659	3.71495	5.01459	3.30293	1.91866	3.86023	2.98938	3.18786	3.36415	3.23342	3.20847	4.23997	5.52679	3.7633	2.90771	2.97737	P02649	P02649	APOE_HUMAN	APOE	Apolipoprotein E
	4.83774	2.95053	3.20866	1.54297	6.23891	4.05834	4.91849	3.28942	4.13916	2.01783	5.15298	2.83799	1.96477	1.43139	1.01694	1.13855	3.02478	2.02545	1.01207	0.299385	4.41934	2.51423	2.33176	3.22599	P02652	P02652	APOA2_HUMAN	APOA2	Apolipoprotein A-II
	0.950046	-0.190464	0.856869	-0.801744	2.51584	0.46474	2.08579	NaN	-0.467976	-1.80105	0.989196	-1.0203	NaN	NaN	NaN	-1.55337	NaN	NaN	NaN	NaN	0.612976	NaN	NaN	NaN	P02654	P02654	APOC1_HUMAN	APOC1	Apolipoprotein C-I
	-1.53839	-3.1707	-1.02601	-3.51888	0.265142	-2.80068	-0.284157	-0.71463	NaN	NaN	NaN	NaN	NaN	NaN	NaN	NaN	-1.83179	-2.76757	NaN	-2.95691	-0.985126	-2.30705	NaN	NaN	P02655	P02655	APOC2_HUMAN	APOC2	Apolipoprotein C-II
	0.700925	-0.0949116	0.930397	-0.768085	2.77814	0.659009	1.72919	-0.264183	0.0864983	-1.6625	0.777278	-1.74319	NaN	-2.38314	-3.76889	NaN	-0.25436	-0.830582	NaN	-2.68986	1.17463	-0.451872	NaN	-0.442423	P02656	P02656	APOC3_HUMAN	APOC3	Apolipoprotein C-III
	5.85482	3.80589	5.89008	3.92353	6.98089	4.24018	6.57807	4.20695	5.29916	2.83406	5.58333	2.61911	2.71786	1.55198	3.56237	3.24666	3.6524	3.78506	2.95067	1.78106	5.97087	4.03497	3.77349	3.50686	P02671;P02671-2	P02671;P02671-2	FIBA_HUMAN	FGA	Fibrinogen alpha chain
	7.38206	5.05795	7.28773	5.29317	8.42199	5.40588	8.1236	5.72106	6.74476	4.28605	6.97533	4.1938	4.04363	3.55707	5.06487	4.82199	5.1951	5.53945	4.35192	3.20612	7.38928	5.40351	4.9273	4.71433	P02675	P02675	FIBB_HUMAN	FGB	Fibrinogen beta chain
	4.46223	2.09921	4.49126	2.34366	5.1365	1.96034	5.12244	2.97637	3.5542	1.25995	4.00488	1.68511	0.961527	0.890148	1.99731	1.9823	2.11328	2.51609	1.3388	0.642405	4.19447	2.43811	2.17676	2.19028	P02679;P02679-2	P02679;P02679-2	FIBG_HUMAN	FGG	Fibrinogen gamma chain
	-2.74269	-0.786255	NaN	-1.4739	-2.04218	-1.80096	-4.12199	-0.526716	NaN	-0.990931	-3.04687	-1.03681	NaN	-0.34317	-0.613075	0.966236	-4.32829	-0.983021	-1.18638	1.53061	NaN	NaN	NaN	-1.77716	P02686;P02686-3;P02686-4;P02686-5;P02686-6	P02686;P02686-3;P02686-4;P02686-5;P02686-6	MBP_HUMAN	MBP	Myelin basic protein
	-0.969695	0.360815	0.8941	-0.509437	2.08	0.778848	-0.245255	1.96749	0.928598	0.221426	1.13171	-1.28568	NaN	-3.80627	0.305733	0.733036	-0.451654	-2.07721	NaN	-3.58966	-1.92464	-2.16337	-2.73734	-1.02073	P02730;P02730-2	P02730;P02730-2	B3AT_HUMAN	SLC4A1	Band 3 anion transport protein
	NaN	NaN	-2.5004	NaN	-0.0127106	NaN	NaN	NaN	NaN	NaN	-1.22898	-2.59331	NaN	NaN	NaN	NaN	NaN	NaN	NaN	NaN	NaN	NaN	NaN	NaN	P02741	P02741	CRP_HUMAN	CRP	C-reactive protein
	7.70987	3.56524	7.91576	4.73271	9.96578	5.18208	9.63933	3.47783	5.70018	3.13956	8.50537	2.47051	5.12566	2.64424	5.28726	1.8945	4.32193	2.0481	6.26	2.73136	9.77314	5.88177	6.9534	1.88161	P02743	P02743	SAMP_HUMAN	APCS	Serum amyloid P-component
	4.23333	3.77942	4.72876	3.6853	5.44614	4.36729	4.18152	2.07472	4.20019	2.98143	5.60921	3.39185	1.93198	1.29979	3.58884	2.74877	3.4319	1.80913	2.02999	0.5777	4.84917	2.99568	3.35845	2.76888	P02745	P02745	C1QA_HUMAN	C1QA	Complement C1q subcomponent subunit A
	4.71689	3.22027	4.32229	3.20559	5.67639	3.96953	4.71203	2.20884	4.45037	3.21467	5.58984	3.70115	2.51805	0.592243	3.77327	2.71393	3.4966	2.24131	2.24473	0.509954	5.23728	3.15673	3.68997	2.83124	P02746	P02746	C1QB_HUMAN	C1QB	Complement C1q subcomponent subunit B
	2.57677	0.72497	2.29992	0.747205	3.74643	1.55297	2.98531	0.382526	2.51631	1.14177	3.64091	1.48406	-0.434555	-1.80255	1.47424	0.475246	1.18099	0.255623	-0.153351	-2.07121	3.20025	1.13881	1.39642	0.881611	P02747	P02747	C1QC_HUMAN	C1QC	Complement C1q subcomponent subunit C
	4.85905	2.32099	3.9658	1.83127	5.90478	2.68713	4.90776	1.83221	3.71818	1.3388	4.9553	1.981	1.95827	0.605419	1.65046	0.204226	1.58019	0.00144386	1.78114	-0.804359	5.90866	2.04783	2.20645	2.1556	P02748	P02748	CO9_HUMAN	C9	Complement component C9
	3.01072	1.45749	1.9918	-0.917493	1.96801	1.80475	3.33352	1.59918	1.73005	-0.238512	-0.282121	0.797874	-0.792141	-0.947134	0.834282	0.0212326	0.551241	0.0331936	-2.29337	-1.37681	2.19099	0.0761871	-0.0759487	1.65213	P02749	P02749	APOH_HUMAN	APOH	Beta-2-glycoprotein 1
	1.75649	1.10348	1.6051	0.62691	3.21696	2.34628	2.47684	0.91304	2.17087	0.253477	3.9951	1.80329	-3.27798	0.122635	-0.960243	-0.374573	0.22443	-0.306093	-1.91134	NaN	0.782902	-0.308882	-0.0374756	0.990543	P02750	P02750	A2GL_HUMAN	LRG1	Leucine-rich alpha-2-glycoprotein
	4.92924	3.64951	4.92703	3.65024	5.5307	3.67875	4.54211	2.87081	4.60021	3.54077	4.03383	2.05093	2.08299	1.73695	4.0363	4.8587	4.4385	3.26663	3.22153	2.04792	5.10791	3.64131	3.17948	3.38411	P02751-1;P02751-3	P02751;P02751-1;P02751-2;P02751-3;P02751-4;P02751-5;P02751-6;P02751-7;P02751-8;P02751-9;P02751-10;P02751-11;P02751-12;P02751-13;P02751-14;P02751-16;P02751-17	FINC_HUMAN	FN1	Isoform 1 of Fibronectin
	-2.01064	-4.53737	-0.980284	-3.01884	0.395929	-3.45011	-0.449341	-1.6167	-1.10291	-2.95921	-0.800662	-1.61928	NaN	-2.6658	-2.8586	-3.57868	-1.90083	-2.41773	NaN	-3.95476	-1.47607	-4.81456	-1.71152	-1.95888	P02753	P02753	RET4_HUMAN	RBP4	Retinol-binding protein 4
	5.03788	3.01094	4.1788	1.71806	6.61832	4.24964	5.94233	2.46369	3.5675	1.29991	4.90917	2.40437	1.84659	1.14599	2.68523	-0.413181	3.22443	1.40115	2.14958	0.467728	6.74622	2.66654	3.06921	1.79415	P02760	P02760	AMBP_HUMAN	AMBP	Protein AMBP
	1.74188	0.997223	2.03411	0.536309	4.56586	2.09659	3.32064	1.84681	1.94499	1.66073	4.4749	2.98338	-0.078001	0.263605	NaN	-1.16446	1.62719	0.732897	NaN	-1.28126	0.0724087	-1.52793	1.11263	1.32466	P02763	P02763	A1AG1_HUMAN	ORM1	Alpha-1-acid glycoprotein 1
	5.78972	5.55981	5.71582	4.42528	8.66895	6.5903	6.40963	5.33327	6.11446	5.54909	8.01822	5.80261	4.28345	3.91417	1.69012	2.61095	5.18335	4.282	2.13309	2.66126	5.00925	3.19577	4.12399	5.00685	P02763;P19652	P19652;P02763	A1AG1_HUMAN;A1AG2_HUMAN	ORM1;ORM2	Alpha-1-acid glycoprotein 1
	3.3034	2.14555	2.94821	1.5952	5.41682	3.32496	3.69965	2.13543	2.69897	1.60439	3.9951	2.50746	-0.530323	0.706701	-0.785059	0.243511	0.768053	0.891596	-0.741201	-1.0361	2.09989	0.646952	1.52195	2.18264	P02765	P02765	FETUA_HUMAN	AHSG	Alpha-2-HS-glycoprotein
	2.34508	1.24176	2.17313	0.981093	4.26383	1.68155	3.35895	2.15902	2.36003	0.7729	2.79768	1.09132	NaN	0.631414	-1.18455	-1.06207	1.68164	-0.920601	-1.38651	-1.47886	0.0314789	-1.66776	2.5155	1.50074	P02766	P02766	TTHY_HUMAN	TTR	Transthyretin
	11.4291	10.1522	10.5539	8.77842	12.8176	10.9122	12.186	10.5821	10.9901	8.83746	12.1046	10.0921	8.55243	8.66759	7.80889	7.10625	9.5555	8.79598	8.13706	7.29886	10.6465	8.78666	8.84763	9.59451	P02768	P02768;P02768-2;P02768-3	ALBU_HUMAN	ALB	Albumin
	3.32807	2.49702	2.19939	0.825814	4.16852	1.44511	3.89695	1.76719	2.38127	0.761494	3.60278	1.66146	0.38628	1.00397	0.185993	-0.146793	0.560957	0.489855	NaN	-1.071	2.39635	-0.354074	0.981384	1.61291	P02774;P02774-3	P02774;P02774-2;P02774-3	VTDB_HUMAN	GC	Vitamin D-binding protein
	-0.461648	1.17834	1.8283	1.38133	-0.189034	0.850232	-0.0500717	0.510281	0.52178	1.40627	0.613048	1.70259	NaN	0.778255	1.87787	2.37993	2.11987	1.99313	1.51457	2.11786	-0.0762367	1.34044	-0.183865	2.27168	P02786	P02786	TFR1_HUMAN	TFRC	Transferrin receptor protein 1
	6.33873	4.93142	5.96033	4.08063	7.29478	5.11119	7.52115	5.81993	6.00389	4.13956	6.51652	5.18864	3.39593	4.06485	3.42953	3.43931	4.83864	4.58276	3.20847	3.09723	5.28431	3.59678	4.31575	5.27707	P02787	P02787	TRFE_HUMAN	TF	Serotransferrin
	2.73083	1.86247	3.59383	0.6016	5.44324	2.45168	5.2553	3.08091	3.27829	1.99853	3.48193	4.85894	5.88136	4.75332	2.431	0.477943	3.08325	3.47656	3.73999	3.22526	1.9432	1.57769	3.16581	2.76121	P02788;P02788-2	P02788;P02788-2	TRFL_HUMAN	LTF	Lactotransferrin
	5.18352	3.75245	5.16934	3.4053	6.49747	4.04753	6.62794	4.84438	5.13916	3.79264	5.85342	4.69388	1.75957	2.91152	1.93677	2.34723	3.32193	3.22748	1.68638	1.44614	4.28431	1.81186	3.33421	4.23155	P02790	P02790	HEMO_HUMAN	HPX	Hemopexin
	2.92116	2.17834	4.27014	2.92353	4.16146	2.5981	4.55592	2.61916	4.62586	3.31754	4.11735	2.37195	NaN	1.37865	2.27346	2.14332	5.83113	3.53705	2.66933	1.15824	2.68568	1.25428	4.45719	3.04418	P02792	P02792	FRIL_HUMAN	FTL	Ferritin light chain
	2.54135	2.33923	3.41806	2.76726	3.90689	2.69269	3.69965	2.70445	3.9286	2.6453	3.82885	2.41148	0.567989	2.14147	2.3682	2.37588	4.29307	3.12041	2.11641	0.853909	2.31555	1.95529	2.88118	1.95065	P02794	P02794	FRIH_HUMAN	FTH1	Ferritin heavy chain
	-0.485875	-0.263567	0.866266	-3.52017	1.20603	-2.18583	0.402384	-1.44937	-1.11464	-2.18426	0.822225	-0.0685806	-1.34115	-1.3802	-2.06063	-4.59014	-0.535839	-3.39187	-2.24547	-0.735739	-1.69913	-4.84832	-1.41863	-1.03172	P02810	P02810	PRPC_HUMAN	PRH1	Salivary acidic proline-rich phosphoprotein 1/2
	NaN	-0.733723	-0.0654621	0.62691	-0.637453	0.22786	-1.38342	-0.587578	-1.08402	-1.0552	-1.45723	-0.139832	NaN	-0.370424	-1.3205	-0.589571	-1.29552	-0.995171	-2.20743	-1.66004	NaN	-0.129747	NaN	-0.033886	P03886	P03886	NU1M_HUMAN	MT-ND1	NADH-ubiquinone oxidoreductase chain 1
	-3.29177	-0.883469	-0.473656	-0.358235	-2.64784	-1.36523	-0.734032	0.0728798	-0.920334	-0.710394	-2.17486	-0.865366	NaN	-0.557644	-0.947193	-0.269299	-1.72904	-1.05306	NaN	-1.5748	NaN	-1.26835	-2.31861	-0.500441	P03891	P03891	NU2M_HUMAN	MT-ND2	NADH-ubiquinone oxidoreductase chain 2
	-0.795753	0.360815	0.271906	0.803788	-0.626387	0.41179	-0.267427	0.68292	-0.0372372	0.331608	-0.471429	0.294769	NaN	0.718876	0.380371	0.655035	-0.169411	0.72167	-2.32599	-0.525604	-2.21864	0.454308	-0.983288	0.77397	P03905	P03905	NU4M_HUMAN	MT-ND4	NADH-ubiquinone oxidoreductase chain 4
	-1.43078	1.02453	0.632902	1.15646	-0.406672	1.25529	-0.908255	0.693727	-0.0226498	0.525681	-0.500184	0.696789	NaN	0.911522	0.416292	1.01909	-0.489237	0.529026	NaN	-0.0717964	-1.55449	-0.321604	NaN	0.853041	P03915	P03915	NU5M_HUMAN	MT-ND5	NADH-ubiquinone oxidoreductase chain 5
	-3.07766	NaN	-2.59899	NaN	1.08	-4.61518	-0.859407	NaN	-3.07874	-3.86605	-1.76179	-3.88151	-2.7039	-4.23927	NaN	NaN	-2.9426	NaN	NaN	NaN	-0.837746	NaN	-2.63987	NaN	P03950	P03950	ANGI_HUMAN	ANG	Angiogenin
	-0.319858	-1.67721	-1.08383	-1.91632	1.04363	-1.62671	-0.337223	-2.42822	-0.91544	-3.2433	-0.321668	NaN	NaN	NaN	-3.99944	-2.79314	-2.2104	-2.74131	NaN	NaN	0.338802	-3.14878	NaN	-2.32528	P03952	P03952	KLKB1_HUMAN	KLKB1	Plasma kallikrein
	-0.162257	NaN	-1.25216	-4.74669	-1.23174	-3.05083	0.426632	NaN	NaN	-3.00972	-1.00851	NaN	-1.48996	-2.91378	-2.15615	NaN	-1.98271	NaN	NaN	-3.6392	2.17463	NaN	-2.12775	NaN	P03973	P03973	SLPI_HUMAN	SLPI	Antileukoproteinase
	3.11785	0.842154	2.72876	0.575837	4.0589	1.63611	3.07049	1.51028	1.69656	0.228294	2.83544	-0.407644	NaN	-0.405029	1.43392	0.0927067	1.02127	0.798487	-2.73136	-1.88908	3.00265	2.20919	-0.919865	0.113092	P04003	P04003	C4BPA_HUMAN	C4BPA	C4b-binding protein alpha chain
	6.64999	4.09062	6.42324	4.58716	8.52864	5.12154	7.42099	3.90376	5.37674	3.57863	6.69024	3.40259	3.5765	2.71584	5.76748	3.22433	4.54636	3.32158	3.4932	2.56774	7.98266	4.64131	4.63644	3.24077	P04004	P04004	VTNC_HUMAN	VTN	Vitronectin
	3.81175	3.25527	3.7669	3.00301	3.82889	3.27765	4.25952	4.02638	4.30711	3.73112	3.65341	4.43084	4.83777	4.17941	3.54895	2.30954	4.08998	2.76606	4.81082	3.87291	3.36375	3.22815	5.13806	4.57551	P04040	P04040	CATA_HUMAN	CAT	Catalase
	-0.967793	-0.39393	-0.422777	-0.295375	-0.98835	-0.65429	-0.786489	-0.322393	-0.535984	-0.403133	-0.560044	-0.321823	NaN	-0.1362	-0.535315	-0.190485	-0.56971	-0.58832	-2.02239	0.0467701	-1.18063	-0.356104	-1.21021	-0.395576	P04049;P04049-2;P10398	P15056;P04049;P04049-2;P10398	ARAF_HUMAN;RAF1_HUMAN	ARAF;RAF1	RAF proto-oncogene serine/threonine-protein kinase
	1.0835	1.81113	0.837885	0.770106	1.56799	1.32138	1.02754	2.29297	1.78573	1.81764	1.03574	2.7594	1.83954	2.05288	1.28645	1.35136	1.70811	2.09671	2.79168	2.1802	0.758026	1.57769	2.0485	2.54309	P04062;P04062-2;P04062-4	P04062;P04062-2;P04062-3;P04062-4;P04062-5	GLCM_HUMAN	GBA	Lysosomal acid glucosylceramidase
	0.788833	1.48396	2.14251	1.64561	0.650927	0.451684	1.88606	1.3691	2.20531	1.90316	2.28407	2.42559	-0.191072	1.82406	1.70472	0.911373	3.15236	1.47656	2.06808	1.30137	0.549162	0.388418	3.90277	1.87215	P04066	P04066	FUCO_HUMAN	FUCA1	Tissue alpha-L-fucosidase
	4.74921	5.59439	5.03515	5.36074	4.99683	5.10599	5.32549	5.88914	4.70621	5.20417	5.02904	6.03319	3.43155	5.91086	4.76748	6.19362	5.13945	6.15734	4.45502	6.28879	4.51059	5.47668	4.911	5.91482	P04075	P04075;P04075-2	ALDOA_HUMAN	ALDOA	Fructose-bisphosphate aldolase A
	3.53289	4.15381	3.50035	3.18869	3.81097	4.10078	3.60985	4.28942	3.94906	4.07193	3.52334	4.96539	2.64082	4.15722	3.45134	3.8616	3.9305	5.02088	3.85338	4.16487	3.39434	4.3352	4.02899	4.74057	P04075;P09972	P09972;P05062;P04075;P04075-2	ALDOA_HUMAN;ALDOC_HUMAN	ALDOA;ALDOC	Fructose-bisphosphate aldolase A
	2.21625	2.79272	2.54785	2.51274	2.79829	2.33566	3.20449	3.59053	2.97723	4.01303	3.10285	3.79244	1.31686	2.85748	2.2471	3.72828	3.03004	3.15212	1.8331	3.18673	0.843275	1.61274	2.80735	3.05676	P04080	P04080	CYTB_HUMAN	CSTB	Cystatin-B
	5.71455	5.59818	5.66624	4.46967	5.76749	4.79315	6.1636	4.76974	5.89207	5.44599	5.92471	5.09794	3.88136	5.01635	6.24419	5.97362	5.2599	4.71602	4.75354	4.48017	6.02726	5.20728	5.09181	5.00685	P04083	P04083	ANXA1_HUMAN	ANXA1	Annexin A1
	4.77634	2.57605	3.89869	1.90554	6.21696	3.66468	4.52817	2.2751	3.5542	1.59157	3.88289	1.24244	-0.805124	1.30787	1.76632	1.14808	1.23053	0.776953	-0.977949	0.43154	4.13533	2.4893	0.547487	1.56086	P04114	P04114	APOB_HUMAN	APOB	Apolipoprotein B-100
	-1.08331	-1.4313	-0.782011	-1.85363	-1.36135	-1.22192	-1.29522	-2.03524	-1.21276	-1.26513	-1.07067	-1.89087	NaN	-1.60832	-0.958508	-1.04272	NaN	-3.71006	NaN	-1.90541	-1.11533	-2.17057	NaN	-3.88004	P04150;P04150-10;P04150-2;P04150-3;P04150-6;P04150-8;P04150-9	P04150;P04150-2;P04150-3;P04150-6;P04150-5;P04150-7;P04150-8;P04150-9;P04150-10;P04150-11;P04150-12;P04150-13;P04150-14;P04150-15;P04150-16	GCR_HUMAN	NR3C1	Glucocorticoid receptor
	-1.47524	-1.53717	-0.39259	-2.16722	-0.895056	-2.99787	0.0565071	-0.616791	-0.690145	-1.34544	-1.12597	-1.4024	NaN	-1.45646	-1.69423	-1.32322	-2.22188	-1.88244	NaN	-1.50146	-2.23911	-1.5241	-1.69748	-2.05506	P04156	P04156	PRIO_HUMAN	PRNP	Major prion protein
	4.03039	3.79272	4.53612	3.26322	2.56371	2.25904	4.39626	2.53152	4.77659	3.42446	4.58984	2.73128	1.25987	2.2292	4.50792	3.59015	4.86829	4.329	2.76161	1.45337	3.41437	2.77107	3.27174	2.08365	P04179;P04179-4	P04179;P04179-2;P04179-3;P04179-4	SODM_HUMAN	SOD2	Superoxide dismutase [Mn], mitochondrial
	NaN	NaN	NaN	NaN	0.0978489	-1.82392	NaN	NaN	NaN	NaN	NaN	NaN	NaN	NaN	NaN	NaN	NaN	NaN	NaN	NaN	NaN	NaN	NaN	NaN	P04180	P04180	LCAT_HUMAN	LCAT	Phosphatidylcholine-sterol acyltransferase
	-0.555413	1.03352	0.159725	1.26524	-0.245544	0.918252	-0.566895	0.460527	-0.569407	0.933962	-0.57014	1.16044	NaN	0.742922	0.518976	1.50748	0.0832539	1.77695	-2.13164	0.590876	0.0314789	1.17833	-0.994589	0.843391	P04181	P04181;P04181-2	OAT_HUMAN	OAT	Ornithine aminotransferase, mitochondrial
	2.59314	0.959991	1.8941	0.354535	3.55513	1.32854	3.40544	1.45419	1.54885	0.0148563	1.82222	-0.423031	-2.39154	-0.814846	0.816471	-0.0511551	1.38618	0.616488	-1.86794	-0.729729	2.83883	0.836777	0.823122	0.482203	P04196	P04196	HRG_HUMAN	HRG	Histidine-rich glycoprotein
	1.69335	-0.235193	2.91236	-0.290318	2.17834	-0.456601	3.36523	0.208611	2.12844	0.552399	2.20482	-1.40129	NaN	NaN	0.253738	-1.16615	1.88095	-0.273451	NaN	-2.61849	1.11221	-1.47399	1.27938	-0.520107	P04216	P04216	THY1_HUMAN	THY1	Thy-1 membrane glycoprotein
	2.70281	1.72497	2.62462	1.03881	4.20329	2.12154	3.84167	2.18606	2.84807	0.806581	3.78411	1.67923	-0.174677	-0.282974	-0.984341	-0.882223	1.45031	0.652409	-0.473801	-0.845716	1.85505	0.0376434	0.780687	1.01654	P04217	P04217;P04217-2	A1BG_HUMAN	A1BG	Alpha-1B-glycoprotein
	2.71034	2.46415	3.46521	2.41805	1.49354	1.72561	2.91849	0.0906639	3.40812	3.12406	3.55031	1.79244	-1.81885	0.408367	3.14911	1.11932	3.7298	1.96008	2.21632	0.244951	2.36168	1.65818	2.54959	0.198164	P04233-2	P04233;P04233-2;P04233-3;P04233-4;P04233-5	HG2A_HUMAN	CD74	Isoform p35 of HLA class II histocompatibility antigen gamma chain
	-4.40046	-2.91814	-0.285114	NaN	NaN	NaN	-0.93854	NaN	-1.00681	-1.45965	0.145923	NaN	NaN	NaN	-3.21755	NaN	-1.83288	NaN	NaN	NaN	NaN	NaN	-4.89445	NaN	P04234	P04234	CD3D_HUMAN	CD3D	T-cell surface glycoprotein CD3 delta chain
	4.94527	6.92389	6.70931	7.96444	5.11475	5.8901	4.52115	6.4354	5.10765	7.4393	5.45006	6.63248	7.66895	5.3008	4.87894	7.25825	6.03658	7.46356	7.13274	6.75166	4.40939	5.22627	6.2797	9.42036	P04259	P04259	K2C6B_HUMAN	KRT6B	Keratin, type II cytoskeletal 6B
	12.0751	11.6571	11.2795	11.1048	11.9306	11.4175	11.573	11.951	11.8355	10.7944	11.7968	12.1637	12.9674	12.3521	11.1793	10.4004	12.1779	10.4289	12.3046	11.5501	10.6198	10.6014	12.7976	12.2939	P04259;P04264	P04264;P04259	K2C1_HUMAN;K2C6B_HUMAN	KRT1;KRT6B	Keratin, type II cytoskeletal 6B
	0.0061388	2.64218	0.518343	3.80379	-0.0255337	3.1801	-1.26095	2.92685	-1.30299	3.09936	-0.709338	2.83799	0	2.39011	-1.38112	0.877426	-0.461735	1.42211	-0.418716	0.864798	-0.977163	2.59824	0.163057	3.80413	P04259;P13647;P48668	P48668;P13647;P04259	K2C5_HUMAN;K2C6B_HUMAN;K2C6C_HUMAN	KRT5;KRT6B;KRT6C	Keratin, type II cytoskeletal 6B
	6.13542	8.42861	8.30943	8.80032	6.66895	6.41432	5.49631	7.68935	6.48231	8.8627	6.51139	8.0375	8.26218	6.89082	5.9749	7.86593	7.13539	8.32553	7.97786	8.0308	5.37146	6.15376	7.03088	10.2106	P04259;P48668	P48668;P04259	K2C6B_HUMAN;K2C6C_HUMAN	KRT6B;KRT6C	Keratin, type II cytoskeletal 6B
	12.5911	11.7558	11.2518	11.522	11.8944	12.4109	12.3247	12.7733	12.4628	11.5765	11.7702	12.9728	13.1691	13.1408	11.6705	10.6603	12.6977	11.5943	13.2258	12.1196	11.1912	11.8319	13.0217	13.0535	P04264	P04264	K2C1_HUMAN	KRT1	Keratin, type II cytoskeletal 1
	13.0007	12.5264	11.4841	12.2864	12.466	13.1811	12.179	12.798	12.4655	12.0583	12.3641	13.3576	14.0171	13.421	12.0624	10.8084	13.0115	11.9729	13.2755	12.4228	11.8613	12.2311	13.9796	13.266	P04264;P35908	P35908;P04264	K22E_HUMAN;K2C1_HUMAN	KRT1;KRT2	Keratin, type II cytoskeletal 1
	2.82913	1.58525	2.00036	1.45385	3.33453	1.38457	3.43413	3.63607	1.48861	1.80658	2.24828	3.62523	3.21696	3.04565	2.28322	0.586647	1.56579	0.931124	5.54085	2.49951	1.77982	2.55984	3.3823	3.26266	P04264;P35908;Q7Z794	P35908;P04264;Q7Z794	K22E_HUMAN;K2C1B_HUMAN;K2C1_HUMAN	KRT1;KRT2;KRT77	Keratin, type II cytoskeletal 1
	NaN	-1.09526	-1.83716	-1.72668	-5.18986	-2.67968	-3.84417	-1.2169	-3.06637	0.629704	-2.00606	-0.039072	NaN	-0.447737	0.12941	2.51853	-1.02637	0.732897	NaN	-1.28112	NaN	-2.25223	-2.3076	0.352142	P04271	P04271	S100B_HUMAN	S100B	Protein S100-B
	2.84972	0.779419	2.04242	-0.330216	4.02042	1.21722	3.33832	-1.702	3.26202	-0.296589	3.02424	-1.46522	-0.160463	-3.48129	2.97138	-1.16041	2.40518	-0.717703	0.636564	-0.770023	3.37402	0.875771	1.8266	0.0621033	P04275	P04275	VWF_HUMAN	VWF	von Willebrand factor
	NaN	NaN	-2.02853	NaN	-0.472654	-3.17996	-1.36965	NaN	NaN	NaN	-2.86955	NaN	NaN	NaN	NaN	NaN	NaN	NaN	NaN	NaN	NaN	NaN	NaN	NaN	P04278;P04278-5	P04278;P04278-5	SHBG_HUMAN	SHBG	Sex hormone-binding globulin
	NaN	0.214922	NaN	NaN	0.189478	NaN	-0.00528336	0.300064	-1.91007	-2.4298	NaN	-1.75632	-1.31645	-2.82186	NaN	NaN	-2.6748	-4.45417	-1.75536	1.82632	NaN	NaN	-1.69504	-1.42227	P04279	P04279;P04279-2	SEMG1_HUMAN	SEMG1	Semenogelin-1
	NaN	0.59742	NaN	-3.11223	NaN	NaN	0.261208	0.243917	NaN	-2.99057	NaN	-1.0707	-0.421453	-1.65346	NaN	-6.2374	NaN	NaN	0.181999	2.6233	NaN	NaN	NaN	-0.893755	P04279;Q02383	P04279;P04279-2;Q02383	SEMG1_HUMAN;SEMG2_HUMAN	SEMG1;SEMG2	Semenogelin-1
	NaN	NaN	NaN	NaN	NaN	NaN	NaN	NaN	NaN	NaN	NaN	-1.81665	-3.84236	NaN	NaN	NaN	-2.31218	-3.01958	-3.70903	-4.32556	NaN	-5.02003	-1.31934	-2.31797	P04280	P02812;P04280	PRP1_HUMAN	PRB1	Basic salivary proline-rich protein 1
	NaN	0.509958	-0.716776	2.68831	NaN	0.983207	0.247662	3.19369	-0.91832	2.03688	NaN	0.797874	NaN	1.51755	1.32476	3.06002	0.841633	1.62856	0.160465	2.51342	-0.0540409	0.454308	-0.590811	1.96407	P04350	P04350	TBB4A_HUMAN	TUBB4A	Tubulin beta-4A chain
	6.25278	6.47368	6.99822	6.91553	6.40342	6.78015	6.26163	6.76014	6.39364	6.20154	6.27318	5.29814	3.53343	6.39629	6.47991	7.13496	6.30396	6.63605	4.79343	6.89797	5.96578	6.67105	5.62649	6.42391	P04350;P07437;P68371	P04350;P68371;P07437	TBB4A_HUMAN;TBB4B_HUMAN;TBB5_HUMAN	TUBB;TUBB4A;TUBB4B	Tubulin beta-4A chain
	5.96112	5.32374	5.30943	5.82445	4.85536	5.64689	5.24255	4.71112	5.36917	5.20943	4.43928	5.39095	5.00867	5.16835	5.66857	5.32536	3.9305	5.23836	6.10483	5.78608	4.77362	4.73706	4.86095	5.17977	P04350;P07437;P68371;Q13509	P04350;P68371;P07437;Q13509;Q13509-2	TBB3_HUMAN;TBB4A_HUMAN;TBB4B_HUMAN;TBB5_HUMAN	TUBB;TUBB3;TUBB4A;TUBB4B	Tubulin beta-4A chain
	6.98652	8.05382	7.87269	8.28946	7.35786	7.98661	7.24041	7.66381	7.53909	8.16278	7.66425	7.81271	5.17554	7.66759	7.55568	8.37055	7.27105	7.84126	6.88859	8.4868	7.05624	7.75024	6.69235	7.78378	P04350;P07437;P68371;Q13509;Q13885;Q3ZCM7;Q9BUF5;Q9BVA1	Q9H4B7;Q13885;Q9BUF5;Q3ZCM7;P04350;Q9BVA1;P68371;A6NNZ2;P07437;Q13509;Q13509-2	TBB2A_HUMAN;TBB2B_HUMAN;TBB3_HUMAN;TBB4A_HUMAN;TBB4B_HUMAN;TBB5_HUMAN;TBB6_HUMAN;TBB8_HUMAN	TUBB;TUBB2A;TUBB2B;TUBB3;TUBB4A;TUBB4B;TUBB6;TUBB8	Tubulin beta-4A chain
	3.6451	3.6125	4.09133	4.35128	3.74643	3.65046	4.63609	5.16874	4.6448	5.29597	4.07155	4.66443	1.58918	5.00397	4.48696	5.00998	3.99463	5.13106	3.63656	5.36506	4.00925	4.52347	4.18627	4.95738	P04350;P07437;P68371;Q13509;Q13885;Q9BUF5;Q9BVA1	Q13885;Q9BUF5;P04350;Q9BVA1;P68371;P07437;Q13509;Q13509-2	TBB2A_HUMAN;TBB2B_HUMAN;TBB3_HUMAN;TBB4A_HUMAN;TBB4B_HUMAN;TBB5_HUMAN;TBB6_HUMAN	TUBB;TUBB2A;TUBB2B;TUBB3;TUBB4A;TUBB4B;TUBB6	Tubulin beta-4A chain
	5.45944	6.20195	6.38901	6.51274	5.85098	5.85023	6.24681	6.24189	5.75932	6.05159	5.71727	5.79923	2.90182	5.70057	5.76748	6.46525	5.34319	6.15994	4.87005	6.39589	5.08309	5.94329	5.17266	6.05989	P04350;P07437;P68371;Q13509;Q13885;Q9BVA1	Q13885;P04350;Q9BVA1;P68371;P07437;Q13509;Q13509-2	TBB2A_HUMAN;TBB2B_HUMAN;TBB3_HUMAN;TBB4A_HUMAN;TBB4B_HUMAN;TBB5_HUMAN	TUBB;TUBB2A;TUBB2B;TUBB3;TUBB4A;TUBB4B	Tubulin beta-4A chain
	1.24762	3.16613	3.28598	3.01264	1.80374	-0.382653	2.68967	3.43015	2.62459	3.67448	3.45364	-0.0192528	0.14439	2.41277	0.380371	3.36775	1.53161	2.13952	-0.526714	3.34285	0.482393	-0.593937	-1.99158	2.4023	P04350;P07437;P68371;Q13885;Q3ZCM7;Q9BUF5;Q9BVA1	Q13885;Q9BUF5;Q3ZCM7;P04350;Q9BVA1;P68371;A6NNZ2;P07437	TBB2A_HUMAN;TBB2B_HUMAN;TBB4A_HUMAN;TBB4B_HUMAN;TBB5_HUMAN;TBB6_HUMAN;TBB8_HUMAN	TUBB;TUBB2A;TUBB2B;TUBB4A;TUBB4B;TUBB6;TUBB8	Tubulin beta-4A chain
	NaN	-0.438066	1.04242	1.70028	-2.12145	NaN	-0.407806	-0.487991	-1.58934	1.73841	1.28728	NaN	NaN	-0.562492	NaN	0.707502	NaN	-2.2609	NaN	0.467728	NaN	NaN	NaN	-0.977825	P04350;P07437;P68371;Q13885;Q9BUF5;Q9BVA1	Q13885;Q9BUF5;Q3ZCM7;P04350;Q9BVA1;P68371;A6NNZ2;P07437	TBB2A_HUMAN;TBB2B_HUMAN;TBB4A_HUMAN;TBB4B_HUMAN;TBB5_HUMAN;TBB6_HUMAN	TUBB;TUBB2A;TUBB2B;TUBB4A;TUBB4B;TUBB6	Tubulin beta-4A chain
	0.950046	0.585245	0.530218	0.84751	0.38628	0.93711	1.0896	1.98958	0.0307808	1.06034	0.848536	0.588081	NaN	0.669548	2.11491	1.30954	-0.245304	1.17288	-0.25206	1.37937	1.85212	0.744984	-0.212152	1.41212	P04350;P07437;P68371;Q13885;Q9BVA1	Q13885;P04350;Q9BVA1;P68371;P07437	TBB2A_HUMAN;TBB2B_HUMAN;TBB4A_HUMAN;TBB4B_HUMAN;TBB5_HUMAN	TUBB;TUBB2A;TUBB2B;TUBB4A;TUBB4B	Tubulin beta-4A chain
	NaN	0.736025	0.856869	1.64561	-0.325514	-1.00628	2.06277	2.75176	-1.44315	1.19361	0.439281	1.3425	NaN	1.43139	NaN	1.86593	-0.250481	0.113098	NaN	1.34867	NaN	NaN	NaN	1.31072	P04350;P68371	P04350;P68371	TBB4A_HUMAN;TBB4B_HUMAN	TUBB4A;TUBB4B	Tubulin beta-4A chain
	3.73083	5.19446	3.86392	4.82445	3.55513	4.56211	4.13629	5.54948	4.15687	5.03688	3.01846	5.0303	1.85011	5.24928	4.19119	5.15281	4.01244	4.59049	3.59704	5.23473	2.85065	4.76978	3.51765	4.5972	P04350;P68371;Q13509	P04350;P68371;Q13509;Q13509-2	TBB3_HUMAN;TBB4A_HUMAN;TBB4B_HUMAN	TUBB3;TUBB4A;TUBB4B	Tubulin beta-4A chain
	4.35831	5.9729	4.49884	5.81415	4.45482	5.58471	4.35737	5.68766	4.29117	5.1776	4.41013	5.1198	2.0589	5.31591	5.10669	5.84046	4.07311	4.62103	3.32193	5.16487	4.14136	5.18805	3.39408	5.12606	P04350;P68371;Q3ZCM7	Q3ZCM7;P04350;P68371	TBB4A_HUMAN;TBB4B_HUMAN;TBB8_HUMAN	TUBB4A;TUBB4B;TUBB8	Tubulin beta-4A chain
	-0.880609	1.13723	0.530218	2.65794	-0.248674	1.03664	0.261208	2.65278	-1.30284	1.06962	-0.493796	0.323761	NaN	0.730949	0.843105	2.82496	-0.488197	0.78776	-0.816814	1.90755	NaN	-0.891176	-2.89222	1.42512	P04350;Q9BUF5	Q9BUF5;P04350	TBB4A_HUMAN;TBB6_HUMAN	TUBB4A;TUBB6	Tubulin beta-4A chain
	6.93728	6.93892	7.12598	6.49352	6.72983	6.65403	7.55592	7.38002	7.75787	7.75899	7.08314	7.84588	7.20329	7.7717	6.98739	6.8587	7.78654	8.16643	7.73203	7.38411	6.60079	6.71203	7.85564	7.75189	P04406	P04406;P04406-2	G3P_HUMAN	GAPDH	Glyceraldehyde-3-phosphate dehydrogenase
	-0.943746	-0.656523	-0.652445	-1.04057	-0.752415	-0.739051	-0.180727	-0.350115	-0.873125	-0.921701	-0.948356	-0.599009	-1.35669	-1.60896	-0.48996	0.189592	-0.101625	-0.0903854	-0.438734	-0.307226	-0.943193	-0.86059	-0.433006	-0.606646	P04424;P04424-2	P04424;P04424-2;P04424-3	ARLY_HUMAN	ASL	Argininosuccinate lyase
	NaN	NaN	0.912363	1.19927	NaN	NaN	NaN	NaN	0.39625	1.17653	NaN	-3.00201	NaN	-0.633799	NaN	NaN	0.654671	1.35103	NaN	NaN	NaN	-2.33014	-1.18163	-1.5953	P04439	P04439	HLAA_HUMAN	HLA-A	HLA class I histocompatibility antigen, A alpha chain
	NaN	NaN	NaN	NaN	-2.64219	-3.47307	NaN	NaN	NaN	NaN	NaN	NaN	NaN	NaN	NaN	NaN	NaN	NaN	NaN	NaN	NaN	NaN	-2.06509	-3.15008	P04439-2	P04439-2	HLAA_HUMAN	HLA-A	Isoform 2 of HLA class I histocompatibility antigen, A alpha chain
	4.81175	4.57142	5.11123	5.4432	3.73697	3.89914	5.26373	4.80755	5.37296	6.1776	4.72024	4.31245	1.72935	4.42211	4.83539	4.59711	5.10666	6.02659	4.85338	5.33601	3.66073	4.66237	4.86942	4.25903	P04439;P04439-2	P04439;P04439-2	HLAA_HUMAN	HLA-A	HLA class I histocompatibility antigen, A alpha chain
	2.48982	1.38208	1.28598	1.36638	NaN	0.41179	1.85066	0.817463	1.99309	1.68508	1.30639	0.819408	NaN	0.449995	1.56237	0.262358	1.2366	1.88154	-1.14496	1.21891	1.00529	1.47984	-0.615768	-1.67934	P04439;P04439-2;P10321	P01893;P10321;P10321-2;P04439;P04439-2	HLAA_HUMAN;HLAC_HUMAN	HLA-A;HLA-C	HLA class I histocompatibility antigen, A alpha chain
	NaN	NaN	NaN	NaN	NaN	NaN	NaN	-1.92452	-1.48311	1.58511	NaN	-1.70329	NaN	-2.1189	NaN	-0.617712	-1.08743	-0.20365	-2.01081	-0.302658	NaN	-1.97648	-2.05173	NaN	P04439;P04439-2;P10321;P13747;P17693;P17693-5;P30511;P30511-3	P30511;P30511-3;P01893;P17693;P17693-2;P17693-5;P17693-6;P13747;P10321;P10321-2;P04439;P04439-2	HLAA_HUMAN;HLAC_HUMAN;HLAE_HUMAN;HLAF_HUMAN;HLAG_HUMAN	HLA-A;HLA-C;HLA-E;HLA-F;HLA-G	HLA class I histocompatibility antigen, A alpha chain
	0.0303869	-0.365324	1.97017	-0.0222597	2.29897	0.0480947	1.82352	NaN	1.91618	1.10614	1.62831	-0.514563	NaN	NaN	0.675379	-0.198805	1.89638	0.108414	-0.0121746	NaN	-0.319279	NaN	0.217098	-0.46718	P04440	P04440	DPB1_HUMAN	HLA-DPB1	HLA class II histocompatibility antigen, DP beta 1 chain
	NaN	-0.580458	NaN	NaN	NaN	NaN	NaN	-1.12729	NaN	-1.59253	NaN	-1.25957	NaN	-0.814398	NaN	-1.89211	NaN	-1.76211	NaN	-1.17882	NaN	-1.11997	NaN	-1.6097	P04626;P04626-4;P04626-5	P04626;P04626-2;P04626-3;P04626-4;P04626-5;Q15303;Q15303-2;Q15303-3;Q15303-4;Q02779;Q16584;Q16584-2;P80192;P80192-4;Q5TCX8;Q5TCX8-2	ERBB2_HUMAN	ERBB2	Receptor tyrosine-protein kinase erbB-2
	1.25278	1.29506	1.72876	1.42528	2.12131	1.23257	1.97095	1.1512	1.65231	1.59157	2.00877	1.33505	-1.37556	1.10018	1.79844	2.02427	1.44508	1.62856	0.381308	1.59088	1.41238	0.846624	0.904423	1.19408	P04632	P04632	CPNS1_HUMAN	CAPNS1	Calpain small subunit 1
	2.94368	3.26866	2.85451	2.78985	3.3594	2.92299	3.42813	3.50569	3.59373	3.37854	3.33458	3.54349	3.05585	3.38821	3.04397	3.12656	3.24114	2.93842	3.28509	3.27304	2.80128	2.95757	3.78248	3.5266	P04632;Q96L46	Q96L46;P04632	CPNS1_HUMAN;CPNS2_HUMAN	CAPNS1;CAPNS2	Calpain small subunit 1
	5.27515	8.16024	5.87269	8.03999	5.80419	8.1907	6.23184	8.48581	5.87078	8.01303	5.49586	8.8982	4.74643	8.86023	6.14733	7.85689	5.56458	7.09345	5.75803	8.66769	4.87832	7.60369	5.95737	8.3766	P04792	P04792	HSPB1_HUMAN	HSPB1	Heat shock protein beta-1
	0.67039	-0.629841	2.03411	-0.135411	0.0740013	-1.1546	1.44455	-1.20894	1.52178	0.703077	1.00488	-1.04087	NaN	-0.982153	1.32476	-0.291628	1.59918	1.25305	0.0476971	-1.04436	-0.75746	-1.59698	NaN	-1.79367	P04839	P04839	CY24B_HUMAN	CYBB	Cytochrome b-245 heavy chain
	3.25278	3.71103	3.7669	3.78985	3.14725	3.07547	3.76053	3.90376	3.59373	3.96412	3.45364	3.67776	1.51141	3.63784	3.92642	4.08006	3.5092	3.91396	2.96627	3.92586	2.80735	3.37657	2.88786	3.79164	P04843	P04843	RPN1_HUMAN	RPN1	Dolichyl-diphosphooligosaccharide--protein glycosyltransferase subunit 1
	2.78706	3.46581	3.36601	3.49567	2.77629	3.32675	3.35105	3.34188	3.0661	3.5835	3.12455	3.38645	1.95827	3.10483	3.50792	3.70589	3.10168	3.39763	2.00303	3.42054	2.05974	2.93235	2.49596	3.1595	P04844-2	P04844;P04844-2	RPN2_HUMAN	RPN2	Isoform 2 of Dolichyl-diphosphooligosaccharide--protein glycosyltransferase subunit 2
	4.46223	3.87002	4.95483	4.01024	4.11839	3.46311	5.03643	3.63607	5.1347	4.48985	5.13972	3.73695	1.58918	3.6298	4.93677	3.96354	4.9766	4.02088	3.92696	3.43522	4.03536	3.78906	4.14505	3.00793	P04899;P04899-4	P04899;P04899-2;P04899-3;P04899-4;P04899-5;P04899-6	GNAI2_HUMAN	GNAI2	Guanine nucleotide-binding protein G(i) subunit alpha-2
	NaN	NaN	NaN	NaN	NaN	NaN	-4.58321	NaN	NaN	-5.13188	NaN	NaN	NaN	NaN	NaN	NaN	NaN	NaN	NaN	NaN	NaN	-3.56821	NaN	NaN	P04899;P04899-4;P08754	P63096;P08754;P04899;P04899-4	GNAI2_HUMAN;GNAI3_HUMAN	GNAI2;GNAI3	Guanine nucleotide-binding protein G(i) subunit alpha-2
	0.221528	-0.751888	1.3274	-0.460908	0.395929	-2.89019	2.20624	0.866043	1.2121	0.629704	0.571528	-0.188517	-2.30833	0.311876	0.331043	0.138748	0.123148	-0.0689697	-0.900024	0.151201	-1.27704	-1.08199	0.676529	-0.166752	P04899;P04899-4;P08754;P09471;P09471-2;P63096-2	P63096;P63096-2;P08754;P04899;P04899-2;P04899-3;P04899-4;P04899-5;P04899-6;P09471;P09471-2	GNAI1_HUMAN;GNAI2_HUMAN;GNAI3_HUMAN;GNAO_HUMAN	GNAI1;GNAI2;GNAI3;GNAO1	Guanine nucleotide-binding protein G(i) subunit alpha-2
	1.23724	1.15381	2.36435	0.836703	0.559427	-0.15129	2.29782	1.54053	1.87827	1.61076	0.592439	1.36464	-1.42069	0.538305	1.4571	0.955429	1.47621	0.72167	0.950672	1.0669	0.22542	0.454308	1.06037	0.0790882	P04899;P04899-4;P08754;P63096-2	P63096;P63096-2;A8MTJ3;P08754;P11488;P38405-3;P04899;P04899-2;P04899-3;P04899-4;P04899-5;P04899-6;P19087	GNAI1_HUMAN;GNAI2_HUMAN;GNAI3_HUMAN	GNAI1;GNAI2;GNAI3	Guanine nucleotide-binding protein G(i) subunit alpha-2
	NaN	NaN	-3.01113	NaN	NaN	NaN	-3.78335	NaN	-3.53592	NaN	NaN	NaN	NaN	NaN	NaN	NaN	NaN	NaN	NaN	NaN	NaN	NaN	NaN	NaN	P04899;P04899-4;P63096-2	P63096;P63096-2;P04899;P04899-2;P04899-3;P04899-4;P04899-5;P04899-6;P09471-2	GNAI1_HUMAN;GNAI2_HUMAN	GNAI1;GNAI2	Guanine nucleotide-binding protein G(i) subunit alpha-2
	5.43127	5.14347	6.4683	5.35602	4.68871	4.94062	5.57299	4.49646	5.42502	5.60997	6.08083	5.33131	1.74454	5.45887	5.54557	5.45569	5.48389	4.93234	3.80215	5.23997	4.65232	4.77624	4.8266	4.22227	P04908;Q6FI13;Q7L7L0	P0C0S8;Q16777;Q7L7L0;Q9BTM1;Q6FI13;P04908;Q93077;P20671;Q96KK5;Q99878	H2A1B_HUMAN;H2A2A_HUMAN;H2A3_HUMAN	H2AC18;H2AC4;H2AW	Histone H2A type 1-B/E
	-0.204078	-1.56194	-0.334818	0.323531	-0.820721	0.799607	1.08198	-0.787811	0.384277	-1.55926	0.957313	-0.513144	NaN	-1.53196	-1.02611	-2.03896	0.896376	-0.601484	-0.512447	-2.05896	-1.3611	-0.198002	0.0721493	-1.87069	P04908;Q7L7L0	Q7L7L0;P04908;Q93077	H2A1B_HUMAN;H2A3_HUMAN	H2AC4;H2AW	Histone H2A type 1-B/E
	NaN	NaN	-1.87072	-1.72881	NaN	-2.40716	NaN	-2.32446	NaN	NaN	NaN	-1.66619	NaN	NaN	NaN	NaN	-1.89655	-1.43111	NaN	-2.24594	NaN	NaN	NaN	NaN	P04920;P04920-2;P04920-3	P04920;P04920-2;P04920-3	B3A2_HUMAN	SLC4A2	Anion exchange protein 2
	1.82394	3.52915	2.23973	3.24699	1.7217	3.22683	2.54211	4.02638	2.55687	3.34072	2.58463	3.70259	-0.226755	4.29573	2.6353	4.00344	1.88868	2.60737	1.19265	3.45157	1.6095	3.5673	1.76263	3.14974	P05023;P05023-4	P05023;P05023-2;P05023-3;P05023-4	AT1A1_HUMAN	ATP1A1	Sodium/potassium-transporting ATPase subunit alpha-1
	2.88837	4.83189	3.63565	4.57908	3.14725	4.90514	3.58314	5.0476	3.70621	4.43706	3.79542	5.03606	-1.1671	5.51231	3.94703	5.19935	2.93798	3.59972	2.65977	4.41685	2.94871	4.81437	2.73326	4.37242	P05023;P05023-4;P13637;P13637-2;P13637-3	P05023;P05023-2;P05023-3;P05023-4;P50993;P13637;P13637-2;P13637-3;P20648	AT1A1_HUMAN;AT1A3_HUMAN	ATP1A1;ATP1A3	Sodium/potassium-transporting ATPase subunit alpha-1
	1.47222	1.88251	1.16934	2.78705	1.2332	1.94179	1.84167	3.17067	2.16739	3.07423	1.92058	3.27592	-1.6841	3.59224	2.12218	1.86015	1.81346	2.72729	0.918964	2.72838	1.43217	3.73706	1.68038	3.25903	P05023;P05023-4;P13637;P13637-2;P13637-3;P54707;P54707-2	P54707;P54707-2;P05023;P05023-2;P05023-3;P05023-4;P50993;P13637;P13637-2;P13637-3;P20648;Q13733	AT12A_HUMAN;AT1A1_HUMAN;AT1A3_HUMAN	ATP12A;ATP1A1;ATP1A3	Sodium/potassium-transporting ATPase subunit alpha-1
	NaN	NaN	NaN	-1.59382	NaN	NaN	NaN	-0.993071	NaN	-1.63718	NaN	-0.150351	NaN	-0.261192	-0.688131	-0.704567	NaN	NaN	NaN	-2.70636	NaN	NaN	NaN	NaN	P05023;P05023-4;P54707;P54707-2	P54707;P54707-2;P05023;P05023-2;P05023-3;P05023-4;P50993;P13637;P13637-2;P13637-3;P20648;Q13733	AT12A_HUMAN;AT1A1_HUMAN	ATP12A;ATP1A1	Sodium/potassium-transporting ATPase subunit alpha-1
	0.221528	1.87753	0.847408	0.62691	0.0859737	1.74714	0.497021	1.20507	0.977232	1.34646	1.4335	1.42207	NaN	2.04806	0.318443	1.64161	0.580193	-0.463905	NaN	0.842937	-0.762653	1.3612	-0.0630093	0.843391	P05026;P05026-2	P05026;P05026-2	AT1B1_HUMAN	ATP1B1	Sodium/potassium-transporting ATPase subunit beta-1
	NaN	-2.88964	NaN	-2.47732	NaN	-2.41726	-4.17816	-1.9275	NaN	-3.86015	NaN	-1.919	NaN	-3.09027	-4.45287	-2.18538	NaN	NaN	NaN	-2.68369	NaN	-2.84128	NaN	-1.85645	P05067;P05067-11;P05067-7;P05067-8;P05067-9	P05067;P05067-7;P05067-8;P05067-9;P05067-11	A4_HUMAN	APP	Amyloid-beta precursor protein
	4.70752	4.10135	4.20681	3.29712	4.71304	3.58172	4.65545	5.12947	5.43231	4.6297	4.57679	5.76149	5.93405	5.31089	4.32318	3.4119	5.2821	4.4273	6.40725	5.00181	3.99602	4.39515	5.99459	5.82267	P05089	P05089;P05089-2	ARGI1_HUMAN	ARG1	Arginase-1
	4.79857	4.30993	3.70277	4.82445	4.89843	3.72017	5.51056	4.77612	5.08009	3.80658	5.76409	5.84916	5.27694	4.90754	4.12941	5.2277	4.77224	3.88909	5.42146	3.88633	4.12928	2.72109	5.52034	5.17497	P05090	P05090	APOD_HUMAN	APOD	Apolipoprotein D
	1.96585	3.71103	3.36103	4.03409	2.32193	3.88707	2.39626	3.65001	2.93271	3.56229	2.46502	3.94716	0.690672	4.23345	2.78017	3.29889	3.5092	3.47489	1.79168	3.28119	2.52909	4.23567	1.76988	2.9529	P05091	O94788;O94788-2;O94788-3;O94788-4;P05091;P05091-2	ALDH2_HUMAN	ALDH2	Aldehyde dehydrogenase, mitochondrial
	NaN	NaN	NaN	NaN	NaN	NaN	NaN	NaN	NaN	NaN	NaN	NaN	NaN	NaN	-1.96078	NaN	-6.31955	-3.09398	NaN	NaN	NaN	NaN	NaN	NaN	P05106;P05106-2;P05106-3	P05106;P05106-2;P05106-3	ITB3_HUMAN	ITGB3	Integrin beta-3
	0.898284	0.497019	2.33757	0.712159	-0.241102	-0.218566	2.25783	-1.19205	1.76741	1.07883	1.52334	-0.589312	NaN	-2.8525	1.17205	0.0669746	2.48389	1.20549	0.987825	-2.12251	-0.229483	-0.146811	1.04252	-1.17257	P05107	P05107	ITB2_HUMAN	ITGB2	Integrin beta-2
	1.77096	0.633341	2.75935	1.02935	-0.118643	-0.48342	2.56413	-0.483854	2.14981	1.10614	2.12455	-0.3699	-3.72486	-1.87638	1.61484	-0.00995827	2.60388	1.20549	1.17665	-0.950041	0.459431	-0.084898	1.50467	NaN	P05107;P26010;P26010-2	P26010;P26010-2;P05107	ITB2_HUMAN;ITB7_HUMAN	ITGB2;ITGB7	Integrin beta-2
	5.01148	6.45707	4.70931	5.20664	4.81996	5.25904	5.60322	7.10438	5.72709	6.71717	4.46076	6.11164	7.32667	5.7459	5.04589	6.7358	5.68331	5.92929	6.35044	5.40757	4.56538	4.40351	6.66831	6.95458	P05109	P05109	S10A8_HUMAN	S100A8	Protein S100-A8
	0.623342	-2.65513	-3.17999	-3.93763	NaN	-3.52744	0.617773	0.715101	0.419901	0.761494	-3.74303	0.484058	-2.70592	0.669548	0.614838	0.681507	0.136204	-0.422293	-0.886286	0.325571	0.0520878	0.235617	-0.795311	-0.738005	P05114	P05114	HMGN1_HUMAN	HMGN1	Non-histone chromosomal protein HMG-14
	0.987683	2.36794	0.518343	0.319461	1.40073	0.983207	-0.155243	1.44782	1.05482	1.6297	0.368314	2.39723	2.06193	1.85196	0.404417	1.06002	1.84958	0.72167	2.47587	1.53061	0.807354	0.541769	1.96568	2.19787	P05120	P05120	PAI2_HUMAN	SERPINB2	Plasminogen activator inhibitor 2
	2.56437	4.11199	3.03202	4.19081	2.3594	4.09028	2.78653	3.84438	3.22054	4.15054	2.9472	4.14134	1.31686	4.42211	3.3279	4.28816	3.05259	3.83801	3.12755	4.42606	2.34299	4.23567	2.49158	3.64659	P05141	P05141	ADT2_HUMAN	SLC25A5	ADP/ATP translocase 2
	-1.00382	-1.02529	-0.466846	0.306529	-0.960413	-0.0356951	-2.33659	-0.267412	-0.654747	0.666857	-1.01348	-0.116192	NaN	1.3863	-0.35936	0.94454	-1.58174	0.0875664	-0.735409	1.08564	-1.86154	0.601149	-1.51169	0.590006	P05141;P12235	P05141;P12235	ADT1_HUMAN;ADT2_HUMAN	SLC25A4;SLC25A5	ADP/ATP translocase 2
	4.51151	5.57912	5.77939	6.13677	4.68871	5.36729	5.30519	6.42935	5.84916	6.82724	5.25075	6.5998	3.63879	6.85851	5.64669	7.10777	5.44835	6.43162	5.60204	6.93234	4.30593	6.57436	5.49869	6.599	P05141;P12235;P12236	P12236;P05141;Q9H0C2;P12235	ADT1_HUMAN;ADT2_HUMAN;ADT3_HUMAN	SLC25A4;SLC25A5;SLC25A6	ADP/ATP translocase 2
	3.38794	4.65389	4.38901	5.08634	3.46632	4.50795	4.29288	5.20695	4.45753	5.50275	3.93498	5.20407	1.86408	5.44519	4.39244	5.4119	4.24868	5.09888	3.974	5.66672	3.10483	5.05634	3.93538	4.96296	P05141;P12236	P12236;P05141	ADT2_HUMAN;ADT3_HUMAN	SLC25A5;SLC25A6	ADP/ATP translocase 2
	-1.59761	-2.71417	-1.66407	-3.21422	-0.663271	-3.34817	-1.78709	-3.93208	-1.84767	-3.09674	-1.54565	-2.88316	NaN	-4.16164	-4.2571	-3.53029	-2.55729	-2.85563	NaN	-4.48084	-1.19444	NaN	NaN	-4.09724	P05154	P05154	IPSP_HUMAN	SERPINA5	Plasma serine protease inhibitor
	4.30961	3.06892	4.25233	2.43963	5.72983	3.73372	4.88059	2.71245	4.03772	2.31949	5.00488	2.83006	1.81097	0.973806	2.05541	1.38396	2.98564	1.92624	1.05355	0.223425	4.19447	2.09816	2.94181	3.31247	P05155;P05155-2;P05155-3	P05155;P05155-2;P05155-3	IC1_HUMAN	SERPING1	Plasma protease C1 inhibitor
	1.25792	-0.662825	0.818649	-1.48883	2.54432	0.182403	1.65417	-0.933756	0.56485	-1.71293	1.17394	-1.40825	-3.60364	NaN	-0.547144	-1.82637	-0.334131	-1.39273	NaN	NaN	1	-0.934841	-1.46389	-0.834564	P05156	P05156	CFAI_HUMAN	CFI	Complement factor I
	-0.702018	-0.785275	0.665569	1.03881	-1.3436	-1.76681	-0.344608	-1.69329	0.232275	0.59157	1.71667	1.52395	NaN	-1.28329	-0.65221	-0.324789	0.109972	0.329432	-0.581497	-0.359543	-1.95575	-0.260534	-1.24115	-0.248833	P05161	P05161	ISG15_HUMAN	ISG15	Ubiquitin-like protein ISG15
	0.730826	-1.09526	2.18068	-2.33924	0.68281	-0.986268	4.33352	0.314138	1.06984	-0.314409	0.331477	0.696789	0.584963	0.656948	0.834282	-0.254704	2.06971	2.57965	0.234467	-0.543383	-0.698383	-1.49759	1.24338	-0.286589	P05164;P05164-2;P05164-3	P05164;P05164-2;P05164-3	PERM_HUMAN	MPO	Myeloperoxidase
	-1.5228	-3.19089	0.759352	-4.00208	-0.859871	NaN	5.18152	1.72567	-2.00286	-1.99992	NaN	-1.00277	-0.749916	-0.59189	NaN	NaN	-0.160877	0.950489	NaN	NaN	NaN	NaN	0.530514	NaN	P05164;P05164-2;P05164-3;P11678	P11678;P05164;P05164-2;P05164-3	PERE_HUMAN;PERM_HUMAN	EPX;MPO	Myeloperoxidase
	-0.485631	-0.0539932	0.271906	0.0393419	-0.46207	0.0483713	0.365231	-0.185467	0.205307	-0.921989	-0.833449	0.0527267	NaN	0.592243	0.507921	0.600586	-0.548225	-1.44021	-2.08522	-0.0360451	-0.429251	-0.111336	NaN	-0.281218	P05165;P05165-2	P05165;P05165-2	PCCA_HUMAN	PCCA	Propionyl-CoA carboxylase alpha chain, mitochondrial
	-0.490487	-0.103338	0.530218	-0.0718679	0.366783	0.219432	0.485525	-0.490452	0.0647755	-0.675938	0.484723	-0.523554	NaN	0.538305	0.428068	0.558359	-0.308987	-1.37498	-1.60291	0.0983925	-0.632271	-0.103882	-0.559752	-0.242592	P05166;P05166-2	P05166;P05166-2	PCCB_HUMAN	PCCB	Propionyl-CoA carboxylase beta chain, mitochondrial
	NaN	NaN	-1.7668	NaN	NaN	-3.55934	-2.45129	NaN	-3.25921	NaN	-3.48666	-3.65788	NaN	NaN	-2.50035	-1.7281	NaN	-4.11971	-4.70467	NaN	NaN	NaN	-3.34458	NaN	P05186;P05186-2;P05186-3	P05186;P05186-2;P05186-3	PPBT_HUMAN	ALPL	Alkaline phosphatase, tissue-nonspecific isozyme
	1.31332	2.65097	2.16172	2.51613	1.25457	2.65617	1.90345	2.62199	2.16038	3.09028	1.77728	2.85894	0.489038	2.96617	2.22026	3.06002	2.32478	2.80382	1.87005	3.13144	1.50873	2.78138	1.62948	2.74057	P05198	P05198	IF2A_HUMAN	EIF2S1	Eukaryotic translation initiation factor 2 subunit 1
	NaN	NaN	-4.08193	-7.15353	NaN	NaN	NaN	NaN	-4.62312	NaN	NaN	NaN	NaN	NaN	NaN	NaN	NaN	NaN	NaN	NaN	NaN	NaN	NaN	NaN	P05204	P05204	HMGN2_HUMAN	HMGN2	Non-histone chromosomal protein HMG-17
	2.11218	1.23398	-0.0910587	1.43963	-2.60629	0.636107	2.91635	1.5465	2.83274	2.89012	1.33148	2.52723	0.744539	2.14147	2.70956	2.80403	2.04223	1.97434	1.69764	1.42422	2.04953	2.58064	2.08092	1.51904	P05204;Q15651	P05204;Q15651;Q15651-2	HMGN2_HUMAN;HMGN3_HUMAN	HMGN2;HMGN3	Non-histone chromosomal protein HMG-17
	0.23202	-0.625059	0.565264	-0.708737	0.275635	-0.469483	0.438604	-5.24678	0.596329	-0.576359	0.450776	-1.93883	NaN	-1.79606	0.675379	-0.606525	0.551241	0.616488	-3.10405	-2.22358	-0.192646	-1.85634	-1.0015	-3.63258	P05362	P05362	ICAM1_HUMAN	ICAM1	Intercellular adhesion molecule 1
	-3.02992	0.800634	-0.17293	0.339019	-0.712996	-0.0372953	0.314157	0.581835	-0.038475	0.666857	-0.0880308	1.04637	NaN	1.08145	-0.0196629	1.27519	-0.0202274	0.881542	-3.15651	0.133844	-0.658173	0.612736	-1.43615	1.09183	P05386	P05386	RLA1_HUMAN	RPLP1	60S acidic ribosomal protein P1
	2.18959	3.62296	2.37756	2.89777	2.06193	3.32138	2.78418	3.31063	2.70139	3.60758	2.70712	3.70838	0.470892	3.69904	2.6429	3.75346	2.84362	3.4981	2.25239	3.36985	1.97593	3.51577	2.31451	3.57987	P05387	P05387	RLA2_HUMAN	RPLP2	60S acidic ribosomal protein P2
	2.15416	3.55747	3.11123	3.69431	2.074	3.10704	2.60455	3.44782	2.70621	3.9135	2.69508	4.00703	0.0978489	4.3259	2.84311	3.85143	2.89446	3.56873	2.24473	3.96433	2.01583	3.41182	2.81263	3.63265	P05388	P05388;P05388-2	RLA0_HUMAN	RPLP0	60S acidic ribosomal protein P0
	1.02436	-0.0290413	1.45746	1.07604	1.2115	-1.04661	1.56413	-0.518793	1.87827	1.8875	1.95731	0.0770569	NaN	-2.2626	2.00125	0.11693	3.03004	1.79313	-0.194378	0.15601	1.38421	-1.67897	2.41965	1.49459	P05413	P05413	FABPH_HUMAN	FABP3	Fatty acid-binding protein, heart
	3.54346	2.20245	2.21419	1.03881	4.56586	2.57421	3.14545	1.51638	2.93477	0.784214	3.85071	1.78151	-0.204351	0.462393	1.77096	0.600586	1.48645	0.408171	-0.619902	-1.79918	3.41437	1.60695	0.830074	1.98617	P05452	P05452	TETN_HUMAN	CLEC3B	Tetranectin
	1.36667	1.49702	1.77441	1.48878	1.19502	1.29968	1.56959	1.62764	1.58591	2.02262	1.55031	1.61296	-0.938969	2.15049	1.6251	1.86015	1.09668	1.79849	1.14958	1.94394	1.26126	2.02199	0.206451	1.51297	P05455	P05455	LA_HUMAN	SSB	Lupus La protein
	NaN	NaN	NaN	NaN	NaN	NaN	NaN	-3.9065	-3.56069	-5.12554	NaN	-2.49297	-4.67846	-4.26135	-4.71182	NaN	-3.37589	-3.43169	-5.01639	-5.2747	NaN	NaN	-3.73814	-2.4887	P05496;P48201;Q06055;Q06055-2;Q06055-3	Q06055;Q06055-2;Q06055-3;P05496;P48201	AT5G1_HUMAN;AT5G2_HUMAN;AT5G3_HUMAN	ATP5MC1;ATP5MC2;ATP5MC3	ATP synthase F(0) complex subunit C1, mitochondrial
	NaN	-2.14272	-1.51397	-1.24411	NaN	-2.32963	-2.77966	-1.77473	-2.28425	-0.787037	-2.86549	-1.03719	NaN	-0.693167	NaN	-5.35443	-3.04554	NaN	NaN	-1.67688	NaN	-2.83789	NaN	-2.7524	P05538;P05538-2	P05538;P05538-2	DQB2_HUMAN	HLA-DQB2	HLA class II histocompatibility antigen, DQ beta 2 chain
	-0.392871	-0.894375	-1.13596	-1.31661	1.1501	-0.114984	0.314157	-0.884531	-0.821852	-2.22059	0.495864	-1.81665	NaN	-2.70831	NaN	-1.79129	-1.80423	-2.35322	NaN	NaN	-1.23916	NaN	-3.20654	-1.52015	P05543	P05543	THBG_HUMAN	SERPINA7	Thyroxine-binding globulin
	2.89003	1.4508	2.25053	0.676238	4.55513	2.37768	2.91206	1.29297	2.36003	0.366945	3.09004	1.03721	-1.03379	0.0326252	0.604496	0.132088	1.3586	0.640533	-1.53057	-1.71882	2.2984	0.517317	0.864346	1.41864	P05546	P05546	HEP2_HUMAN	SERPIND1	Heparin cofactor 2
	NaN	0.872528	-0.508884	1.6394	NaN	1.14606	-1.15875	1.74658	NaN	1.40627	-0.569076	1.00938	NaN	1.69442	0.761679	1.9929	-0.909746	1.10538	0.497499	2.37937	NaN	1.38842	NaN	0.918842	P05549;P05549-5;P05549-6	P05549;P05549-5;P05549-2;P05549-6	AP2A_HUMAN	TFAP2A	Transcription factor AP-2-alpha
	2.44768	2.16203	2.29297	2.1823	2.9153	1.70375	2.74856	1.93598	2.63726	2.01303	2.50416	2.29334	-0.0255337	2.17279	2.52447	2.36367	2.09333	1.92134	1.05938	2.27712	2.71344	2.36805	1.46055	1.95961	P05556	P05556;P05556-2;P05556-3;P05556-4;P05556-5	ITB1_HUMAN	ITGB1	Integrin beta-1
	-1.20064	-2.4437	0.223925	-2.06228	NaN	NaN	-0.282181	-3.58527	-0.721592	-1.27555	-1.67647	-0.771225	NaN	-2.42569	-1.24324	-2.01399	-1.50171	-2.38396	NaN	-3.47211	-2.25095	-2.19141	-2.17235	NaN	P05771-2	P05771-2	KPCB_HUMAN	PRKCB	Isoform Beta-II of Protein kinase C beta type
	NaN	-2.65924	-2.11785	-2.06329	-3.47053	-3.41936	-2.53998	NaN	-3.17803	-2.32439	-2.07339	NaN	NaN	NaN	NaN	-3.44065	NaN	NaN	NaN	NaN	-2.18365	-3.50349	NaN	-2.32766	P05771-2;P17252	P05771;P05771-2;P17252	KPCA_HUMAN;KPCB_HUMAN	PRKCA;PRKCB	Isoform Beta-II of Protein kinase C beta type
	2.95163	4.68987	2.0833	5.1855	2.29123	5.47203	2.57773	5.87734	2.45753	6.03983	1.42769	5.46112	4.66397	5.05288	3.26363	4.72987	3.13132	5.09345	3.75803	4.90623	3.50125	6.13881	3.80029	5.96296	P05783;P08727	P05783;P08727	K1C18_HUMAN;K1C19_HUMAN	KRT18;KRT19	Keratin, type I cytoskeletal 18
	NaN	0.483963	-1.52347	-0.438409	NaN	-0.242143	NaN	1.38919	NaN	0.983887	0.368314	NaN	NaN	1.62496	NaN	-0.994371	NaN	NaN	-1.03955	NaN	NaN	1.15475	-1.51556	2.23893	P05787;P05787-2	P05787;P05787-2	K2C8_HUMAN	KRT8	Keratin, type II cytoskeletal 8
	6.13192	4.16408	6.77316	4.7472	3.21696	4.86262	6.70431	5.51181	5.97174	4.8135	4.21328	4.06452	3.48904	3.25242	7.04827	5.41683	5.61791	6.60202	6.1753	5.85936	5.95214	5.30427	5.31884	4.75993	P05787;P05787-2;P08670;P08729;P17661;P41219;P41219-2	P05787;P05787-2;P08729;P41219;P41219-2;P17661;P08670	DESM_HUMAN;K2C7_HUMAN;K2C8_HUMAN;PERI_HUMAN;VIME_HUMAN	DES;KRT7;KRT8;PRPH;VIM	Keratin, type II cytoskeletal 8
	7.80627	5.68987	7.94378	4.9551	4.65395	5.91706	8.28254	6.51562	8.32092	8.12156	5.46785	7.16781	4.69361	5.4634	8.34858	7.61009	7.05173	7.66931	6.37255	7.34819	7.97846	6.76492	6.3734	6.17015	P05787;P05787-2;P08670;P08729;P17661;P41219;P41219-2;Q9NSB2	P05787;P05787-2;Q9NSB2;P08729;P41219;P41219-2;P17661;P08670	DESM_HUMAN;K2C7_HUMAN;K2C8_HUMAN;KRT84_HUMAN;PERI_HUMAN;VIME_HUMAN	DES;KRT7;KRT8;KRT84;PRPH;VIM	Keratin, type II cytoskeletal 8
[truncated: 6,116 more rows]
