# Supplementary material for: Mitochondrial and immune response dysregulation in melanoma recurrence
Source: Clin Transl Med. 2023 Nov 21;13(11):e1495. doi: 10.1002/ctm2.1495 (PMC10663649; doi:10.1002/ctm2.1495)
Supplement: Supplementary file 6 — Supporting Information [file CTM2-13-e1495-s006.xlsx]

## Sheet: Sheet1
	Activation of NOXA and translocation to mitochondria		Activation of PUMA and translocation to mitochondria
Characteristic	HR (95% CI)1	p-value	HR (95% CI)1	p-value
Age	1.02 (1.01 to 1.03)	0.003	1.02 (1.01 to 1.03)	0.003
Sex
Female	—		—
Male	1.30 (0.90 to 1.89)	0.17	1.29 (0.89 to 1.87)	0.18
AJCC Stage
Not available	—		—
I/II NOS	0.69 (0.29 to 1.68)	0.42	0.73 (0.30 to 1.76)	0.48
Stage I	1.13 (0.63 to 2.04)	0.68	1.16 (0.65 to 2.09)	0.62
Stage IA	1.57 (0.74 to 3.32)	0.24	1.65 (0.78 to 3.47)	0.19
Stage IB	2.33 (1.24 to 4.36)	0.008	2.26 (1.21 to 4.22)	0.01
Stage II	1.84 (0.97 to 3.47)	0.06	1.87 (0.99 to 3.53)	0.054
Stage IIA	1.59 (0.78 to 3.24)	0.2	1.61 (0.79 to 3.27)	0.19
Stage IIB	1.85 (0.89 to 3.86)	0.1	2.00 (0.95 to 4.19)	0.067
Stage IIC	3.75 (1.77 to 7.95)	<0.001	3.57 (1.68 to 7.55)	<0.001
Pathway	1.39 (1.09 to 1.78)	0.008*	1.38 (1.09 to 1.73)	0.006*
1HR = Hazard Ratio, CI = Confidence Interval, * = significant after FDR-adjustment
